# Supplementary material for: Targeted and non-targeted proteomics to characterize the parasite proteins of Echinococcus multilocularis metacestodes
Source: Front Cell Infect Microbiol. 2023 May 30;13:1170763. doi: 10.3389/fcimb.2023.1170763 (PMC10266102; doi:10.3389/fcimb.2023.1170763)
Supplement: Supplementary Table 1 — Polypeptide sequences that were synthesized and used for antiserum generation in rabbits. [file Table_1.xlsx]

## Sheet: Tabelle1
Short name	Peptides used for Antibodies generation
AgB8/1	DDGLTSTSRSMMKMLGEMKYFFERDPLGQKLVDLLKELEE VFQMLRKKLRTALKSHLRELVAEGK
AgB8/2	KDEPKAHLGQGIKKRWGELRDFFKNDPLGQRLVALGNDLT AICQKLQLKIREVLKKYVKNLVEEKDDDSK
AgB8/3	DDDEVTQTKKGVMKAISEIKHFFQSDPLGKKLVEVMKEV GSVCQMVRKKARMALKEYVRKLIKEDE
AgB8/4	KAEPERCKCLIMRKLSEIRDFFRSDPLGQKLVALGRDLTA ICQKLHLKVHEVLKKYVKDLLEEDEDDLK
AgB8/5	EDDIDSKSKKGVMKSVAELKEFFASDPMGQKLAAICKELK DFFLLARTKARSALRDYVKRLMDEGE
