# Supplementary material for: Targeted and non-targeted proteomics to characterize the parasite proteins of Echinococcus multilocularis metacestodes
Source: Front Cell Infect Microbiol. 2023 May 30;13:1170763. doi: 10.3389/fcimb.2023.1170763 (PMC10266102; doi:10.3389/fcimb.2023.1170763)
Supplement: Supplementary Table 2 — Data file from LC-MS/MS analyses for all peptides identified in VF and VT of in vitro grown E. multilocularis metacestodes. [file Table_2.xlsx]

## Sheet: Tabelle1
Leading_Protein	GN	Protein IDs	Majority protein IDs	Fasta headers	Number of proteins	Razor + unique peptides	Sequence coverage [%]	Mol. weight [kDa]	Sequence length	Q-value	Score	Num Ident byMSMS//byMatch VT	Num Ident byMSMS//byMatch VF	Intensity	iBAQ peptides	MS/MS count	Only identified by site	Potential contaminant	Taxonomy IDs	iBAQ	iBAQ VT2	iBAQ VT4	iBAQ VT5	iBAQ VT6	iBAQ VT9	iBAQ VF2	iBAQ VF4	iBAQ VF5	iBAQ VF6	iBAQ VF9	LFQ VT2	LFQ VT4	LFQ VT5	LFQ VT6	LFQ VT9	LFQ VF2	LFQ VF4	LFQ VF5	LFQ VF6	LFQ VF9	Top3 VT2	Top3 VT4	Top3 VT5	Top3 VT6	Top3 VT9	Top3 VF2	Top3 VF4	Top3 VF5	Top3 VF6
EmuJ_000381500.1	EmuJ_000381500	EmuJ_000381500.1	EmuJ_000381500.1	transcript=EmuJ_000381500.1 gene=EmuJ_000381500	1	21	75	9.9519	88	0	323.31	5//0	5//0	2686800000000	4	7861			-1	671710000000	13747000000	18727000000	13344000000	11460000000	19661000000	135130000000	103070000000	119320000000	115450000000	121800000000	74889000000	69307000000	65976000000	69518000000	80006000000	544130000000	456760000000	677670000000	992050000000	907660000000	3.42755e+10	5.18725e+10	4.02584e+10	3.68807e+10	5.67637e+10	3.12156e+11	3.14662e+11	1.37506e+11	2.11161e+11
EmuJ_000381200.1	EmuJ_000381200	EmuJ_000381200.1	EmuJ_000381200.1	transcript=EmuJ_000381200.1 gene=EmuJ_000381200	1	21	65.9	9.7937	85	0	323.31	5//0	5//0	1230000000000	3	3565			-1	410000000000	962440000	2218200000	1640400000	963960000	2464700000	88560000000	74963000000	73731000000	79867000000	84627000000	3566800000	7534000000	5732700000	3956000000	8010800000	222840000000	223140000000	354870000000	552800000000	493200000000	2.40458e+09	5.44792e+09	4.44332e+09	2.80158e+09	6.85694e+09	2.02286e+11	2.04327e+11	9.93624e+10	1.59867e+11
EmuJ_000381100.1	EmuJ_000381100	EmuJ_000381100.1	EmuJ_000381100.1	transcript=EmuJ_000381100.1 gene=EmuJ_000381100	1	18	76.7	10.279	90	0	323.31	5//0	5//0	470470000000	4	1856			-1	117620000000	485850000	1099400000	722320000	660740000	614670000	25275000000	23510000000	22227000000	21304000000	21719000000	2469100000	4255900000	3737400000	3916900000	2674600000	101910000000	108140000000	133100000000	188820000000	186530000000	1.5227e+09	3.53168e+09	2.50503e+09	2.59822e+09	2.29396e+09	8.78232e+10	1.01689e+11	3.6886e+10	5.71734e+10
EmuJ_000381400.1	EmuJ_000381400	EmuJ_000381400.1	EmuJ_000381400.1	transcript=EmuJ_000381400.1 gene=EmuJ_000381400	1	18	70.8	10.238	89	0	205.6	5//0	5//0	403730000000	4	1736			-1	100930000000	364500000	613180000	472410000	449050000	492750000	26011000000	23864000000	16074000000	16776000000	15816000000	1659500000	2238100000	2214000000	3087100000	2127900000	101400000000	102380000000	89764000000	116740000000	112950000000	1.16569e+09	2.02165e+09	1.48091e+09	1.53625e+09	1.7025e+09	7.5478e+10	8.99082e+10	3.33989e+10	5.12113e+10
EmuJ_000415200.1	EmuJ_000415200	EmuJ_000415200.1	EmuJ_000415200.1	transcript=EmuJ_000415200.1 gene=EmuJ_000415200	1	3	22	12.214	109	0	264.71	5//0	5//0	172810000000	2	562			-1	86407000000	1838500000	2043000000	2520100000	1028600000	2395500000	19334000000	11473000000	18907000000	16163000000	10705000000	4129400000	3951300000	5426800000	4138000000	5063300000	41533000000	33558000000	51684000000	47649000000	27684000000	3.37474e+09	3.82586e+09	5.07034e+09	2.26922e+09	5.02385e+09	4.07914e+10	2.94864e+10	2.50989e+10	3.30719e+10
EmuJ_000849600.1	EmuJ_000849600	EmuJ_000849600.1	EmuJ_000849600.1	transcript=EmuJ_000849600.1 gene=EmuJ_000849600	1	33	85.4	30.942	274	0	323.31	5//0	5//0	1190100000000	16	4585			-1	74379000000	159680000	184510000	192520000	135250000	198470000	17114000000	13862000000	15684000000	13488000000	13361000000	3230600000	2960000000	2683800000	2856600000	2796000000	339300000000	292820000000	308950000000	330500000000	336870000000	1.21789e+09	1.29167e+09	1.63833e+09	1.32502e+09	1.72703e+09	8.21546e+10	8.15431e+10	4.41733e+10	6.02715e+10
EmuJ_000381700.1	EmuJ_000381700	EmuJ_000381700.1;EmuJ_000381600.1	EmuJ_000381700.1;EmuJ_000381600.1	transcript=EmuJ_000381700.1 gene=EmuJ_000381700;transcript=EmuJ_000381600.1 gene=EmuJ_000381600	2	8	65.1	9.8057	86	0	141.12	5//0	5//0	254220000000	4	1038			-1;-1	63554000000	341280000	493070000	343300000	279250000	417950000	14924000000	11083000000	12896000000	11746000000	11031000000	1855600000	1466000000	1638200000	1695100000	2227300000	50610000000	37292000000	88187000000	106790000000	108310000000	1.10368e+09	1.73731e+09	1.31072e+09	1.06426e+09	1.46399e+09	6.0729e+10	5.62117e+10	2.9506e+10	4.15825e+10
EmuJ_000682900.1	EmuJ_000682900	EmuJ_000682900.1	EmuJ_000682900.1	transcript=EmuJ_000682900.1 gene=EmuJ_000682900	1	12	52.9	20.307	189	0	228.4	5//0	5//0	220390000000	7	797			-1	31484000000	919280000	1022300000	919960000	773130000	979380000	7955200000	6530300000	4813300000	3251700000	4319800000	5221700000	7882900000	8567400000	9612500000	6490300000	69310000000	65591000000	42271000000	43142000000	46665000000	5.1071e+09	5.5988e+09	5.68427e+09	5.01951e+09	6.29376e+09	3.00621e+10	3.10425e+10	1.17339e+10	1.43841e+10
EmuJ_000908900.1	EmuJ_000908900	EmuJ_000908900.1	EmuJ_000908900.1	transcript=EmuJ_000908900.1 gene=EmuJ_000908900	1	62	75.5	84.618	756	0	323.31	5//0	5//0	857490000000	37	3325			-1	23175000000	26600000	25819000	9733700	21272000	14605000	5324000000	3241500000	5955600000	4238000000	4318200000	857520000	823560000	811590000	737550000	879540000	197520000000	169060000000	113540000000	163540000000	159830000000	3.04425e+08	3.61765e+08	2.18493e+08	4.22738e+08	3.6277e+08	3.84986e+10	2.97911e+10	2.95741e+10	2.80216e+10
EmuJ_000641100.1	EmuJ_000641100	EmuJ_000641100.1;EmuJ_000641200.1	EmuJ_000641100.1	transcript=EmuJ_000641100.1 gene=EmuJ_000641100	2	163	83.7	216.06	1949	0	323.31	5//0	5//0	2250500000000	103	9153			-1;-1	21850000000	48463000	39288000	24854000	38453000	21227000	5251500000	3065800000	4855300000	4342900000	4161900000	4301700000	4423300000	3600000000	4485200000	3875800000	493190000000	406170000000	299700000000	465750000000	452940000000	8.18808e+08	7.63629e+08	5.07645e+08	7.08055e+08	6.78652e+08	4.29037e+10	3.73942e+10	2.72308e+10	3.31758e+10
EmuJ_000315600.1	EmuJ_000315600	EmuJ_000315600.1	EmuJ_000315600.1	transcript=EmuJ_000315600.1 gene=EmuJ_000315600	1	23	80.3	22.772	198	0	323.31	4//1	5//0	183810000000	9	856			-1	20423000000	55052000	26800000	1680900	6515600	15529000	5721700000	4412500000	3587800000	3508500000	3087300000	479620000	223580000	58425000	74892000	216280000	55475000000	48680000000	40948000000	67315000000	61017000000	3.37873e+08	1.68942e+08	1.52186e+07	5.52942e+07	1.46558e+08	2.46994e+10	2.38715e+10	7.92881e+09	1.16549e+10
EmuJ_000292700.1	EmuJ_000292700	EmuJ_000292700.1;tr|I6U723|I6U723_BOVIN;tr|I6VBE4|I6VBE4_BOVIN;tr|Q2KIE8|Q2KIE8_BOVIN;tr|F1N1Z7|F1N1Z7_BOVIN;sp|Q8HYZ4|PCKGC_BOVIN;sp|P07379|PCKGC_RAT;tr|A0A3Q1MDS5|A0A3Q1MDS5_BOVIN	EmuJ_000292700.1	transcript=EmuJ_000292700.1 gene=EmuJ_000292700	8	77	88.1	71.496	638	0	323.31	5//0	5//0	3846100000000	42	7351			-1;-1;-1;-1;-1;-1;-1;-1	91575000000	14949000000	15144000000	14809000000	12908000000	13878000000	3157000000	2400500000	6353000000	4158000000	3816400000	676180000000	633860000000	657960000000	706480000000	631140000000	124290000000	112120000000	158440000000	150860000000	145200000000	7.74562e+10	8.52199e+10	8.04464e+10	7.9535e+10	8.76282e+10	2.12753e+10	1.72423e+10	2.36775e+10	2.6616e+10
EmuJ_000905600.1	EmuJ_000905600	EmuJ_000905600.1;EmuJ_000993700.1	EmuJ_000905600.1	transcript=EmuJ_000905600.1 gene=EmuJ_000905600	2	53	96.7	39.667	363	0	323.31	5//0	5//0	2035700000000	22	4084			-1;-1	92532000000	14190000000	15246000000	14795000000	12408000000	16123000000	3379200000	2977600000	5607800000	3935600000	3869300000	315510000000	325060000000	323110000000	314820000000	346950000000	96471000000	94478000000	112950000000	116030000000	123250000000	5.75403e+10	6.51484e+10	6.73976e+10	5.99019e+10	7.68827e+10	2.15006e+10	2.1372e+10	1.84349e+10	2.15077e+10
EmuJ_000085400.1	EmuJ_000085400	EmuJ_000085400.1	EmuJ_000085400.1	transcript=EmuJ_000085400.1 gene=EmuJ_000085400	1	30	61.5	51.401	457	0	323.31	5//0	5//0	331870000000	19	1408			-1	17467000000	23162000	37687000	33426000	29020000	31357000	4708700000	4579600000	2726400000	2625400000	2672300000	502570000	646900000	789450000	847030000	692090000	135940000000	129640000000	75404000000	88405000000	91999000000	3.65641e+08	4.4804e+08	4.93658e+08	4.16834e+08	4.85391e+08	3.94057e+10	5.1933e+10	1.58239e+10	2.33557e+10
EmuJ_000417100.1	EmuJ_000417100	EmuJ_000417100.1	EmuJ_000417100.1	transcript=EmuJ_000417100.1 gene=EmuJ_000417100	1	49	95.5	36.556	332	0	323.31	5//0	5//0	1566700000000	24	3643			-1	65280000000	9285600000	9443100000	10132000000	8648400000	11982000000	2672100000	2741100000	4361200000	2999100000	3015700000	272700000000	253510000000	220510000000	261250000000	233850000000	101280000000	115300000000	106290000000	93377000000	97768000000	4.63388e+10	4.99753e+10	5.92712e+10	5.1302e+10	7.71227e+10	1.82322e+10	2.27688e+10	1.53367e+10	1.67196e+10
EmuJ_000184900.1	EmuJ_000184900	EmuJ_000184900.1	EmuJ_000184900.1	transcript=EmuJ_000184900.1 gene=EmuJ_000184900	1	47	79.8	54.793	484	0	323.31	5//0	5//0	397290000000	26	2142			-1	15281000000	30480000	48310000	42091000	30605000	33248000	3551200000	2918500000	3140200000	3019400000	2466500000	1017900000	1087700000	1108500000	937600000	954340000	120300000000	115490000000	81359000000	105120000000	97559000000	2.74535e+08	5.28748e+08	4.64836e+08	3.66681e+08	4.75086e+08	2.67195e+10	2.68668e+10	1.40532e+10	2.15717e+10
EmuJ_000254600.1	EmuJ_000254600	EmuJ_000254600.1;tr|F1LUI2|F1LUI2_RAT;tr|F1M8P6|F1M8P6_RAT;tr|F1M269|F1M269_RAT;tr|F1LUV3|F1LUV3_RAT	EmuJ_000254600.1	transcript=EmuJ_000254600.1 gene=EmuJ_000254600	5	41	89.7	36.505	341	0	323.31	5//0	5//0	1519300000000	19	2912			-1;-1;-1;-1;-1	79965000000	12205000000	11410000000	13018000000	13625000000	14977000000	2537500000	2127900000	3994900000	3074900000	2995500000	265040000000	252200000000	268680000000	227360000000	265490000000	69643000000	73352000000	79303000000	69969000000	78351000000	7.80467e+10	7.27283e+10	9.52952e+10	1.07752e+11	1.28069e+11	1.80781e+10	1.752e+10	1.70187e+10	2.04432e+10
EmuJ_000703300.1	EmuJ_000703300	EmuJ_000703300.1;EmuJ_000061200.1;EmuJ_000701700.1;tr|A0A068F1Y2|A0A068F1Y2_RAT;tr|Q9TTW4|Q9TTW4_BOVIN;tr|Q63030|Q63030_RAT;EmuJ_000407000.1	EmuJ_000703300.1;EmuJ_000061200.1;EmuJ_000701700.1	transcript=EmuJ_000703300.1 gene=EmuJ_000703300;transcript=EmuJ_000061200.1 gene=EmuJ_000061200;transcript=EmuJ_000701700.1 gene=EmuJ_000701700	7	41	83	41.744	376	0	323.31	5//0	5//0	1542000000000	20	3212			-1;-1;-1;-1;-1;-1;-1	77098000000	12736000000	13457000000	12835000000	10394000000	13014000000	2595500000	2248400000	3997900000	2923600000	2897400000	251130000000	244230000000	235120000000	282920000000	276020000000	47469000000	48922000000	68572000000	77931000000	76409000000	9.6102e+10	1.06664e+11	1.05311e+11	9.28805e+10	1.11078e+11	2.13711e+10	1.96537e+10	1.92519e+10	2.02759e+10
EmuJ_000514200.1	EmuJ_000514200	EmuJ_000514200.1;EmuJ_000179700.1	EmuJ_000514200.1	transcript=EmuJ_000514200.1 gene=EmuJ_000514200	2	57	92.1	46.56	433	0	323.31	5//0	5//0	1353200000000	26	3335			-1;-1	52047000000	8389300000	8396300000	8596500000	7315000000	9204600000	1222400000	1036000000	3332700000	2467500000	2087100000	206160000000	197160000000	216580000000	256120000000	238580000000	40060000000	37580000000	57326000000	57093000000	50671000000	5.32546e+10	5.46814e+10	5.89973e+10	4.64655e+10	6.3937e+10	9.33685e+09	9.55521e+09	1.6015e+10	1.66626e+10
EmuJ_000543800.1	EmuJ_000543800	EmuJ_000543800.1	EmuJ_000543800.1	transcript=EmuJ_000543800.1 gene=EmuJ_000543800	1	4	24	19.229	167	0	212.19	5//0	5//0	72202000000	7	233			-1	10315000000	111110000	122380000	106630000	90728000	124590000	1780400000	1628100000	2220000000	2221300000	1909300000	916300000	895700000	998260000	918150000	875340000	17497000000	16897000000	20997000000	28041000000	25999000000	7.13843e+08	8.02111e+08	7.50856e+08	7.0058e+08	9.1454e+08	1.31477e+10	1.46448e+10	1.03061e+10	1.58578e+10
EmuJ_000790200.1	EmuJ_000790200	EmuJ_000790200.1	EmuJ_000790200.1	transcript=EmuJ_000790200.1 gene=EmuJ_000790200	1	28	73.8	38.954	351	0	323.31	5//0	5//0	236010000000	18	1055			-1	13112000000	834250000	867350000	836540000	759600000	851170000	1849000000	1654200000	1825100000	1907300000	1727300000	16069000000	15176000000	17365000000	15496000000	16788000000	36679000000	38645000000	32460000000	47461000000	46387000000	8.81398e+09	8.78868e+09	1.04934e+10	1.03186e+10	1.04031e+10	1.68659e+10	1.83166e+10	1.0604e+10	1.63833e+10
EmuJ_000412500.1	EmuJ_000412500	EmuJ_000412500.1	EmuJ_000412500.1	transcript=EmuJ_000412500.1 gene=EmuJ_000412500	1	14	72.6	14.064	124	0	181.43	5//0	5//0	638820000000	5	1407			-1	127760000000	24156000000	27284000000	22040000000	17543000000	28146000000	1498500000	1719700000	2295200000	1358500000	1722400000	138580000000	138110000000	106160000000	124790000000	157970000000	11147000000	12622000000	14343000000	11595000000	16696000000	6.6754e+10	7.69294e+10	7.55903e+10	5.91532e+10	8.81164e+10	5.43834e+09	9.01985e+09	5.20381e+09	5.40133e+09
EmuJ_000661000.1	EmuJ_000661000	EmuJ_000661000.1;EmuJ_000660800.1	EmuJ_000661000.1;EmuJ_000660800.1	transcript=EmuJ_000661000.1 gene=EmuJ_000661000;transcript=EmuJ_000660800.1 gene=EmuJ_000660800	2	24	84.8	35.162	329	0	323.31	5//0	5//0	465040000000	18	1120			-1;-1	25836000000	3331300000	3387600000	3894500000	3738300000	3649500000	1390200000	1574000000	1959300000	1414900000	1496200000	73066000000	66457000000	73214000000	56907000000	67809000000	38850000000	50608000000	35605000000	31558000000	35347000000	2.70945e+10	2.79364e+10	3.5486e+10	3.81883e+10	3.55753e+10	1.31228e+10	1.78873e+10	1.09394e+10	1.28317e+10
EmuJ_001133400.1	EmuJ_001133400	EmuJ_001133400.1	EmuJ_001133400.1	transcript=EmuJ_001133400.1 gene=EmuJ_001133400	1	14	92.7	26.709	245	0	323.31	5//0	5//0	70820000000	8	472			-1	8852500000	277160000	262980000	230900000	207890000	308860000	1756900000	1555800000	1500100000	1423900000	1328000000	2287800000	2164600000	2219300000	2238000000	2411000000	19352000000	19943000000	14027000000	15397000000	16410000000	1.28014e+09	1.2819e+09	1.16048e+09	1.27038e+09	1.78256e+09	9.76854e+09	1.07846e+10	4.79062e+09	6.97735e+09
EmuJ_000982200.1	EmuJ_000982200	EmuJ_000982200.1;tr|E1BED8|E1BED8_BOVIN;tr|A0A3Q1LVN9|A0A3Q1LVN9_BOVIN;tr|A0A3Q1MQC0|A0A3Q1MQC0_BOVIN;tr|A0A3Q1LP48|A0A3Q1LP48_BOVIN;tr|Q862F6|Q862F6_BOVIN	EmuJ_000982200.1	transcript=EmuJ_000982200.1 gene=EmuJ_000982200	6	47	71.4	51.823	475	0	323.31	5//0	5//0	759270000000	22	2714			-1;-1;-1;-1;-1;-1	34512000000	5722000000	5647600000	6023500000	4776400000	4923300000	1169000000	1293000000	2382600000	1384800000	1190000000	119570000000	112890000000	124280000000	146890000000	113880000000	29198000000	35169000000	32852000000	24698000000	24173000000	3.4528e+10	3.57895e+10	4.38032e+10	3.86202e+10	4.00747e+10	7.36096e+09	9.33799e+09	9.26116e+09	8.78418e+09
EmuJ_000393000.1	EmuJ_000393000	EmuJ_000393000.1	EmuJ_000393000.1	transcript=EmuJ_000393000.1 gene=EmuJ_000393000	1	33	77.2	34.686	316	0	323.31	5//0	5//0	735430000000	19	2083			-1	38707000000	6410800000	6794400000	6801800000	5202500000	6650900000	1358300000	1465000000	1676800000	1165300000	1181100000	108570000000	138410000000	126840000000	144440000000	133000000000	34461000000	38540000000	37705000000	35338000000	36304000000	2.65733e+10	3.02928e+10	3.63214e+10	2.5768e+10	3.34939e+10	1.05664e+10	1.27086e+10	6.02639e+09	6.66076e+09
EmuJ_000538300.1	EmuJ_000538300	EmuJ_000538300.1;EmuJ_000538600.1;EmuJ_000538000.1;EmuJ_000005400.1	EmuJ_000538300.1	transcript=EmuJ_000538300.1 gene=EmuJ_000538300	4	40	92.7	25.47	219	0	323.31	5//0	5//0	666250000000	17	2042			-1;-1;-1;-1	39191000000	6838100000	6881900000	6633800000	5355700000	7025000000	1355400000	1243000000	1645300000	1129700000	1083400000	111950000000	119960000000	130100000000	112990000000	125810000000	25616000000	33748000000	33555000000	33920000000	35670000000	3.30981e+10	3.23942e+10	4.20511e+10	3.08847e+10	3.98812e+10	8.26033e+09	8.73997e+09	6.92685e+09	6.84522e+09
EmuJ_000156400.1	EmuJ_000156400	EmuJ_000156400.1	EmuJ_000156400.1	transcript=EmuJ_000156400.1 gene=EmuJ_000156400	1	33	64.4	42.426	376	0	323.31	5//0	5//0	352440000000	20	2087			-1	17622000000	1818600000	2105500000	2547100000	2212100000	2557400000	1185400000	1289500000	1491100000	1250200000	1165200000	45859000000	46687000000	48301000000	50823000000	41454000000	32548000000	42618000000	33632000000	34030000000	33289000000	1.13025e+10	1.29416e+10	1.67329e+10	1.43271e+10	1.72691e+10	8.19619e+09	9.25943e+09	5.51079e+09	6.90415e+09
EmuJ_000701800.1	EmuJ_000701800	EmuJ_000701800.1	EmuJ_000701800.1	transcript=EmuJ_000701800.1 gene=EmuJ_000701800	1	68	79.2	96.035	851	0	323.31	5//0	5//0	295970000000	46	1342			-1	6434200000	16784000	11649000	9599500	8990000	17047000	1079900000	868800000	1599500000	1716300000	1105600000	716420000	569230000	712560000	527540000	1016800000	46994000000	55445000000	44192000000	79858000000	50425000000	3.24379e+08	2.98333e+08	2.62533e+08	2.83197e+08	3.63558e+08	8.74447e+09	8.43508e+09	7.5809e+09	1.35184e+10
EmuJ_000626300.1	EmuJ_000626300	EmuJ_000626300.1;sp|Q3ZBD7|G6PI_BOVIN;sp|Q6P6V0|G6PI_RAT;tr|A0A3Q1MP70|A0A3Q1MP70_BOVIN	EmuJ_000626300.1	transcript=EmuJ_000626300.1 gene=EmuJ_000626300	4	45	88.5	61.705	547	0	323.31	5//0	5//0	518630000000	25	1544			-1;-1;-1;-1	20745000000	2992900000	3083100000	3218100000	2533900000	2916800000	1074200000	985070000	1662300000	1242300000	1036400000	82484000000	80032000000	84008000000	65262000000	76486000000	24543000000	24393000000	24867000000	25106000000	26172000000	1.56078e+10	1.65633e+10	2.04993e+10	1.54023e+10	1.7058e+10	7.70957e+09	8.53937e+09	7.10646e+09	6.77978e+09
EmuJ_000008700.1	EmuJ_000008700	EmuJ_000008700.1	EmuJ_000008700.1	transcript=EmuJ_000008700.1 gene=EmuJ_000008700	1	32	86.9	23.874	214	0	323.31	5//0	5//0	293650000000	10	1069			-1	29365000000	4956600000	4451900000	4679500000	4412000000	4888400000	934990000	567960000	2338700000	1054500000	1080900000	49786000000	48342000000	49757000000	59140000000	53536000000	10400000000	11381000000	10557000000	9906400000	9398100000	1.91801e+10	1.9494e+10	2.27935e+10	2.35226e+10	2.76171e+10	3.55173e+09	2.69772e+09	5.84407e+09	4.58553e+09
EmuJ_000227300.1	EmuJ_000227300	EmuJ_000227300.1	EmuJ_000227300.1	transcript=EmuJ_000227300.1 gene=EmuJ_000227300	1	10	43.2	15.452	132	0	112.84	5//0	5//0	46224000000	8	277			-1	5778000000	6796300	15325000	7806900	9692100	11925000	1568900000	1429700000	1001400000	871260000	855110000	76809000	117170000	99947000	110520000	87968000	16409000000	20999000000	13976000000	14057000000	13022000000	4.99004e+07	1.14795e+08	6.28289e+07	8.55314e+07	1.00039e+08	9.55358e+09	9.77669e+09	3.84513e+09	5.25778e+09
EmuJ_000382200.1	EmuJ_000382200	EmuJ_000382200.1	EmuJ_000382200.1	transcript=EmuJ_000382200.1 gene=EmuJ_000382200	1	19	89.6	19.781	173	0	323.31	5//0	5//0	281780000000	9	721			-1	31309000000	9752000000	5416100000	3203700000	3340900000	3980100000	745660000	488430000	1842100000	1333600000	1206400000	91221000000	51167000000	36058000000	38625000000	46019000000	10610000000	8185100000	17908000000	20130000000	18800000000	4.84618e+10	2.93972e+10	1.9899e+10	2.48305e+10	2.91035e+10	4.01196e+09	3.05373e+09	4.70814e+09	5.3447e+09
EmuJ_000567400.1	EmuJ_000567400	EmuJ_000567400.1	EmuJ_000567400.1	transcript=EmuJ_000567400.1 gene=EmuJ_000567400	1	20	89.8	20.133	177	0	323.31	5//0	5//0	131790000000	8	800			-1	16474000000	2068400000	2462800000	2267700000	1817300000	2669700000	940000000	1370300000	1174000000	864830000	839300000	21717000000	20885000000	19886000000	22928000000	17451000000	11288000000	15324000000	12247000000	12210000000	13262000000	6.92362e+09	8.45262e+09	9.72557e+09	7.74008e+09	1.13365e+10	4.68597e+09	8.35759e+09	3.61167e+09	3.98884e+09
EmuJ_000724500.1	EmuJ_000724500	EmuJ_000724500.1	EmuJ_000724500.1	transcript=EmuJ_000724500.1 gene=EmuJ_000724500	1	4	61.2	8.9545	80	0	61.875	0//0	5//0	25266000000	5	122			-1	5053200000						1702100000	1468100000	697470000	655290000	530270000						13059000000	14063000000	5815500000	5632500000	4635400000						8.96839e+09	9.43249e+09	2.3128e+09	3.3522e+09
EmuJ_000799500.1	EmuJ_000799500	EmuJ_000799500.1	EmuJ_000799500.1	transcript=EmuJ_000799500.1 gene=EmuJ_000799500	1	38	78.8	33.59	297	0	323.31	5//0	5//0	464660000000	17	1803			-1	27333000000	4544300000	4775400000	4895200000	3635900000	4433800000	1009900000	1074500000	1191400000	826350000	946490000	66573000000	84240000000	88743000000	87793000000	81968000000	24779000000	26058000000	23708000000	23613000000	23688000000	2.9408e+10	2.9793e+10	3.27381e+10	2.59793e+10	3.0728e+10	7.2543e+09	9.40876e+09	5.25709e+09	5.97208e+09
EmuJ_000653900.1	EmuJ_000653900	EmuJ_000653900.1	EmuJ_000653900.1	transcript=EmuJ_000653900.1 gene=EmuJ_000653900	1	21	53.5	27.185	245	0	323.31	5//0	5//0	120890000000	13	732			-1	9299600000	912320000	823450000	853970000	726390000	987320000	1083300000	1158900000	966480000	990860000	796560000	12473000000	10701000000	14443000000	15478000000	12416000000	21166000000	24066000000	16384000000	19804000000	19312000000	4.33769e+09	4.09901e+09	4.38695e+09	3.82194e+09	5.73692e+09	6.25219e+09	8.28437e+09	3.19807e+09	4.46872e+09
EmuJ_000704400.1	EmuJ_000704400	EmuJ_000704400.1	EmuJ_000704400.1	transcript=EmuJ_000704400.1 gene=EmuJ_000704400	1	76	78.8	118.43	1041	0	323.31	5//0	5//0	281480000000	54	1721			-1	5212700000	95408000	88492000	76347000	60715000	81131000	1085400000	671040000	1131500000	1016000000	906550000	5029000000	4688800000	5382800000	5112600000	4762900000	60579000000	53690000000	38463000000	57478000000	52256000000	1.25737e+09	1.36555e+09	1.40369e+09	1.26882e+09	1.59691e+09	8.57649e+09	6.86555e+09	6.44583e+09	8.0966e+09
EmuJ_001085400.1	EmuJ_001085400	EmuJ_001085400.1;tr|A7LN90|A7LN90_BOVIN	EmuJ_001085400.1	transcript=EmuJ_001085400.1 gene=EmuJ_001085400	2	79	90.2	71.022	651	0	323.31	5//0	5//0	987880000000	33	2953			-1;-1	29936000000	5030300000	5150800000	5050300000	4384600000	5533400000	783690000	774600000	1473600000	951650000	802840000	177000000000	171990000000	178760000000	198120000000	190980000000	23604000000	24705000000	30644000000	25614000000	25615000000	2.8781e+10	2.85e+10	2.86894e+10	3.08288e+10	3.61635e+10	5.52501e+09	7.39135e+09	6.17292e+09	5.02868e+09
EmuJ_001051900.1	EmuJ_001051900	EmuJ_001051900.1	EmuJ_001051900.1	transcript=EmuJ_001051900.1 gene=EmuJ_001051900	1	17	63.7	14.251	124	0	113.23	5//0	5//0	86733000000	7	479			-1	12390000000	1777500000	1773500000	1292200000	1017800000	1919500000	927690000	1086500000	940080000	766400000	889220000	13186000000	10172000000	12097000000	13113000000	14783000000	9954000000	7782500000	9148900000	14304000000	10384000000	5.23618e+09	7.67948e+09	6.44121e+09	4.9622e+09	6.53058e+09	5.38689e+09	7.51256e+09	1.51418e+09	2.08441e+09
EmuJ_000103400.1	EmuJ_000103400	EmuJ_000103400.1;EmuJ_000103100.1;tr|A7E3W4|A7E3W4_BOVIN;tr|A7Z014|A7Z014_BOVIN;tr|A5PJ79|A5PJ79_BOVIN;sp|P50137|TKT_RAT;tr|G3V826|G3V826_RAT	EmuJ_000103400.1;EmuJ_000103100.1	transcript=EmuJ_000103400.1 gene=EmuJ_000103400;transcript=EmuJ_000103100.1 gene=EmuJ_000103100	7	50	90.2	67.748	625	0	323.31	5//0	5//0	598280000000	30	1942			-1;-1;-1;-1;-1;-1;-1	19943000000	3037000000	3035800000	3389400000	2905600000	2977000000	833120000	900460000	1310300000	803360000	750500000	98818000000	99655000000	102000000000	103930000000	101810000000	23762000000	29398000000	24225000000	20765000000	19821000000	2.13151e+10	2.01201e+10	2.57391e+10	2.24784e+10	2.41569e+10	7.67737e+09	9.56911e+09	7.38602e+09	7.86482e+09
EmuJ_001132700.1	EmuJ_001132700	EmuJ_001132700.1	EmuJ_001132700.1	transcript=EmuJ_001132700.1 gene=EmuJ_001132700	1	21	61.3	29.636	256	0	323.31	2//0	5//0	53951000000	12	325			-1	4495900000				2331300		1071200000	781970000	1094400000	857910000	688160000				31134000		17478000000	16369000000	13533000000	12702000000	13601000000				3.08593e+07	0	7.31124e+09	6.36748e+09	3.98114e+09	4.73388e+09
EmuJ_000413200.1	EmuJ_000413200	EmuJ_000413200.1;tr|F1LUM5|F1LUM5_RAT;tr|Q862L2|Q862L2_BOVIN;tr|Q862I8|Q862I8_BOVIN	EmuJ_000413200.1	transcript=EmuJ_000413200.1 gene=EmuJ_000413200	4	39	84	50.293	451	0	323.31	5//0	5//0	498960000000	21	1814			-1;-1;-1;-1	23760000000	3956800000	3991900000	3985900000	3629600000	3755000000	808420000	750550000	1286000000	840930000	754970000	91725000000	90681000000	91722000000	78659000000	89634000000	17866000000	18840000000	16172000000	13832000000	13831000000	2.9509e+10	2.99986e+10	3.30152e+10	3.50557e+10	3.57356e+10	5.97254e+09	6.55592e+09	7.3577e+09	8.28615e+09
EmuJ_000672200.1	EmuJ_000672200	EmuJ_000672200.1	EmuJ_000672200.1	transcript=EmuJ_000672200.1 gene=EmuJ_000672200	1	32	75.1	49.844	445	0	323.31	5//0	5//0	467230000000	19	1862			-1	24591000000	4095000000	4099800000	4416300000	3478700000	4086500000	817070000	792910000	1238300000	844260000	722300000	81114000000	85194000000	82944000000	71039000000	87538000000	15193000000	15997000000	14766000000	14312000000	13333000000	1.86478e+10	1.96155e+10	2.34293e+10	1.94112e+10	2.41773e+10	5.23362e+09	6.30634e+09	4.48958e+09	5.09543e+09
EmuJ_000036300.1	EmuJ_000036300	EmuJ_000036300.1;tr|Q2QJG3|Q2QJG3_BOVIN;tr|Q9JLX9|Q9JLX9_RAT	EmuJ_000036300.1	transcript=EmuJ_000036300.1 gene=EmuJ_000036300	3	7	79.9	42.206	378	0	323.31	5//0	5//0	423580000000	17	773			-1;-1;-1	24916000000	4224300000	4693900000	4234000000	3648000000	3705500000	722620000	739700000	1275800000	900840000	771900000	72808000000	72062000000	69618000000	75828000000	71415000000	10787000000	11931000000	17881000000	21838000000	18758000000	5.1234e+10	6.1607e+10	6.21102e+10	5.66137e+10	5.59032e+10	1.16414e+10	1.45997e+10	1.19076e+10	1.4306e+10
EmuJ_000184100.1	EmuJ_000184100	EmuJ_000184100.1	EmuJ_000184100.1	transcript=EmuJ_000184100.1 gene=EmuJ_000184100	1	33	85.9	45.201	396	0	323.31	5//0	5//0	127640000000	24	791			-1	5318400000	205990000	191390000	218310000	193620000	178370000	890980000	688680000	1041800000	873490000	835810000	4709200000	4494400000	4570000000	5606600000	4401300000	23620000000	21228000000	21607000000	30152000000	28336000000	2.59329e+09	2.47342e+09	3.11807e+09	2.76085e+09	2.26601e+09	9.51971e+09	7.9483e+09	6.05466e+09	6.57411e+09
EmuJ_000550800.1	EmuJ_000550800	EmuJ_000550800.1	EmuJ_000550800.1	transcript=EmuJ_000550800.1 gene=EmuJ_000550800	1	38	82.1	28.797	252	0	323.31	5//0	5//0	1364800000000	17	2828			-1	80280000000	15894000000	15694000000	15210000000	12153000000	17262000000	653640000	568400000	1201100000	689800000	953860000	270110000000	275150000000	281060000000	273790000000	294300000000	15660000000	14031000000	25061000000	17963000000	25139000000	9.09712e+10	8.85284e+10	9.09025e+10	8.36928e+10	1.11698e+11	4.48192e+09	4.48968e+09	4.56744e+09	4.64946e+09
EmuJ_000791700.1	EmuJ_000791700	EmuJ_000791700.1;tr|Q862E5|Q862E5_BOVIN;tr|Q862N9|Q862N9_BOVIN;EmuJ_000791600.1;sp|Q9BGI3|PRDX2_BOVIN;tr|A0A0G2K3Z9|A0A0G2K3Z9_RAT;sp|Q63716|PRDX1_RAT	EmuJ_000791700.1	transcript=EmuJ_000791700.1 gene=EmuJ_000791700	7	27	88.1	21.475	193	0	323.31	5//0	5//0	693240000000	15	1442			-1;-1;-1;-1;-1;-1;-1	46216000000	8568700000	9136300000	7786600000	6271900000	10395000000	715220000	689030000	1171100000	701370000	780470000	135900000000	150220000000	110220000000	166210000000	157110000000	14428000000	15004000000	23968000000	19171000000	21333000000	4.69804e+10	5.02171e+10	5.36102e+10	4.46332e+10	6.8067e+10	3.94935e+09	4.55987e+09	4.73449e+09	4.48522e+09
EmuJ_000824400.1	EmuJ_000824400	EmuJ_000824400.1	EmuJ_000824400.1	transcript=EmuJ_000824400.1 gene=EmuJ_000824400	1	66	83.8	73.432	668	0	323.31	0//0	5//0	159460000000	41	912			-1	3889200000						779470000	667990000	1070600000	752920000	618230000						29967000000	30990000000	25849000000	25004000000	22375000000						5.41389e+09	5.92423e+09	5.1692e+09	5.54716e+09
EmuJ_001192500.1	EmuJ_001192500	EmuJ_001192500.1;tr|A0A4D6DKI8|A0A4D6DKI8_BOVIN	EmuJ_001192500.1	transcript=EmuJ_001192500.1 gene=EmuJ_001192500	2	37	83.1	28.147	249	0	323.31	5//0	5//0	467020000000	15	1515			-1;-1	31135000000	5589400000	5814800000	5459700000	4658100000	5814600000	414940000	268050000	1285100000	1027500000	802370000	70273000000	93953000000	85689000000	98227000000	93336000000	11784000000	7788700000	21686000000	21091000000	17436000000	3.47302e+10	3.70496e+10	3.52575e+10	3.35724e+10	4.27934e+10	2.54623e+09	1.94572e+09	4.61817e+09	5.80487e+09
EmuJ_000654600.1	EmuJ_000654600	EmuJ_000654600.1;EmuJ_000654500.1;EmuJ_000654800.1;EmuJ_000654200.1	EmuJ_000654600.1;EmuJ_000654500.1;EmuJ_000654800.1;EmuJ_000654200.1	transcript=EmuJ_000654600.1 gene=EmuJ_000654600;transcript=EmuJ_000654500.1 gene=EmuJ_000654500;transcript=EmuJ_000654800.1 gene=EmuJ_000654800;transcript=EmuJ_000654200.1 gene=EmuJ_000654200	4	23	74.6	38.601	338	0	323.31	5//0	5//0	49214000000	13	482			-1;-1;-1;-1	3785700000	73273000	82984000	50998000	44268000	56393000	732010000	779530000	709370000	719610000	537250000	903570000	1138500000	775600000	685020000	904030000	14665000000	16522000000	9611200000	11467000000	10423000000	6.75475e+08	7.33022e+08	5.29787e+08	4.82206e+08	5.71673e+08	3.6114e+09	4.12677e+09	1.85494e+09	3.10366e+09
EmuJ_000407200.1	EmuJ_000407200	EmuJ_000407200.1;EmuJ_000406900.1;tr|H6S1N4|H6S1N4_BOVIN	EmuJ_000407200.1;EmuJ_000406900.1	transcript=EmuJ_000407200.1 gene=EmuJ_000407200;transcript=EmuJ_000406900.1 gene=EmuJ_000406900	3	20	85.9	41.823	375	0	323.31	5//0	5//0	483600000000	20	1133			-1;-1;-1	24180000000	4765100000	4045600000	4069900000	3449600000	4357200000	507480000	441270000	1160300000	656720000	727000000	75263000000	66791000000	72946000000	81585000000	79298000000	9058500000	9045500000	19729000000	15211000000	16090000000	4.88525e+10	4.4353e+10	4.90296e+10	4.65763e+10	5.2088e+10	8.61246e+09	9.19897e+09	1.10522e+10	1.1017e+10
EmuJ_001043100.1	EmuJ_001043100	EmuJ_001043100.1;tr|Q862Q5|Q862Q5_BOVIN;tr|Q58DJ6|Q58DJ6_BOVIN;tr|A0A3Q1MPQ0|A0A3Q1MPQ0_BOVIN	EmuJ_001043100.1	transcript=EmuJ_001043100.1 gene=EmuJ_001043100	4	39	79.7	46.861	433	0	323.31	5//0	5//0	537850000000	25	1741			-1;-1;-1;-1	21514000000	3623200000	3528000000	3729400000	3206800000	4008600000	428020000	264730000	1221300000	833740000	670360000	90815000000	85071000000	95617000000	100700000000	96010000000	11857000000	9409500000	18934000000	23405000000	17213000000	1.82325e+10	1.91659e+10	2.27188e+10	1.93813e+10	2.70788e+10	3.02651e+09	2.3791e+09	4.83798e+09	5.52557e+09
EmuJ_000416400.1	EmuJ_000416400	EmuJ_000416400.1	EmuJ_000416400.1	transcript=EmuJ_000416400.1 gene=EmuJ_000416400	1	37	94.4	27.179	250	0	323.31	5//0	5//0	296390000000	14	1121			-1	21171000000	3960500000	3702300000	3544600000	2835800000	3822200000	594290000	559570000	920030000	633270000	598030000	52275000000	53322000000	50288000000	56927000000	59454000000	12462000000	11970000000	14647000000	13326000000	13111000000	1.85221e+10	1.63576e+10	1.87126e+10	1.65221e+10	1.90282e+10	3.70585e+09	4.04125e+09	3.93964e+09	4.49219e+09
EmuJ_000935200.1	EmuJ_000935200	EmuJ_000935200.1	EmuJ_000935200.1	transcript=EmuJ_000935200.1 gene=EmuJ_000935200	1	39	76.3	47.08	438	0	323.31	5//0	5//0	248640000000	20	1263			-1	12432000000	1838600000	1741000000	2009500000	1668400000	1878200000	555560000	570570000	932970000	668840000	568390000	36135000000	34182000000	38469000000	40716000000	41609000000	11455000000	12978000000	11331000000	11249000000	11046000000	1.12123e+10	9.52358e+09	1.16724e+10	1.07661e+10	1.28887e+10	3.63758e+09	4.32848e+09	4.30209e+09	4.6028e+09
EmuJ_000122100.1	EmuJ_000122100	EmuJ_000122100.1	EmuJ_000122100.1	transcript=EmuJ_000122100.1 gene=EmuJ_000122100	1	15	99.2	13.361	126	0	323.31	5//0	5//0	389330000000	6	666			-1	64888000000	14592000000	14864000000	9738200000	7853000000	14744000000	518370000	363000000	934410000	697770000	583740000	93619000000	89678000000	81121000000	78121000000	84347000000	6509800000	5624000000	8001500000	6244400000	4611600000	5.04586e+10	5.10936e+10	4.32386e+10	3.83842e+10	5.40488e+10	2.24368e+09	1.935e+09	2.29724e+09	2.71333e+09
EmuJ_000485800.1	EmuJ_000485800	EmuJ_000485800.1;tr|T1SRT4|T1SRT4_RAT;sp|O35763|MOES_RAT;sp|P31976|EZRI_BOVIN;tr|Q5WQV5|Q5WQV5_RAT;tr|Q5PQK5|Q5PQK5_RAT;sp|Q32LP2|RADI_BOVIN;tr|A0A0G2K890|A0A0G2K890_RAT;sp|P31977|EZRI_RAT;tr|A0A3Q1LVC7|A0A3Q1LVC7_BOVIN	EmuJ_000485800.1	transcript=EmuJ_000485800.1 gene=EmuJ_000485800	10	76	83.7	65.291	559	0	323.31	5//0	5//0	523370000000	29	2443			-1;-1;-1;-1;-1;-1;-1;-1;-1;-1	18047000000	3083500000	3093700000	2962600000	2678300000	3157900000	452870000	407290000	1119500000	584190000	507450000	88148000000	93580000000	89209000000	85191000000	111030000000	12535000000	13181000000	17881000000	14186000000	13541000000	2.38395e+10	2.36467e+10	2.46712e+10	2.3881e+10	2.16205e+10	4.05975e+09	3.93185e+09	6.23355e+09	4.39803e+09
EmuJ_001032250.1	EmuJ_001032250	EmuJ_001032250.1;EmuJ_001032200.1	EmuJ_001032250.1;EmuJ_001032200.1	transcript=EmuJ_001032250.1 gene=EmuJ_001032250;transcript=EmuJ_001032200.1 gene=EmuJ_001032200	2	48	92.2	45.76	412	0	323.31	5//0	5//0	825600000000	22	2733			-1;-1	37527000000	6880500000	6985400000	7431900000	6034800000	7185000000	224220000	99624000	1311200000	881650000	493060000	145710000000	149710000000	164640000000	176330000000	146660000000	4730900000	3741000000	19448000000	22426000000	11754000000	3.78478e+10	3.93153e+10	4.41502e+10	4.00851e+10	4.3341e+10	2.73333e+09	9.97089e+08	6.40416e+09	6.1096e+09
EmuJ_000733100.1	EmuJ_000733100	EmuJ_000733100.1;tr|B5DEG7|B5DEG7_RAT	EmuJ_000733100.1	transcript=EmuJ_000733100.1 gene=EmuJ_000733100	2	82	78.7	115.73	1038	0	323.31	5//0	5//0	188570000000	59	1378			-1;-1	3196100000	60639000	88593000	40203000	46604000	72762000	703150000	446850000	695070000	540030000	502240000	3136900000	5572700000	5344400000	4082700000	3229700000	43357000000	39085000000	26504000000	29802000000	31910000000	2.5088e+09	3.80079e+09	1.57325e+09	2.49942e+09	3.6117e+09	6.02704e+09	4.60127e+09	4.16982e+09	6.66449e+09
EmuJ_000097200.1	EmuJ_000097200	EmuJ_000097200.1	EmuJ_000097200.1	transcript=EmuJ_000097200.1 gene=EmuJ_000097200	1	9	33.2	22.457	202	0	131.75	5//0	5//0	22718000000	8	212			-1	2839800000	513010	4221700	3975200		3449200	757300000	645250000	657110000	391430000	376500000		38151000	34604000			7924400000	9494300000	4763300000	5495900000	4796300000	3.76672e+06	3.16225e+07	3.19924e+07	0	2.89358e+07	3.87961e+09	4.33201e+09	2.24322e+09	1.62816e+09
EmuJ_000359000.1	EmuJ_000359000	EmuJ_000359000.1	EmuJ_000359000.1	transcript=EmuJ_000359000.1 gene=EmuJ_000359000	1	8	49.3	15.637	144	0	151.89	5//0	5//0	37077000000	10	245			-1	3707700000	215070000	283500000	154810000	143490000	182700000	690710000	568960000	519020000	445010000	504380000	2714700000	2731900000	1820800000	2253700000	1912900000	12017000000	9942300000	7866000000	7650700000	8113000000	1.55843e+09	1.91693e+09	1.30553e+09	1.13822e+09	1.48236e+09	5.27003e+09	5.76777e+09	2.73015e+09	3.462e+09
EmuJ_000882500.1	EmuJ_000882500	EmuJ_000882500.1	EmuJ_000882500.1	transcript=EmuJ_000882500.1 gene=EmuJ_000882500	1	36	80.6	45.999	408	0	323.31	5//0	5//0	350090000000	25	1312			-1	14004000000	2338900000	2295900000	2356500000	2075400000	2289000000	415370000	337620000	889280000	487230000	518380000	53895000000	52550000000	56759000000	71554000000	57952000000	11844000000	11868000000	14290000000	12713000000	11730000000	1.68986e+10	1.72887e+10	1.85553e+10	1.66014e+10	1.94565e+10	3.2126e+09	3.28798e+09	3.85207e+09	3.71177e+09
EmuJ_001168600.1	EmuJ_001168600	EmuJ_001168600.1;EmuJ_000516800.1;EmuJ_000516500.1;tr|A0A3Q1M4K3|A0A3Q1M4K3_BOVIN;tr|F1LML2|F1LML2_RAT;tr|Q5FWT0|Q5FWT0_RAT;sp|P0CG51|UBB_RAT;sp|P0CG53|UBB_BOVIN;sp|P62982|RS27A_RAT;tr|Q6PED0|Q6PED0_RAT;sp|P62992|RS27A_BOVIN;sp|P63048|RL40_BOVIN;sp|P62986|RL40_RAT;tr|Q6P7R7|Q6P7R7_RAT;tr|Q63654|Q63654_RAT;sp|Q63429|UBC_RAT;tr|A0A3Q1MYD8|A0A3Q1MYD8_BOVIN;tr|F1LU69|F1LU69_RAT;tr|F1M927|F1M927_RAT;t…	EmuJ_001168600.1;EmuJ_000516800.1;EmuJ_000516500.1;tr|A0A3Q1M4K3|A0A3Q1M4K3_BOVIN;tr|F1LML2|F1LML2_RAT;tr|Q5FWT0|Q5FWT0_RAT;sp|P0CG51|UBB_RAT;sp|P0CG53|UBB_BOVIN;sp|P62982|RS27A_RAT;tr|Q6PED0|Q6PED0_RAT;sp|P62992|RS27A_BOVIN;sp|P63048|RL40_BOVIN;sp|P62986|RL40_RAT;tr|Q6P7R7|Q6P7R7_RAT;tr|Q63654|Q63654_RAT;sp|Q63429|UBC_RAT	transcript=EmuJ_001168600.1 gene=EmuJ_001168600;transcript=EmuJ_000516800.1 gene=EmuJ_000516800;transcript=EmuJ_000516500.1 gene=EmuJ_000516500;Ubiquitin-like domain-containing protein;Polyubiquitin-C;Ubc protein (Fragment);Polyubiquitin-B;Polyubiquitin-B;	20	12	83.5	8.9472	79	0	169.73	5//0	5//0	181430000000	4	828			-1;-1;-1;-1;-1;-1;-1;-1;-1;-1;-1;-1;-1;-1;-1;-1;-1;-1;-1;-1	45356000000	8411900000	8201500000	8636800000	6805800000	10673000000	504840000	419180000	742000000	496810000	464270000	34037000000	40071000000	37922000000	28786000000	51460000000	2292100000	2220800000	3354000000	3193800000	2695500000	2.61235e+10	2.59989e+10	3.10752e+10	2.64407e+10	3.61532e+10	1.98335e+09	1.97637e+09	1.72402e+09	1.78598e+09
EmuJ_000893500.1	EmuJ_000893500	EmuJ_000893500.1	EmuJ_000893500.1	transcript=EmuJ_000893500.1 gene=EmuJ_000893500	1	12	63.4	19.402	183	0	323.31	5//0	5//0	52978000000	9	363			-1	5886500000	789920000	727820000	566900000	440370000	820370000	499350000	529090000	570520000	484420000	457720000	8901300000	7556800000	5405300000	5993500000	6329400000	8038700000	7784100000	6327400000	6468000000	6459900000	4.97625e+09	4.76199e+09	3.66534e+09	3.45134e+09	5.99284e+09	2.77921e+09	4.01967e+09	2.17797e+09	2.88843e+09
EmuJ_000156200.1	EmuJ_000156200	EmuJ_000156200.1	EmuJ_000156200.1	transcript=EmuJ_000156200.1 gene=EmuJ_000156200	1	19	96.1	17.157	152	0	323.31	5//0	5//0	81593000000	10	673			-1	8159300000	999600000	1110000000	1362600000	957390000	1186400000	481990000	526220000	629340000	443660000	462130000	11371000000	10383000000	11971000000	13330000000	10952000000	7719300000	10112000000	6493700000	5420200000	5999500000	4.60497e+09	5.13797e+09	6.99085e+09	5.2085e+09	6.37157e+09	2.94443e+09	3.5475e+09	2.18349e+09	2.52213e+09
EmuJ_001065500.1	EmuJ_001065500	EmuJ_001065500.1	EmuJ_001065500.1	transcript=EmuJ_001065500.1 gene=EmuJ_001065500	1	34	89.9	40.536	365	0	323.31	5//0	5//0	182450000000	19	954			-1	9602600000	1534700000	1563300000	1480400000	1228300000	1383800000	406990000	396570000	595120000	533770000	479710000	29477000000	28894000000	29135000000	24537000000	25996000000	10043000000	10902000000	11743000000	13168000000	13119000000	8.12907e+09	8.46544e+09	7.42022e+09	5.76933e+09	7.51656e+09	2.65817e+09	2.96532e+09	2.03364e+09	2.42847e+09
EmuJ_001010200.1	EmuJ_001010200	EmuJ_001010200.1	EmuJ_001010200.1	transcript=EmuJ_001010200.1 gene=EmuJ_001010200	1	18	32.5	79.841	726	0	323.31	2//2	5//0	50909000000	22	322			-1	2314100000	1299500	1440400	1928100	1170900		501520000	459170000	714800000	308100000	324630000	28597000	33217000		29097000		9928000000	10493000000	9776000000	5666300000	7342600000	2.62388e+07	2.96702e+07	4.26719e+07	2.8416e+07		4.08978e+09	4.75906e+09	3.43843e+09	2.54319e+09
EmuJ_000477200.1	EmuJ_000477200	EmuJ_000477200.1	EmuJ_000477200.1	transcript=EmuJ_000477200.1 gene=EmuJ_000477200	1	17	58.6	38.831	348	0	249.49	5//0	5//0	31438000000	13	256			-1	2418300000	31728000	47045000	24910000	29534000	22898000	602380000	542830000	391540000	337900000	387560000	409280000	572520000	386300000	472240000	383390000	9738500000	10018000000	4822400000	6405400000	7129000000	3.78557e+08	5.45729e+08	3.25764e+08	4.23531e+08	2.90907e+08	4.46747e+09	4.35558e+09	1.99146e+09	2.75639e+09
EmuJ_000231300.1	EmuJ_000231300	EmuJ_000231300.1	EmuJ_000231300.1	transcript=EmuJ_000231300.1 gene=EmuJ_000231300	1	26	70.8	33.837	295	0	323.31	5//0	5//0	269510000000	18	808			-1	14973000000	2729000000	2595500000	2214300000	2246500000	2891200000	360100000	183090000	764140000	494010000	495240000	37131000000	47725000000	50902000000	56831000000	52521000000	9558600000	5432400000	14073000000	14656000000	13099000000	2.55496e+10	2.49136e+10	1.85667e+10	2.33244e+10	3.05952e+10	3.11459e+09	2.10368e+09	4.39544e+09	4.79516e+09
EmuJ_000758800.1	EmuJ_000758800	EmuJ_000758800.1	EmuJ_000758800.1	transcript=EmuJ_000758800.1 gene=EmuJ_000758800	1	22	77.7	32.102	283	0	323.31	5//0	5//0	252770000000	15	863			-1	16851000000	2762500000	2821200000	3085800000	2641300000	3253400000	331170000	235240000	862140000	412700000	445720000	51059000000	38820000000	39988000000	55050000000	45841000000	7820200000	6503200000	13110000000	8073600000	10024000000	1.63613e+10	1.75351e+10	2.0441e+10	1.81071e+10	2.13506e+10	2.21487e+09	1.85705e+09	3.44943e+09	2.67862e+09
EmuJ_000202600.1	EmuJ_000202600	EmuJ_000202600.1	EmuJ_000202600.1	transcript=EmuJ_000202600.1 gene=EmuJ_000202600	1	26	76.8	54.999	487	0	323.31	5//0	5//0	205290000000	21	1046			-1	9775900000	1505100000	1521500000	1592400000	1353600000	1553300000	446620000	438410000	594170000	425400000	345450000	31533000000	31897000000	31379000000	27170000000	33464000000	8232900000	9046100000	7286700000	7416000000	7069400000	1.24487e+10	1.38821e+10	1.52758e+10	1.47556e+10	1.5165e+10	4.05423e+09	4.5592e+09	3.17919e+09	3.41404e+09
EmuJ_000733600.1	EmuJ_000733600	EmuJ_000733600.1	EmuJ_000733600.1	transcript=EmuJ_000733600.1 gene=EmuJ_000733600	1	93	75.4	151.94	1355	0	323.31	5//0	5//0	147030000000	67	1156			-1	2194500000	16235000	16351000	7597800	13454000	5005300	492990000	262740000	519640000	475150000	385380000	863630000	1014200000	959530000	1023900000	705180000	31480000000	24804000000	20689000000	29652000000	26431000000	2.84162e+08	2.73782e+08	1.91733e+08	2.89736e+08	2.13787e+08	4.8192e+09	3.47439e+09	3.30047e+09	4.7588e+09
EmuJ_000079700.1	EmuJ_000079700	EmuJ_000079700.1	EmuJ_000079700.1	transcript=EmuJ_000079700.1 gene=EmuJ_000079700	1	11	50	16.189	142	0	127.33	1//2	5//0	9741400000	5	120			-1	1948300000		2176300		906620	858670	625710000	567260000	250250000	284360000	216760000		12598000		5584100	4962100	3776700000	4270100000	2662900000	2629500000	2751800000		1.01881e+07		5.00048e+06	4.50206e+06	2.80049e+09	2.9183e+09	6.90082e+08	1.28269e+09
EmuJ_000202500.1	EmuJ_000202500	EmuJ_000202500.1;EmuJ_001081200.1	EmuJ_000202500.1	transcript=EmuJ_000202500.1 gene=EmuJ_000202500	2	38	85.1	49.713	443	0	323.31	5//0	5//0	426770000000	19	1569			-1;-1	22462000000	3962200000	4111100000	4375100000	3580400000	4461500000	307080000	274970000	676140000	345690000	367270000	75673000000	82530000000	80204000000	79528000000	96825000000	5806800000	5540100000	7670200000	5274400000	6772400000	1.76109e+10	1.87734e+10	2.03032e+10	1.88625e+10	2.26822e+10	2.82382e+09	3.09895e+09	3.32947e+09	3.19243e+09
EmuJ_001117000.1	EmuJ_001117000	EmuJ_001117000.1	EmuJ_001117000.1	transcript=EmuJ_001117000.1 gene=EmuJ_001117000	1	11	47.9	21.741	194	0	174.45	5//0	5//0	139500000000	11	545			-1	12682000000	2049300000	2541900000	2317700000	1456700000	2528100000	289260000	367050000	457590000	359910000	314460000	27200000000	27008000000	29634000000	26474000000	29188000000	5389400000	6394300000	6850800000	6432700000	6403200000	1.36293e+10	1.66865e+10	1.65765e+10	1.1331e+10	1.7759e+10	2.76818e+09	4.10162e+09	2.05428e+09	2.03471e+09
EmuJ_001196600.1	EmuJ_001196600	EmuJ_001196600.1	EmuJ_001196600.1	transcript=EmuJ_001196600.1 gene=EmuJ_001196600	1	6	51.7	18.58	172	0	178.04	0//0	5//0	8859900000	5	104			-1	1772000000						433630000	417170000	308610000	353160000	259420000						1762900000	2173000000	3454400000	3594700000	3322400000						2.19858e+09	2.46512e+09	8.99253e+08	1.58863e+09
EmuJ_000485000.1	EmuJ_000485000	EmuJ_000485000.1	EmuJ_000485000.1	transcript=EmuJ_000485000.1 gene=EmuJ_000485000	1	23	58.8	43.736	398	0	323.31	5//0	5//0	33905000000	19	288			-1	1784500000	4494200	4005300	4851600	5321700	3360100	418950000	402520000	342350000	321370000	277270000	83841000	77713000	56696000	100910000	93638000	13003000000	13099000000	7164000000	7508400000	6676300000	7.83695e+07	7.12552e+07	9.27326e+07	1.11537e+08	6.69463e+07	3.38148e+09	4.00662e+09	2.19338e+09	3.51011e+09
EmuJ_000984800.1	EmuJ_000984800	EmuJ_000984800.1;tr|A0A0G2JW36|A0A0G2JW36_RAT;sp|P18645|GALE_RAT;tr|Q4QRB0|Q4QRB0_RAT;sp|Q3T105|GALE_BOVIN;tr|A0A452DIP2|A0A452DIP2_BOVIN	EmuJ_000984800.1	transcript=EmuJ_000984800.1 gene=EmuJ_000984800	6	38	84.9	38.651	351	0	323.31	5//0	5//0	239020000000	21	1126			-1;-1;-1;-1;-1;-1	11382000000	1842200000	1972300000	1870800000	1803800000	2135100000	258460000	287810000	582570000	288930000	340070000	44145000000	45026000000	43270000000	31532000000	44020000000	9336500000	10423000000	11887000000	7378300000	9567200000	8.88137e+09	1.07038e+10	1.12051e+10	1.12448e+10	1.38716e+10	1.73552e+09	2.22594e+09	2.08083e+09	1.60161e+09
EmuJ_000789900.1	EmuJ_000789900	EmuJ_000789900.1	EmuJ_000789900.1	transcript=EmuJ_000789900.1 gene=EmuJ_000789900	1	55	62.3	108.07	948	0	323.31	5//0	5//0	74108000000	43	559			-1	1723400000	1113500	1109200	525130	1054200	885420	360020000	311890000	435460000	330190000	281190000	44430000	36646000	51554000	34835000	54974000	15695000000	18123000000	11051000000	13963000000	13143000000	4.39432e+07	4.4658e+07	2.27152e+07	5.00055e+07	3.99243e+07	4.25109e+09	4.08643e+09	3.29571e+09	3.74567e+09
EmuJ_000624500.1	EmuJ_000624500	EmuJ_000624500.1	EmuJ_000624500.1	transcript=EmuJ_000624500.1 gene=EmuJ_000624500	1	28	79.3	23.908	208	0	323.31	5//0	5//0	138010000000	11	608			-1	12547000000	2282800000	2329200000	2085200000	1653600000	2503100000	300020000	334350000	431850000	327750000	298780000	26015000000	26979000000	25741000000	33037000000	26075000000	4717700000	4937000000	5954000000	6472000000	6576000000	1.23023e+10	1.21401e+10	1.13015e+10	1.00209e+10	1.55734e+10	1.40723e+09	1.86032e+09	1.40232e+09	1.54197e+09
EmuJ_000865300.1	EmuJ_000865300	EmuJ_000865300.1;tr|A0A3Q1MM86|A0A3Q1MM86_BOVIN;tr|Q5EB83|Q5EB83_RAT	EmuJ_000865300.1	transcript=EmuJ_000865300.1 gene=EmuJ_000865300	3	70	86.6	94.061	850	0	323.31	5//0	5//0	372190000000	43	1929			-1;-1;-1	8655600000	1502100000	1398700000	1435500000	1225300000	1450000000	242780000	192540000	650980000	295720000	262050000	68005000000	69823000000	68029000000	53369000000	66229000000	10814000000	12671000000	14710000000	13141000000	11717000000	1.02068e+10	1.08734e+10	1.21556e+10	1.07453e+10	1.20115e+10	1.74848e+09	1.65299e+09	3.04246e+09	2.25299e+09
EmuJ_000487400.1	EmuJ_000487400	EmuJ_000487400.1;tr|F7EPH4|F7EPH4_RAT;sp|P37980|IPYR_BOVIN;tr|A0A0G2JUD2|A0A0G2JUD2_RAT;tr|Q499R7|Q499R7_RAT	EmuJ_000487400.1	transcript=EmuJ_000487400.1 gene=EmuJ_000487400	5	35	91	32.964	288	0	323.31	5//0	5//0	210900000000	17	1080			-1;-1;-1;-1;-1	12406000000	2153600000	2142900000	2164700000	1971500000	2392600000	106530000	57201000	647180000	468900000	300540000	40373000000	39196000000	38605000000	32408000000	33853000000	3391200000	2364500000	10887000000	9059500000	7364300000	1.09899e+10	1.12551e+10	1.26627e+10	1.2382e+10	1.44203e+10	6.56956e+08	4.42557e+08	2.4021e+09	2.6061e+09
EmuJ_002165500.1	EmuJ_002165500	EmuJ_002165500.1;EmuJ_000550000.1;REV__tr|A0A3Q1LL18|A0A3Q1LL18_BOVIN;REV__tr|E1BIP4|E1BIP4_BOVIN	EmuJ_002165500.1;EmuJ_000550000.1	transcript=EmuJ_002165500.1 gene=EmuJ_002165500;transcript=EmuJ_000550000.1 gene=EmuJ_000550000	4	30	95.5	15.102	133	0	232.83	5//0	5//0	386380000000	8	1209			-1;-1;-1;-1	48297000000	9846800000	10372000000	8863800000	6069900000	11622000000	314520000	234640000	302990000	333220000	337260000	93704000000	74212000000	84529000000	82813000000	96167000000	4347900000	3290500000	3621700000	4496600000	4181500000	2.40929e+10	3.01069e+10	2.9758e+10	2.04859e+10	3.74893e+10	1.51183e+09	1.15696e+09	6.50371e+08	1.04623e+09
EmuJ_000535400.1	EmuJ_000535400	EmuJ_000535400.1	EmuJ_000535400.1	transcript=EmuJ_000535400.1 gene=EmuJ_000535400	1	23	65.8	34.813	310	0	316.54	5//0	5//0	163220000000	14	778			-1	11658000000	2098600000	2191800000	2121800000	1619000000	2120500000	259340000	316760000	450550000	231190000	248610000	24170000000	29320000000	31631000000	34376000000	32277000000	5431300000	7802800000	6954300000	4408800000	4886900000	1.17913e+10	1.27755e+10	1.16202e+10	9.4402e+09	1.37197e+10	1.5466e+09	2.28772e+09	1.70554e+09	1.78462e+09
EmuJ_000907000.1	EmuJ_000907000	EmuJ_000907000.1	EmuJ_000907000.1	transcript=EmuJ_000907000.1 gene=EmuJ_000907000	1	11	65.2	15.526	141	0	279.49	5//0	5//0	65164000000	8	492			-1	8145500000	1380000000	1353500000	1331800000	1205700000	1381200000	190450000	248650000	403810000	347210000	303200000	10965000000	9581800000	13046000000	12054000000	11877000000	2936200000	4177900000	3011200000	3031700000	3182000000	8.3933e+09	8.91881e+09	9.43104e+09	9.37942e+09	1.07337e+10	1.38165e+09	2.02977e+09	1.69278e+09	2.29521e+09
EmuJ_000929500.1	EmuJ_000929500	EmuJ_000929500.1	EmuJ_000929500.1	transcript=EmuJ_000929500.1 gene=EmuJ_000929500	1	63	66.1	108.73	976	0	323.31	4//1	5//0	79172000000	53	951			-1	1493800000	996300	1009200	763460	3142000	1856600	308440000	283990000	425180000	274620000	193820000	108620000	69107000	61409000	97592000	120990000	17329000000	18310000000	14708000000	14430000000	11389000000	4.84632e+07	5.00812e+07	4.07052e+07	1.83693e+08	1.03185e+08	4.38608e+09	5.00948e+09	3.8807e+09	4.58082e+09
EmuJ_000635200.1	EmuJ_000635200	EmuJ_000635200.1	EmuJ_000635200.1	transcript=EmuJ_000635200.1 gene=EmuJ_000635200	1	17	83.5	30.184	279	0	323.31	5//0	5//0	37718000000	11	390			-1	3428900000	352170000	432070000	393310000	384810000	406010000	232350000	131060000	397180000	374280000	325650000	3711300000	4522200000	5282000000	5462300000	4444500000	4467700000	3187800000	4546100000	5063200000	4987900000	1.55585e+09	1.89203e+09	1.89323e+09	2.11299e+09	2.20554e+09	1.13104e+09	8.12823e+08	1.17084e+09	1.83952e+09
EmuJ_001060100.1	EmuJ_001060100	EmuJ_001060100.1;tr|E1BDS9|E1BDS9_BOVIN	EmuJ_001060100.1	transcript=EmuJ_001060100.1 gene=EmuJ_001060100	2	37	89.8	29.414	256	0	323.31	5//0	5//0	258980000000	17	983			-1;-1	15234000000	2870200000	2711400000	2883000000	2238800000	3080900000	208460000	113480000	466640000	354400000	307030000	39546000000	51097000000	52535000000	56749000000	53255000000	5915700000	3639100000	9143600000	7688400000	7335100000	1.66544e+10	1.73197e+10	1.89006e+10	1.60547e+10	2.0846e+10	1.802e+09	1.26777e+09	2.16267e+09	2.4583e+09
EmuJ_000113800.1	EmuJ_000113800	EmuJ_000113800.1	EmuJ_000113800.1	transcript=EmuJ_000113800.1 gene=EmuJ_000113800	1	29	80.2	47.786	420	0	323.31	5//0	5//0	274360000000	20	1112			-1	13718000000	2399400000	2569100000	2791700000	2110200000	2417400000	200910000	190420000	523360000	264130000	251280000	48064000000	47176000000	54477000000	54183000000	53869000000	4985400000	5070100000	6637200000	5249600000	4932300000	1.44367e+10	1.54645e+10	1.79074e+10	1.4941e+10	1.59576e+10	1.69112e+09	1.99675e+09	2.46968e+09	2.07514e+09
EmuJ_000305400.1	EmuJ_000305400	EmuJ_000305400.1	EmuJ_000305400.1	transcript=EmuJ_000305400.1 gene=EmuJ_000305400	1	23	82.4	39.559	363	0	323.31	5//0	5//0	63841000000	20	640			-1	3192100000	367980000	335430000	303630000	270950000	507390000	386290000	322770000	326370000	167680000	203590000	8252200000	7041800000	8248200000	9602600000	8173400000	11610000000	10723000000	7593100000	5394900000	6434600000	3.0268e+09	3.26555e+09	3.42782e+09	2.80584e+09	5.44951e+09	3.47914e+09	3.15111e+09	1.65282e+09	1.49111e+09
EmuJ_001152900.1	EmuJ_001152900	EmuJ_001152900.1	EmuJ_001152900.1	transcript=EmuJ_001152900.1 gene=EmuJ_001152900	1	16	71	26.195	231	0	323.31	5//0	5//0	73934000000	14	474			-1	5281000000	1034400000	914170000	702340000	521860000	712480000	244230000	291650000	363870000	250240000	245720000	12609000000	11492000000	12409000000	14675000000	10769000000	6381200000	6277700000	6717300000	5692900000	6016400000	6.92537e+09	5.88397e+09	4.83508e+09	3.81202e+09	4.75607e+09	1.79726e+09	2.35271e+09	1.6834e+09	1.736e+09
EmuJ_000055100.1	EmuJ_000055100	EmuJ_000055100.1	EmuJ_000055100.1	transcript=EmuJ_000055100.1 gene=EmuJ_000055100	1	8	25	14.3	128	0	297.23	1//2	5//0	9592200000	7	99			-1	1370300000		1110400		1177700	1011300	340240000	493100000	220250000	160840000	152590000		8390100		10709000	9060900	3922700000	4317600000	2342800000	2291800000	2208000000		7.27786e+06		9.09399e+06	7.42353e+06	1.98783e+09	3.86098e+09	8.72217e+08	1.07288e+09
EmuJ_000076900.1	EmuJ_000076900	EmuJ_000076900.1	EmuJ_000076900.1	transcript=EmuJ_000076900.1 gene=EmuJ_000076900	1	38	87	47.909	438	0	323.31	5//0	5//0	309960000000	22	1002			-1	14089000000	2715100000	2540700000	2663300000	2272700000	2493400000	101440000	65551000	576340000	392230000	268550000	61310000000	60881000000	65629000000	48027000000	65417000000	2482700000	1627400000	7340900000	7049500000	5120100000	1.77033e+10	1.80279e+10	2.18406e+10	1.83783e+10	1.99157e+10	1.14691e+09	8.56832e+08	3.85983e+09	3.61384e+09
EmuJ_000943900.1	EmuJ_000943900	EmuJ_000943900.1	EmuJ_000943900.1	transcript=EmuJ_000943900.1 gene=EmuJ_000943900	1	43	89.1	63.387	577	0	323.31	5//0	5//0	190440000000	27	812			-1	7053300000	1272900000	1251300000	1200500000	989460000	964820000	233790000	177610000	393090000	291870000	277910000	35973000000	33705000000	34153000000	35145000000	30078000000	6036900000	4924200000	6723800000	6701200000	6110900000	1.32485e+10	1.38525e+10	1.30444e+10	1.22695e+10	1.215e+10	2.25537e+09	2.22451e+09	2.61249e+09	2.69662e+09
EmuJ_000909300.1	EmuJ_000909300	EmuJ_000909300.1	EmuJ_000909300.1	transcript=EmuJ_000909300.1 gene=EmuJ_000909300	1	19	59.5	43.028	378	0	323.31	5//0	5//0	19281000000	14	199			-1	1377200000	1050000	6129700	1896400	7592400	2052500	307830000	257390000	277510000	278620000	237150000	29835000	57067000	36816000	99744000	38545000	6130700000	6053000000	3870200000	4640900000	5106400000	1.34906e+07	8.03525e+07	2.67089e+07	1.02636e+08	3.01322e+07	1.77611e+09	2.02385e+09	1.09849e+09	1.63883e+09
EmuJ_000886400.1	EmuJ_000886400	EmuJ_000886400.1;EmuJ_000042700.1;tr|Q7M372|Q7M372_BOVIN;tr|G5E6J5|G5E6J5_BOVIN	EmuJ_000886400.1	transcript=EmuJ_000886400.1 gene=EmuJ_000886400	4	22	73.9	57.109	510	0	323.31	5//0	5//0	186600000000	26	851			-1;-1;-1;-1	7176900000	1210300000	1202800000	1235400000	1077300000	1102000000	254510000	254210000	370300000	253270000	216740000	36124000000	34155000000	34116000000	30397000000	31383000000	6440600000	6814800000	6544000000	5610200000	5216700000	1.53415e+10	1.59617e+10	1.75665e+10	1.61486e+10	1.87709e+10	3.25411e+09	3.8742e+09	3.40549e+09	3.17319e+09
EmuJ_000135900.1	EmuJ_000135900	EmuJ_000135900.1	EmuJ_000135900.1	transcript=EmuJ_000135900.1 gene=EmuJ_000135900	1	15	88.6	19.319	184	0	181.26	5//0	5//0	115360000000	9	348			-1	12818000000	2345100000	2379000000	2480100000	1598700000	2704100000	339620000	296270000	229160000	223560000	222660000	22782000000	27976000000	21147000000	26181000000	20758000000	4490300000	4051900000	2783200000	3017300000	3364700000	1.24069e+10	1.16292e+10	1.39996e+10	9.21388e+09	1.53285e+10	1.65522e+09	1.77215e+09	9.9018e+08	1.67764e+09
EmuJ_000970500.1	EmuJ_000970500	EmuJ_000970500.1	EmuJ_000970500.1	transcript=EmuJ_000970500.1 gene=EmuJ_000970500	1	22	48.5	46.687	421	0	229.04	5//0	5//0	39809000000	15	357			-1	2653900000	278880000	311960000	314900000	248530000	220890000	296450000	251410000	294090000	237250000	199540000	3802400000	4318000000	4989200000	4903300000	3579700000	4493300000	4366500000	2782000000	2854900000	2708200000	2.77968e+09	3.05478e+09	3.24728e+09	2.87633e+09	2.54301e+09	1.54272e+09	1.66178e+09	1.12252e+09	1.4382e+09
EmuJ_000261600.1	EmuJ_000261600	EmuJ_000261600.1	EmuJ_000261600.1	transcript=EmuJ_000261600.1 gene=EmuJ_000261600	1	24	72.7	39.893	366	0	323.31	5//0	5//0	143200000000	15	727			-1	9546700000	1748000000	1759100000	1690600000	1441600000	1642900000	220460000	192880000	406490000	194220000	250420000	26862000000	26256000000	25202000000	23816000000	24463000000	4737800000	4433200000	5663700000	4218600000	5551900000	8.95547e+09	1.0045e+10	9.90391e+09	9.38492e+09	1.09239e+10	1.18145e+09	1.3132e+09	1.21064e+09	1.06073e+09
EmuJ_000155600.1	EmuJ_000155600	EmuJ_000155600.1;EmuJ_000156000.1	EmuJ_000155600.1	transcript=EmuJ_000155600.1 gene=EmuJ_000155600	2	27	90.1	34.12	302	0	323.31	5//0	5//0	67265000000	18	510			-1;-1	3737000000	527980000	532620000	562480000	443780000	421760000	211150000	195450000	330410000	274290000	237050000	10016000000	9897500000	9716100000	8037500000	8075200000	6061500000	6189300000	6105700000	5752100000	6140600000	4.7459e+09	4.86722e+09	6.08115e+09	5.08382e+09	5.11198e+09	2.08459e+09	2.43516e+09	1.78084e+09	2.31681e+09
EmuJ_000501500.1	EmuJ_000501500	EmuJ_000501500.1;sp|P53534|PYGB_RAT;tr|G3V8V3|G3V8V3_RAT;tr|F1MJ28|F1MJ28_BOVIN;tr|B1WBU9|B1WBU9_RAT;tr|B0JYK6|B0JYK6_BOVIN;sp|P79334|PYGM_BOVIN;sp|CON_P00489|PYGM_RABIT;tr|G3V6Y6|G3V6Y6_RAT;tr|A0A3Q1M2P3|A0A3Q1M2P3_BOVIN;tr|A0A3Q1NA32|A0A3Q1NA32_BOVIN;sp|Q0VCM4|PYGL_BOVIN;tr|A0A3Q1M168|A0A3Q1M168_BOVIN	EmuJ_000501500.1	transcript=EmuJ_000501500.1 gene=EmuJ_000501500	13	80	84.4	97.801	848	0	323.31	5//0	5//0	251380000000	52	1772			-1;-1;-1;-1;-1;-1;-1;-1;-1;-1;-1;-1;-1	4834200000	819940000	704140000	771040000	696680000	596830000	239260000	180930000	383450000	206620000	235270000	39756000000	37762000000	44642000000	44826000000	40471000000	13221000000	14922000000	8615600000	10328000000	11231000000	9.16564e+09	8.11328e+09	8.57664e+09	8.4452e+09	8.32456e+09	3.03578e+09	2.4067e+09	3.06441e+09	2.61371e+09
EmuJ_000903100.1	EmuJ_000903100	EmuJ_000903100.1	EmuJ_000903100.1	transcript=EmuJ_000903100.1 gene=EmuJ_000903100	1	47	56.4	129.8	1185	0	323.31	1//0	5//0	52964000000	43	450			-1	1231700000				269340		218340000	130170000	365040000	283070000	234840000				14729000		9571400000	8821700000	8667400000	11616000000	9660900000				1.27762e+07		2.59765e+09	1.57217e+09	2.83313e+09	3.39939e+09
EmuJ_000749800.1	EmuJ_000749800	EmuJ_000749800.1	EmuJ_000749800.1	transcript=EmuJ_000749800.1 gene=EmuJ_000749800	1	14	61	19.652	177	0	323.31	5//0	5//0	88432000000	9	568			-1	9825700000	1783900000	1884800000	1652100000	1253100000	2077300000	209590000	329190000	274020000	189330000	172410000	15791000000	17015000000	20765000000	20847000000	16471000000	3443200000	4994500000	3245300000	2713800000	2635400000	6.60868e+09	6.85931e+09	5.99782e+09	4.66035e+09	8.01902e+09	9.28353e+08	1.94208e+09	5.8889e+08	6.88347e+08
EmuJ_000156300.1	EmuJ_000156300	EmuJ_000156300.1	EmuJ_000156300.1	transcript=EmuJ_000156300.1 gene=EmuJ_000156300	1	7	35.6	38.245	340	0	292.52	5//0	5//0	68032000000	16	317			-1	4252000000	543360000	671570000	763790000	509720000	659450000	222920000	255590000	264010000	179060000	182550000	11707000000	11110000000	10180000000	10431000000	9404700000	5027900000	7140300000	4816000000	3653800000	4136500000	6.23539e+09	7.53425e+09	9.53023e+09	6.44646e+09	7.84977e+09	3.14091e+09	4.37371e+09	2.21534e+09	2.44456e+09
EmuJ_000907600.1	EmuJ_000907600	EmuJ_000907600.1	EmuJ_000907600.1	transcript=EmuJ_000907600.1 gene=EmuJ_000907600	1	25	83	26.685	230	0	323.31	5//0	5//0	165290000000	13	739			-1	12715000000	2513600000	2491800000	2230000000	1977500000	2393500000	168170000	218160000	389800000	165490000	166860000	30121000000	33936000000	34381000000	32986000000	33070000000	3145600000	4910200000	5278800000	3586400000	3474200000	1.16276e+10	1.03246e+10	1.11699e+10	9.12485e+09	1.16217e+10	1.11223e+09	1.51649e+09	1.50003e+09	1.14837e+09
EmuJ_001193100.1	EmuJ_001193100	EmuJ_001193100.1;EmuJ_001193200.1	EmuJ_001193100.1;EmuJ_001193200.1	transcript=EmuJ_001193100.1 gene=EmuJ_001193100;transcript=EmuJ_001193200.1 gene=EmuJ_001193200	2	26	78.8	38.819	354	0	323.31	5//0	5//0	70002000000	20	554			-1;-1	3500100000	504060000	503130000	487460000	403050000	501720000	169180000	168640000	328900000	221930000	212000000	9762100000	9903400000	10383000000	9122000000	9355300000	3355800000	3707700000	5408600000	6192200000	6360600000	3.31642e+09	3.69937e+09	3.49568e+09	3.1583e+09	3.81986e+09	1.54673e+09	1.75077e+09	1.65448e+09	1.72668e+09
EmuJ_000359800.1	EmuJ_000359800	EmuJ_000359800.1	EmuJ_000359800.1	transcript=EmuJ_000359800.1 gene=EmuJ_000359800	1	22	60.5	46.834	413	0	323.31	5//0	5//0	22967000000	20	264			-1	1148300000	13875000	13536000	10645000	4962700	17200000	253410000	234360000	207680000	207390000	185280000	144410000	280630000	269230000	227460000	287450000	5153600000	4725400000	3539500000	5678500000	5057400000	2.54678e+08	2.13014e+08	2.14163e+08	1.09487e+08	3.43006e+08	2.50792e+09	3.27493e+09	1.29621e+09	1.84938e+09
EmuJ_000501600.1	EmuJ_000501600	EmuJ_000501600.1;sp|P09812|PYGM_RAT	EmuJ_000501600.1	transcript=EmuJ_000501600.1 gene=EmuJ_000501600	2	51	81.6	98.294	852	0	323.31	5//0	5//0	270610000000	52	1228			-1;-1	5204100000	936250000	864510000	799390000	757590000	742970000	218950000	148860000	339840000	193680000	202010000	45878000000	44392000000	51074000000	50983000000	49827000000	11514000000	12656000000	8124800000	9581200000	10331000000	8.69752e+09	9.21488e+09	9.15655e+09	8.2687e+09	9.47314e+09	2.72972e+09	2.07396e+09	2.64486e+09	2.36864e+09
EmuJ_000846400.1	EmuJ_000846400	EmuJ_000846400.1	EmuJ_000846400.1	transcript=EmuJ_000846400.1 gene=EmuJ_000846400	1	27	78.9	54.032	493	0	323.31	5//0	5//0	108080000000	24	810			-1	4503500000	752430000	647530000	760290000	632800000	695810000	148330000	149440000	318510000	211200000	187120000	17160000000	17064000000	17223000000	19428000000	16330000000	4390200000	5029200000	4571500000	4263000000	4139400000	5.48062e+09	4.92854e+09	5.9803e+09	4.90888e+09	5.21399e+09	1.16002e+09	1.33797e+09	1.50819e+09	1.6001e+09
EmuJ_000887500.1	EmuJ_000887500	EmuJ_000887500.1	EmuJ_000887500.1	transcript=EmuJ_000887500.1 gene=EmuJ_000887500	1	18	50.3	44.446	398	0	323.31	5//0	5//0	138590000000	16	641			-1	8661600000	1394700000	1530300000	1730500000	1305900000	1717000000	184180000	179630000	263570000	163540000	192250000	24220000000	23964000000	25407000000	25936000000	27056000000	3127500000	3353800000	3258200000	2507000000	2512100000	1.17105e+10	1.35583e+10	1.59941e+10	1.30736e+10	1.64172e+10	1.5591e+09	2.11527e+09	1.11608e+09	1.29367e+09
EmuJ_000097600.1	EmuJ_000097600	EmuJ_000097600.1	EmuJ_000097600.1	transcript=EmuJ_000097600.1 gene=EmuJ_000097600	1	61	63.6	128.18	1138	0	323.31	5//0	5//0	51033000000	49	499			-1	1041500000	23291000	25579000	14377000	18185000	11472000	204840000	157690000	227190000	189790000	169070000	994580000	1181200000	1055900000	992120000	1132200000	9918100000	10449000000	6590400000	9386700000	8697800000	3.64455e+08	4.55638e+08	2.47648e+08	3.35222e+08	2.65507e+08	2.13715e+09	1.94529e+09	1.62399e+09	1.97429e+09
EmuJ_000876700.1	EmuJ_000876700	EmuJ_000876700.1	EmuJ_000876700.1	transcript=EmuJ_000876700.1 gene=EmuJ_000876700	1	87	82.5	110.2	984	0	323.31	5//0	5//0	480150000000	52	1748			-1	9233700000	1716400000	1989700000	1444700000	1698900000	1455500000	178730000	175370000	269810000	156840000	147750000	92648000000	108140000000	108200000000	102480000000	97396000000	9263500000	12210000000	8366500000	8026000000	8125800000	1.48973e+10	1.80662e+10	1.49734e+10	1.78488e+10	1.48165e+10	1.44192e+09	1.74661e+09	1.39942e+09	1.27977e+09
EmuJ_000767200.1	EmuJ_000767200	EmuJ_000767200.1;tr|Q5BK95|Q5BK95_RAT;tr|A0A3Q1MNB1|A0A3Q1MNB1_BOVIN;tr|A0A452DI24|A0A452DI24_BOVIN;sp|P50399|GDIB_RAT;sp|P50397|GDIB_BOVIN;sp|P50398|GDIA_RAT;sp|P21856|GDIA_BOVIN;tr|A0A3Q1MPF1|A0A3Q1MPF1_BOVIN	EmuJ_000767200.1	transcript=EmuJ_000767200.1 gene=EmuJ_000767200	9	42	94	50.126	447	0	323.31	5//0	5//0	105010000000	24	700			-1;-1;-1;-1;-1;-1;-1;-1;-1	4375600000	729450000	718300000	696310000	623380000	682980000	144260000	160890000	293490000	176110000	150420000	16870000000	15986000000	16097000000	18564000000	17386000000	3955400000	4826100000	4429900000	5077500000	4347800000	6.26497e+09	6.13241e+09	6.16895e+09	6.15505e+09	6.49534e+09	9.68146e+08	1.2945e+09	1.24777e+09	1.30899e+09
EmuJ_000170200.1	EmuJ_000170200	EmuJ_000170200.1	EmuJ_000170200.1	transcript=EmuJ_000170200.1 gene=EmuJ_000170200	1	20	39.3	58.226	516	0	323.31	5//0	5//0	28720000000	18	343			-1	1595500000	157990000	138530000	136600000	99905000	150760000	184940000	225260000	187540000	166800000	147200000	2669800000	2511000000	3239600000	3158200000	2558900000	3741700000	4891600000	2598000000	3507600000	3172300000	1.47498e+09	1.39285e+09	1.3446e+09	1.14069e+09	1.73578e+09	1.33711e+09	1.56965e+09	8.92786e+08	1.05416e+09
EmuJ_000343000.1	EmuJ_000343000	EmuJ_000343000.1	EmuJ_000343000.1	transcript=EmuJ_000343000.1 gene=EmuJ_000343000	1	139	54.6	336.25	3057	0	323.31	5//0	5//0	133740000000	137	1411			-1	976200000	26511000	15914000	8476800	14732000	7052900	193050000	141980000	202220000	204920000	161350000	2918600000	2277000000	1856200000	2162600000	1964900000	38429000000	32566000000	25638000000	32096000000	29240000000	5.71892e+08	4.30857e+08	3.21936e+08	3.98639e+08	3.17738e+08	6.4468e+09	5.90019e+09	4.28342e+09	7.17559e+09
EmuJ_000517700.1	EmuJ_000517700	EmuJ_000517700.1	EmuJ_000517700.1	transcript=EmuJ_000517700.1 gene=EmuJ_000517700	1	21	61	47.858	433	0	182.34	5//0	5//0	63046000000	14	429			-1	4503300000	672350000	700940000	875270000	623530000	753930000	131260000	106730000	233160000	201220000	204870000	10184000000	9500300000	10972000000	11114000000	10395000000	2152500000	2235200000	2663100000	3015500000	2754300000	3.82224e+09	3.9131e+09	5.05499e+09	4.2316e+09	4.96102e+09	8.96665e+08	9.08257e+08	9.90415e+08	1.35951e+09
EmuJ_000185100.1	EmuJ_000185100	EmuJ_000185100.1	EmuJ_000185100.1	transcript=EmuJ_000185100.1 gene=EmuJ_000185100	1	13	54.2	33.461	295	0	323.31	0//0	5//0	14750000000	17	164			-1	867680000						242850000	181660000	157550000	146460000	139160000						5644200000	4973100000	3124600000	3486200000	3540200000						2.55237e+09	2.3964e+09	1.08015e+09	1.49985e+09
EmuJ_000901900.1	EmuJ_000901900	EmuJ_000901900.1	EmuJ_000901900.1	transcript=EmuJ_000901900.1 gene=EmuJ_000901900	1	23	52.9	59.013	516	0	323.31	5//0	5//0	20816000000	23	243			-1	905030000	8069700	11010000	9475400	8292400	7220000	208080000	184800000	176800000	138730000	152550000	230340000	189040000	195160000	215140000	243260000	4675700000	4594200000	2498000000	2700200000	3103900000	1.33341e+08	2.22562e+08	1.74758e+08	1.69142e+08	1.6107e+08	1.63669e+09	1.81852e+09	1.04443e+09	1.13185e+09
EmuJ_000824000.1	EmuJ_000824000	EmuJ_000824000.1	EmuJ_000824000.1	transcript=EmuJ_000824000.1 gene=EmuJ_000824000	1	26	56.4	45.367	401	0	323.31	0//0	5//0	19601000000	23	247			-1	852220000						167100000	189660000	179920000	104400000	211140000						3710400000	5362900000	2699300000	2187200000	5950000000						1.52318e+09	1.75941e+09	9.92763e+08	8.70676e+08
EmuJ_000255800.1	EmuJ_000255800	EmuJ_000255800.1	EmuJ_000255800.1	transcript=EmuJ_000255800.1 gene=EmuJ_000255800	1	118	64.8	266.77	2425	0	323.31	5//0	5//0	95790000000	106	875			-1	903680000	11664000	5395000	1963300	3179800	2426300	135120000	103730000	391090000	156980000	92129000	856540000	546270000	426360000	508440000	586550000	13211000000	17398000000	25659000000	14300000000	9541700000	5.10135e+08	2.34409e+08	9.71159e+07	1.32485e+08	1.37523e+08	2.54293e+09	1.94468e+09	3.78849e+09	3.20614e+09
EmuJ_000088000.1	EmuJ_000088000	EmuJ_000088000.1	EmuJ_000088000.1	transcript=EmuJ_000088000.1 gene=EmuJ_000088000	1	10	51	18.21	157	0	232.25	5//0	5//0	14542000000	9	142			-1	1615800000	152980000	202940000	142200000	75199000	184210000	253480000	172560000	168650000	125830000	137740000	1407400000	1476000000	1536000000	1315800000	2062400000	2425000000	2524900000	2947300000	2180400000	2074300000	1.24967e+09	1.70763e+09	1.28747e+09	7.42318e+08	1.72548e+09	2.09885e+09	1.36931e+09	9.0596e+08	1.03355e+09
EmuJ_000769500.1	EmuJ_000769500	EmuJ_000769500.1	EmuJ_000769500.1	transcript=EmuJ_000769500.1 gene=EmuJ_000769500	1	21	22.3	113.68	1065	0	323.31	0//0	5//0	23416000000	28	222			-1	836270000						164220000	165360000	257660000	111400000	137630000						4120200000	4652900000	4425200000	2557500000	3209900000						1.80851e+09	2.06918e+09	1.67086e+09	1.19552e+09
EmuJ_000127100.1	EmuJ_000127100	EmuJ_000127100.1;tr|B0JYN2|B0JYN2_BOVIN;sp|Q3T054|RAN_BOVIN;sp|P62828|RAN_RAT;sp|Q8K586|RANT_RAT;tr|G5E619|G5E619_BOVIN;tr|A0A3Q1M6P9|A0A3Q1M6P9_BOVIN	EmuJ_000127100.1;tr|B0JYN2|B0JYN2_BOVIN;sp|Q3T054|RAN_BOVIN;sp|P62828|RAN_RAT	transcript=EmuJ_000127100.1 gene=EmuJ_000127100;GTP-binding nuclear protein Ran;GTP-binding nuclear protein Ran;GTP-binding nuclear protein Ran	7	18	58.6	24.412	215	0	197.2	5//0	5//0	46286000000	10	335			-1;-1;-1;-1;-1;-1;-1	4628600000	839010000	668570000	899950000	661110000	742620000	157280000	188330000	188950000	147990000	134760000	8582100000	7641600000	9597800000	7382200000	8732100000	2115800000	3288000000	1992700000	2223700000	2054900000	5.20166e+09	4.58092e+09	6.11266e+09	4.5065e+09	5.76839e+09	1.05355e+09	1.23614e+09	7.64305e+08	1.02286e+09
EmuJ_000223300.1	EmuJ_000223300	EmuJ_000223300.1	EmuJ_000223300.1	transcript=EmuJ_000223300.1 gene=EmuJ_000223300	1	63	60.4	120.55	1077	0	323.31	4//0	5//0	49310000000	59	526			-1	835760000	509160	620470		757500	260720	180640000	128410000	289350000	124870000	110350000	40062000	41029000		38048000	29296000	10735000000	11208000000	10292000000	7040700000	6759500000	2.75705e+07	3.42762e+07		4.93011e+07	1.6131e+07	2.7619e+09	2.38951e+09	2.43101e+09	2.17059e+09
EmuJ_000711500.1	EmuJ_000711500	EmuJ_000711500.1;tr|Q9N1X9|Q9N1X9_BOVIN;tr|W8CEN6|W8CEN6_RAT;tr|C9WPN5|C9WPN5_RAT;tr|A7LAC4|A7LAC4_RAT;tr|A0A0G2K8A5|A0A0G2K8A5_RAT;sp|Q5U300|UBA1_RAT;sp|A3KMV5|UBA1_BOVIN;tr|A0A3Q1LKR8|A0A3Q1LKR8_BOVIN	EmuJ_000711500.1	transcript=EmuJ_000711500.1 gene=EmuJ_000711500	9	91	83.1	121.72	1085	0	323.31	5//0	5//0	323730000000	61	1529			-1;-1;-1;-1;-1;-1;-1;-1;-1	5307100000	1002800000	1080800000	818460000	901710000	662000000	126820000	77917000	386770000	113180000	136580000	58498000000	69078000000	65835000000	71277000000	57257000000	7402900000	6951400000	12805000000	7438200000	8555400000	1.01339e+10	1.14356e+10	7.54011e+09	9.30476e+09	6.82765e+09	1.46594e+09	8.35091e+08	2.81743e+09	1.04885e+09
EmuJ_000226000.1	EmuJ_000226000	EmuJ_000226000.1	EmuJ_000226000.1	transcript=EmuJ_000226000.1 gene=EmuJ_000226000	1	47	78.1	82.463	749	0	323.31	5//0	5//0	57629000000	38	886			-1	1516500000	164080000	142780000	127500000	106790000	162830000	176880000	139730000	209810000	149910000	136230000	6702800000	5968200000	6121600000	6961300000	5229900000	7974600000	7326000000	8136500000	8011900000	8070200000	1.61698e+09	1.13723e+09	9.80517e+08	8.70872e+08	1.50105e+09	1.8013e+09	1.70752e+09	1.64123e+09	1.88557e+09
EmuJ_001056900.1	EmuJ_001056900	EmuJ_001056900.1	EmuJ_001056900.1	transcript=EmuJ_001056900.1 gene=EmuJ_001056900	1	44	69.8	49.636	443	0	323.31	5//0	5//0	142880000000	31	937			-1	4609000000	753970000	771330000	808060000	671480000	802070000	120870000	88968000	260530000	179090000	152630000	22412000000	22297000000	24940000000	27911000000	23608000000	4419400000	3915900000	4881100000	5121800000	4462800000	5.26201e+09	5.66167e+09	6.701e+09	5.82924e+09	6.67115e+09	9.74578e+08	8.54097e+08	1.18284e+09	1.4805e+09
EmuJ_000843500.1	EmuJ_000843500	EmuJ_000843500.1	EmuJ_000843500.1	transcript=EmuJ_000843500.1 gene=EmuJ_000843500	1	57	84.6	57.019	507	0	323.31	5//0	5//0	325810000000	26	1379			-1	12531000000	2510400000	2419900000	2507300000	2060500000	2235700000	193500000	125510000	187350000	149220000	141620000	61836000000	64572000000	63285000000	67860000000	61754000000	4973000000	3740200000	2764900000	2862300000	3525400000	1.27782e+10	1.3165e+10	1.63732e+10	1.39274e+10	1.39283e+10	1.34976e+09	1.18557e+09	9.34591e+08	1.10077e+09
EmuJ_000159200.1	EmuJ_000159200	EmuJ_000159200.1	EmuJ_000159200.1	transcript=EmuJ_000159200.1 gene=EmuJ_000159200	1	18	99	10.911	98	0	144.97	5//0	5//0	43984000000	8	282			-1	5498000000	1042600000	845830000	876630000	708590000	1256300000	110840000	108920000	214340000	176400000	157550000	10087000000	6345300000	9428200000	8774500000	10133000000	2326900000	2060400000	2163900000	2080500000	1931000000	2.70885e+09	2.8879e+09	3.12558e+09	2.7898e+09	3.92703e+09	5.60572e+08	7.06133e+08	8.15702e+08	1.07493e+09
EmuJ_000060900.1	EmuJ_000060900	EmuJ_000060900.1	EmuJ_000060900.1	transcript=EmuJ_000060900.1 gene=EmuJ_000060900	1	39	97.3	28.74	258	0	323.31	5//0	5//0	377550000000	20	1113			-1	18878000000	3749200000	3723300000	3594600000	2965900000	4070400000	113390000	88009000	280170000	133650000	158930000	63683000000	83895000000	78901000000	83689000000	83996000000	3956900000	3559400000	5479200000	3757100000	4519800000	2.40991e+10	2.28481e+10	2.18099e+10	2.19764e+10	2.85465e+10	8.34019e+08	8.44236e+08	1.21748e+09	9.51292e+08
EmuJ_000334400.1	EmuJ_000334400	EmuJ_000334400.1	EmuJ_000334400.1	transcript=EmuJ_000334400.1 gene=EmuJ_000334400	1	16	83.9	18.297	161	0	75.679	5//0	5//0	55490000000	13	335			-1	4268400000	828010000	748690000	553980000	481510000	904280000	143060000	139960000	198250000	128430000	142250000	9574300000	10054000000	11689000000	11423000000	10614000000	2993500000	3367200000	3112900000	2954000000	3118600000	3.60382e+09	4.09133e+09	2.89532e+09	3.10308e+09	4.98282e+09	1.10064e+09	1.18318e+09	9.52015e+08	1.03317e+09
EmuJ_000364000.1	EmuJ_000364000	EmuJ_000364000.1;sp|P68250-2|1433B_BOVIN;sp|P35213-2|1433B_RAT;tr|A0A140T894|A0A140T894_BOVIN;sp|P68250|1433B_BOVIN;sp|P35213|1433B_RAT	EmuJ_000364000.1	transcript=EmuJ_000364000.1 gene=EmuJ_000364000	6	30	86.1	27.393	245	0	323.31	5//0	5//0	605440000000	18	880			-1;-1;-1;-1;-1;-1	33636000000	6604400000	6389100000	7052300000	5719300000	7111600000	147430000	94477000	229730000	166020000	121370000	111760000000	123170000000	135150000000	141950000000	130970000000	3983400000	3063600000	4419200000	4046900000	3286900000	6.07457e+10	6.06468e+10	8.08331e+10	6.65145e+10	8.85281e+10	1.6428e+09	1.32619e+09	1.50176e+09	1.59522e+09
EmuJ_000101800.1	EmuJ_000101800	EmuJ_000101800.1	EmuJ_000101800.1	transcript=EmuJ_000101800.1 gene=EmuJ_000101800	1	35	84.8	44.209	396	0	323.31	5//0	5//0	163940000000	17	724			-1	9643600000	1832800000	1936700000	1780300000	1415300000	1929700000	126750000	116160000	271940000	135910000	97937000	29945000000	33403000000	29354000000	31848000000	33343000000	2102700000	2110400000	2570500000	1832100000	1847500000	1.18241e+10	1.30613e+10	1.19332e+10	1.08927e+10	1.38649e+10	1.13086e+09	1.18735e+09	1.58592e+09	1.23847e+09
EmuJ_000597600.1	EmuJ_000597600	EmuJ_000597600.1	EmuJ_000597600.1	transcript=EmuJ_000597600.1 gene=EmuJ_000597600	1	7	69.4	16.265	147	0	88.026	5//0	5//0	30966000000	7	215			-1	4423700000	964890000	899840000	564490000	427230000	849730000	145210000	208200000	169740000	98283000	96114000	5634100000	6453900000	5990800000	5638600000	6274300000	1873100000	2846900000	1454900000	1044000000	1052400000	4.91902e+09	4.81513e+09	3.2472e+09	2.8759e+09	5.03198e+09	9.81418e+08	1.76146e+09	6.22337e+08	5.70008e+08
EmuJ_000142500.1	EmuJ_000142500	EmuJ_000142500.1;EmuJ_000142000.1	EmuJ_000142500.1;EmuJ_000142000.1	transcript=EmuJ_000142500.1 gene=EmuJ_000142500;transcript=EmuJ_000142000.1 gene=EmuJ_000142000	2	106	89	96.93	869	0	323.31	5//0	5//0	1295000000000	46	3245			-1;-1	28152000000	5741300000	6153800000	4843600000	5388800000	5266900000	10632000	3854300	553570000	42696000	147370000	282200000000	281740000000	330970000000	283310000000	293670000000	782870000	436320000	14164000000	2213900000	6936400000	3.62743e+10	4.62122e+10	3.27823e+10	4.86341e+10	4.29163e+10	1.74806e+08	8.84659e+07	3.39911e+09	5.71206e+08
EmuJ_000920600.1	EmuJ_000920600	EmuJ_000920600.1;sp|P29117|PPIF_RAT;tr|A0A452DJK1|A0A452DJK1_BOVIN;sp|P30404|PPIF_BOVIN	EmuJ_000920600.1	transcript=EmuJ_000920600.1 gene=EmuJ_000920600	4	18	89.4	17.283	161	0	323.31	5//0	5//0	645900000000	10	1114			-1;-1;-1;-1	64590000000	12480000000	14814000000	12040000000	9256900000	15292000000	192890000	147440000	135910000	106810000	123490000	158420000000	148570000000	113790000000	149170000000	146540000000	2855000000	2252400000	1543800000	1823900000	2071700000	6.79458e+10	7.3494e+10	7.48757e+10	5.91606e+10	8.00208e+10	1.28423e+09	1.18153e+09	5.92115e+08	6.70545e+08
EmuJ_000655200.1	EmuJ_000655200	EmuJ_000655200.1	EmuJ_000655200.1	transcript=EmuJ_000655200.1 gene=EmuJ_000655200	1	15	51.4	43.762	401	0	171.38	0//0	5//0	10306000000	15	141			-1	687050000						153290000	131780000	165430000	129300000	107260000						2482200000	2775600000	2170200000	2593500000	2462700000						1.23354e+09	1.36179e+09	7.88593e+08	1.03015e+09
EmuJ_000141000.1	EmuJ_000141000	EmuJ_000141000.1	EmuJ_000141000.1	transcript=EmuJ_000141000.1 gene=EmuJ_000141000	1	46	62.3	101.47	903	0	323.31	5//0	5//0	67525000000	37	666			-1	1825000000	321380000	263830000	206880000	184180000	164500000	147220000	103050000	189820000	125740000	118390000	10433000000	9460800000	11025000000	7755900000	9022800000	5457100000	5671700000	4060400000	4486700000	5106800000	3.20138e+09	3.05553e+09	2.55677e+09	2.44724e+09	2.47845e+09	1.70193e+09	1.55315e+09	1.76547e+09	1.45742e+09
EmuJ_000792800.1	EmuJ_000792800	EmuJ_000792800.1	EmuJ_000792800.1	transcript=EmuJ_000792800.1 gene=EmuJ_000792800	1	24	64.5	34.585	324	0	323.31	5//0	5//0	87166000000	19	547			-1	4587700000	857560000	774500000	821650000	620910000	839260000	121630000	112010000	184270000	137750000	118140000	16354000000	16245000000	17262000000	14988000000	16839000000	3257600000	3831600000	4125200000	3622100000	3507400000	5.53132e+09	5.12784e+09	5.77486e+09	4.58537e+09	6.64449e+09	9.25407e+08	8.83876e+08	8.71349e+08	9.49895e+08
EmuJ_001058700.1	EmuJ_001058700	EmuJ_001058700.1	EmuJ_001058700.1	transcript=EmuJ_001058700.1 gene=EmuJ_001058700	1	40	61.1	91.456	812	0	323.31	5//0	5//0	30079000000	34	433			-1	884660000	38921000	46049000	48912000	43945000	34985000	161550000	136640000	155340000	115130000	103190000	1444000000	1545000000	1596600000	1910200000	1671600000	5519300000	3891700000	3426500000	3633300000	3607800000	4.73261e+08	5.57589e+08	7.10562e+08	6.64604e+08	5.18871e+08	1.42037e+09	1.44061e+09	1.02468e+09	1.19132e+09
EmuJ_000458400.1	EmuJ_000458400	EmuJ_000458400.1	EmuJ_000458400.1	transcript=EmuJ_000458400.1 gene=EmuJ_000458400	1	74	61.2	163.17	1469	0	323.31	5//0	5//0	48646000000	66	550			-1	737060000	17381000	17124000	9207500	14332000	3811200	159840000	96489000	189190000	120800000	108890000	1101600000	1100000000	985930000	1134000000	408340000	9792300000	8682600000	7687600000	8554600000	7633300000	4.48851e+08	5.0072e+08	3.87352e+08	4.20936e+08	1.86978e+08	2.95163e+09	1.80766e+09	1.83929e+09	1.37313e+09
EmuJ_000444000.1	EmuJ_000444000	EmuJ_000444000.1	EmuJ_000444000.1	transcript=EmuJ_000444000.1 gene=EmuJ_000444000	1	20	63.8	37.595	340	0	323.31	5//0	5//0	42181000000	10	354			-1	4218100000	694850000	827980000	690240000	628210000	711630000	117200000	117320000	226080000	101490000	103060000	7120700000	8544800000	7982600000	6453400000	7725300000	1395500000	1495200000	1273800000	1021500000	911180000	4.03748e+09	4.66881e+09	4.33952e+09	4.64991e+09	4.2959e+09	7.28844e+08	9.09465e+08	8.41935e+08	6.72739e+08
EmuJ_000938600.1	EmuJ_000938600	EmuJ_000938600.1	EmuJ_000938600.1	transcript=EmuJ_000938600.1 gene=EmuJ_000938600	1	59	81.7	87.033	789	0	323.31	5//0	5//0	145300000000	38	973			-1	3823700000	723700000	630230000	592390000	665610000	542310000	99138000	69097000	258700000	127070000	115480000	27320000000	26194000000	31390000000	29008000000	26673000000	3856000000	3892200000	5512400000	4673400000	4491400000	4.69456e+09	3.98526e+09	3.69781e+09	4.47303e+09	3.32587e+09	7.88807e+08	6.83118e+08	1.23344e+09	9.38041e+08
EmuJ_000953400.1	EmuJ_000953400	EmuJ_000953400.1;sp|Q63150|DPYS_RAT;tr|E1BFN6|E1BFN6_BOVIN	EmuJ_000953400.1	transcript=EmuJ_000953400.1 gene=EmuJ_000953400	3	44	87.2	64.142	594	0	323.31	5//0	5//0	134790000000	31	874			-1;-1;-1	4348000000	747070000	727200000	755080000	690020000	766280000	99052000	101860000	249010000	111260000	101140000	25006000000	25929000000	24591000000	20325000000	27890000000	2953500000	3322600000	4042800000	2857200000	2927400000	5.15765e+09	5.17188e+09	5.61376e+09	6.17252e+09	6.34069e+09	6.91086e+08	8.45627e+08	1.20251e+09	8.78501e+08
EmuJ_001181950.1	EmuJ_001181950	EmuJ_001181950.1	EmuJ_001181950.1	transcript=EmuJ_001181950.1 gene=EmuJ_001181950	1	24	42.1	66.753	610	0	323.31	4//0	5//0	20719000000	32	237			-1	647460000	1108000		665380	495930	725130	118090000	148110000	203800000	105780000	68688000	35028000		22060000	20623000	31022000	3974800000	5014600000	3955300000	2938200000	2302100000	3.25413e+07		2.14195e+07	1.75055e+07	2.43325e+07	1.84372e+09	2.58277e+09	1.5691e+09	1.39112e+09
EmuJ_000127000.1	EmuJ_000127000	EmuJ_000127000.1	EmuJ_000127000.1	transcript=EmuJ_000127000.1 gene=EmuJ_000127000	1	17	98.6	15.147	139	0	134.3	5//0	5//0	126970000000	9	493			-1	14108000000	3198400000	2892300000	2037200000	1673700000	3672300000	111520000	101970000	227750000	81256000	111320000	33111000000	24921000000	21992000000	25189000000	35474000000	1497300000	2054600000	2527800000	1436800000	1594300000	1.28817e+10	1.28256e+10	1.04949e+10	8.71491e+09	1.8075e+10	7.43028e+08	8.36565e+08	8.30333e+08	5.46841e+08
EmuJ_000595700.1	EmuJ_000595700	EmuJ_000595700.1	EmuJ_000595700.1	transcript=EmuJ_000595700.1 gene=EmuJ_000595700	1	10	54.8	24.53	219	0	214.98	5//0	5//0	55315000000	9	332			-1	6146100000	1416600000	1110500000	1028400000	852630000	1113000000	111540000	64991000	246520000	107120000	94720000	13511000000	13058000000	8794400000	12036000000	9147500000	1261000000	1292400000	2215500000	1641900000	1556500000	8.50393e+09	6.52778e+09	7.56607e+09	6.78821e+09	8.22523e+09	7.11668e+08	4.81682e+08	8.39016e+08	6.34539e+08
EmuJ_000113500.1	EmuJ_000113500	EmuJ_000113500.1;EmuJ_000115200.1;EmuJ_000114300.1	EmuJ_000113500.1	transcript=EmuJ_000113500.1 gene=EmuJ_000113500	3	19	88.6	30.702	281	0	279.57	5//0	5//0	48819000000	17	474			-1;-1;-1	2871700000	412240000	470230000	509700000	339550000	528600000	97937000	103750000	161370000	128690000	119610000	6643200000	8021400000	9357600000	8869400000	8663600000	2819200000	3014100000	2978000000	2861700000	2934000000	2.38943e+09	2.7651e+09	3.5345e+09	2.28001e+09	3.46319e+09	6.83203e+08	8.16818e+08	6.77079e+08	7.93632e+08
EmuJ_000524100.1	EmuJ_000524100	EmuJ_000524100.1	EmuJ_000524100.1	transcript=EmuJ_000524100.1 gene=EmuJ_000524100	1	2	34.6	16.641	153	0	90.419	0//0	5//0	1757000000	3	39			-1	585670000						264330000	280280000	32021000	5469100	3563000						852570000	1439000000	201160000	207780000	90410000						8.36562e+08	1.08049e+09	6.37619e+07	1.6786e+07
EmuJ_000523100.1	EmuJ_000523100	EmuJ_000523100.1	EmuJ_000523100.1	transcript=EmuJ_000523100.1 gene=EmuJ_000523100	1	12	30	52.735	493	0	175.8	5//0	5//0	15678000000	22	145			-1	712640000	32429000	19436000	25112000	23795000	11996000	120540000	59480000	159350000	150770000	109730000	676720000	446470000	667460000	564780000	410830000	2585000000	2300600000	2103000000	2929600000	2332000000	6.37675e+08	3.68886e+08	5.55768e+08	5.56225e+08	2.76746e+08	1.95813e+09	1.1599e+09	1.65637e+09	2.48724e+09
EmuJ_000316400.1	EmuJ_000316400	EmuJ_000316400.1	EmuJ_000316400.1	transcript=EmuJ_000316400.1 gene=EmuJ_000316400	1	5	10	35.968	339	0	159.5	5//0	5//0	8096100000	12	90			-1	674680000	21738000	25009000	11413000	11910000	4062900	87552000	31422000	213930000	130730000	136920000	204540000	213490000	224970000	130620000	174230000	1120000000	406130000	1285500000	1442500000	1348300000	2.39415e+08	2.81e+08	1.37776e+08	1.57649e+08	5.11249e+07	1.02134e+09	4.76031e+08	1.63882e+09	1.50354e+09
EmuJ_000945000.1	EmuJ_000945000	EmuJ_000945000.1	EmuJ_000945000.1	transcript=EmuJ_000945000.1 gene=EmuJ_000945000	1	52	54.5	144.53	1338	0	323.31	2//2	5//0	32416000000	54	373			-1	600290000	299900	362150		203110		130820000	73493000	212190000	84727000	98192000	15252000	21886000		14154000		6964300000	5699300000	6614400000	4511300000	5390200000	1.48637e+07	1.83108e+07		1.20988e+07	0	1.59705e+09	1.06702e+09	1.81241e+09	9.2634e+08
EmuJ_000873800.1	EmuJ_000873800	EmuJ_000873800.1	EmuJ_000873800.1	transcript=EmuJ_000873800.1 gene=EmuJ_000873800	1	10	75.6	16.885	156	0	109.45	5//0	5//0	20223000000	8	181			-1	2527900000	408650000	347940000	412240000	296610000	486160000	132440000	135420000	111390000	97645000	99373000	3958400000	3199000000	4078400000	3525000000	3649000000	1526800000	1628700000	1339500000	1374500000	1317600000	1.94297e+09	1.80444e+09	2.17625e+09	1.88738e+09	2.97352e+09	6.23241e+08	8.24361e+08	3.4865e+08	5.33383e+08
EmuJ_000771600.1	EmuJ_000771600	EmuJ_000771600.1	EmuJ_000771600.1	transcript=EmuJ_000771600.1 gene=EmuJ_000771600	1	33	90.5	49.469	441	0	323.31	5//0	5//0	60904000000	23	573			-1	2648000000	430200000	417640000	474890000	312690000	440410000	101850000	146940000	152140000	88414000	82824000	9673200000	10030000000	10909000000	9417300000	9122500000	2564900000	4082400000	2009100000	1893400000	1996000000	3.30367e+09	3.81712e+09	3.70825e+09	2.90522e+09	4.20996e+09	8.58543e+08	1.29324e+09	8.77715e+08	6.60922e+08
EmuJ_000897100.1	EmuJ_000897100	EmuJ_000897100.1	EmuJ_000897100.1	transcript=EmuJ_000897100.1 gene=EmuJ_000897100	1	31	61.9	51.618	470	0	323.31	5//0	5//0	66459000000	23	604			-1	2889500000	467120000	470890000	509920000	371680000	495250000	96448000	90727000	192170000	112280000	83031000	10147000000	10451000000	11560000000	12385000000	10825000000	2520600000	2575600000	2445900000	2081100000	2045700000	3.73284e+09	4.05207e+09	4.63746e+09	4.33706e+09	4.74242e+09	6.96295e+08	7.2435e+08	9.74214e+08	9.86584e+08
EmuJ_000618900.1	EmuJ_000618900	EmuJ_000618900.1	EmuJ_000618900.1	transcript=EmuJ_000618900.1 gene=EmuJ_000618900	1	26	57.1	53.812	469	0	190.55	5//0	5//0	34615000000	14	325			-1	2472500000	443560000	379240000	382830000	316110000	383120000	124290000	75500000	108180000	141340000	118330000	5454800000	5100600000	6136500000	5023100000	5465500000	2032300000	1603600000	960830000	1457700000	1440600000	2.10444e+09	1.93764e+09	2.49079e+09	1.82372e+09	2.76972e+09	7.57836e+08	5.68429e+08	4.59157e+08	8.57906e+08
EmuJ_000517100.1	EmuJ_000517100	EmuJ_000517100.1	EmuJ_000517100.1	transcript=EmuJ_000517100.1 gene=EmuJ_000517100	1	18	86.4	28.023	250	0	300.06	5//0	5//0	110210000000	15	611			-1	7347400000	1447200000	1450000000	1332400000	1034900000	1517400000	91362000	70276000	196180000	102250000	105550000	26289000000	23260000000	22832000000	21482000000	21775000000	2064300000	1897000000	3177900000	2505700000	2356300000	8.72212e+09	8.865e+09	9.73606e+09	7.90155e+09	1.15803e+10	5.87353e+08	6.19158e+08	7.11178e+08	6.26068e+08
EmuJ_000500600.1	EmuJ_000500600	EmuJ_000500600.1	EmuJ_000500600.1	transcript=EmuJ_000500600.1 gene=EmuJ_000500600	1	21	39.3	80.342	738	0	323.31	5//0	5//0	17436000000	28	174			-1	622710000	18308000	9337000	15084000	14766000	7631000	122730000	113360000	135920000	84975000	100610000	371410000	340280000	422760000	445460000	395310000	2949000000	2917100000	2773600000	2216200000	2493300000	2.89958e+08	1.83417e+08	2.75231e+08	2.97371e+08	1.39327e+08	1.77309e+09	1.81564e+09	1.10791e+09	9.18949e+08
EmuJ_000882300.1	EmuJ_000882300	EmuJ_000882300.1	EmuJ_000882300.1	transcript=EmuJ_000882300.1 gene=EmuJ_000882300	1	39	79.4	41.984	364	0	323.31	5//0	5//0	156570000000	19	821			-1	8240600000	1409500000	1771200000	1644900000	1309500000	1552100000	93214000	79554000	157850000	94414000	128470000	29460000000	30604000000	29376000000	29886000000	29616000000	2125300000	2002100000	2529200000	2399600000	3667200000	7.04222e+09	1.02066e+10	1.1238e+10	1.02112e+10	9.17286e+09	9.40319e+08	1.01369e+09	9.00436e+08	8.50521e+08
EmuJ_000254750.1	EmuJ_000254750	EmuJ_000254750.1;tr|A4IFP7|A4IFP7_BOVIN;sp|P84083|ARF5_RAT;sp|Q3SZF2|ARF4_BOVIN;sp|P61751|ARF4_RAT;tr|A0A3Q1MQE0|A0A3Q1MQE0_BOVIN;tr|A0A3Q1LV05|A0A3Q1LV05_BOVIN;EmuJ_000674900.1	EmuJ_000254750.1	transcript=EmuJ_000254750.1 gene=EmuJ_000254750	8	17	80.2	20.738	182	0	235.37	5//0	5//0	73674000000	10	440			-1;-1;-1;-1;-1;-1;-1;-1	7367400000	1263700000	1582100000	1415000000	1151000000	1400900000	98276000	96803000	190170000	77535000	92004000	10746000000	14755000000	20029000000	20977000000	13139000000	1645200000	1730500000	2169800000	1447400000	1587400000	5.71783e+09	7.22985e+09	7.14085e+09	5.85877e+09	7.43371e+09	6.78156e+08	7.28239e+08	7.96236e+08	4.45639e+08
EmuJ_000264900.1	EmuJ_000264900	EmuJ_000264900.1	EmuJ_000264900.1	transcript=EmuJ_000264900.1 gene=EmuJ_000264900	1	53	73.8	63.798	568	0	323.31	5//0	5//0	133660000000	38	807			-1	3517500000	611270000	616130000	585570000	537650000	615410000	84119000	89220000	185700000	103670000	88745000	24614000000	25576000000	24539000000	21787000000	26192000000	3138200000	3363100000	3787300000	3267900000	3115200000	6.08761e+09	6.3758e+09	6.60079e+09	5.92938e+09	6.69659e+09	1.00796e+09	1.0966e+09	1.46987e+09	1.38591e+09
EmuJ_001004900.1	EmuJ_001004900	EmuJ_001004900.1	EmuJ_001004900.1	transcript=EmuJ_001004900.1 gene=EmuJ_001004900	1	37	81.6	51.053	478	0	323.31	5//0	5//0	26661000000	29	588			-1	919330000	85806000	76689000	65655000	56276000	90341000	121650000	98514000	120720000	116460000	87214000	2290900000	2220300000	2591100000	3074100000	2553000000	4472500000	4092100000	3945500000	5273600000	4389600000	1.35215e+09	1.20638e+09	1.01258e+09	8.4139e+08	1.44188e+09	1.33931e+09	1.34629e+09	5.41332e+08	8.90804e+08
EmuJ_000647000.1	EmuJ_000647000	EmuJ_000647000.1	EmuJ_000647000.1	transcript=EmuJ_000647000.1 gene=EmuJ_000647000	1	5	37.3	11.754	102	0	43.52	5//0	5//0	4090100000	5	80			-1	818020000	55086000	68944000	46621000	34870000	66917000	132530000	71058000	126670000	112300000	103020000	328260000	325890000	344030000	299530000	304800000	835880000	500810000	1178700000	1130700000	969160000	2.52786e+08	2.37854e+08	2.19275e+08	1.64251e+08	2.84379e+08	5.80628e+08	4.17761e+08	3.60344e+08	5.00111e+08
EmuJ_000412400.1	EmuJ_000412400	EmuJ_000412400.1	EmuJ_000412400.1	transcript=EmuJ_000412400.1 gene=EmuJ_000412400	1	7	37.4	13.89	123	0	47.093	5//0	5//0	15251000000	5	138			-1	3050200000	356190000	623790000	547170000	420710000	556480000	106030000	64154000	178590000	92775000	104280000	1794400000	3036000000	3315000000	3949600000	2610400000	861580000	795420000	1301600000	758680000	863710000	1.50771e+09	2.61773e+09	2.51164e+09	1.95819e+09	2.49201e+09	5.59247e+08	4.12192e+08	5.18045e+08	4.12587e+08
EmuJ_000236400.1	EmuJ_000236400	EmuJ_000236400.1	EmuJ_000236400.1	transcript=EmuJ_000236400.1 gene=EmuJ_000236400	1	30	79.3	51.968	482	0	323.31	5//0	5//0	81929000000	22	791			-1	3724000000	621460000	636140000	609160000	510100000	812340000	94953000	93284000	149350000	114470000	82771000	15084000000	16099000000	14202000000	13747000000	18248000000	2548700000	2670700000	2440500000	2522900000	2198000000	4.92703e+09	5.00202e+09	5.23479e+09	5.1302e+09	7.87326e+09	9.23487e+08	1.07402e+09	9.97286e+08	1.11217e+09
EmuJ_000712600.1	EmuJ_000712600	EmuJ_000712600.1;REV__EmuJ_000085100.1	EmuJ_000712600.1	transcript=EmuJ_000712600.1 gene=EmuJ_000712600	2	49	62.8	97.626	860	0	323.31	0//0	5//0	27452000000	51	437			-1;-1	538270000						119620000	77070000	149270000	114130000	78188000						5336300000	6184400000	4062900000	5001900000	3924600000						1.17407e+09	9.34563e+08	9.71674e+08	1.02913e+09
EmuJ_000624850.1	EmuJ_000624850	EmuJ_000624850.1	EmuJ_000624850.1	transcript=EmuJ_000624850.1 gene=EmuJ_000624850	1	18	77.6	30.158	259	0	261.47	0//0	5//0	8951200000	17	148			-1	526540000						145590000	143360000	81297000	84987000	71309000						3361600000	4289200000	1483000000	1981700000	1725400000						1.28695e+09	1.31922e+09	6.52446e+08	1.11575e+09
EmuJ_000150000.1	EmuJ_000150000	EmuJ_000150000.1	EmuJ_000150000.1	transcript=EmuJ_000150000.1 gene=EmuJ_000150000	1	27	65.1	46.303	407	0	147.62	5//0	5//0	60254000000	21	450			-1	2869200000	440890000	496020000	537010000	404060000	458460000	81688000	83142000	153270000	119440000	95274000	8548800000	9587500000	11039000000	11025000000	10089000000	1772400000	1925800000	2860900000	3367800000	2995200000	3.66529e+09	3.71111e+09	4.59864e+09	3.75356e+09	4.42222e+09	5.19853e+08	7.02682e+08	7.70484e+08	8.49109e+08
EmuJ_000859700.1	EmuJ_000859700	EmuJ_000859700.1	EmuJ_000859700.1	transcript=EmuJ_000859700.1 gene=EmuJ_000859700	1	188	84.1	253.1	2346	0	323.31	5//0	5//0	1236300000000	101	3976			-1	12241000000	3019100000	2776600000	1868000000	2206600000	1844700000	77448000	44332000	216040000	95655000	92260000	296520000000	287230000000	251160000000	281510000000	262520000000	7252100000	6159200000	13041000000	9175500000	9541800000	2.44192e+10	2.45784e+10	1.5776e+10	2.10973e+10	1.5565e+10	1.36927e+09	8.0451e+08	1.7133e+09	1.36323e+09
EmuJ_000775600.1	EmuJ_000775600	EmuJ_000775600.1	EmuJ_000775600.1	transcript=EmuJ_000775600.1 gene=EmuJ_000775600	1	31	78.5	41.75	367	0	323.31	5//0	5//0	29016000000	21	484			-1	1381700000	175070000	167330000	199360000	152340000	173240000	92928000	83793000	135140000	107710000	94832000	3980000000	3753500000	3998500000	3228800000	3794400000	2005800000	1857500000	2653800000	3178300000	3097100000	8.40834e+08	8.99559e+08	1.01853e+09	1.02049e+09	8.69295e+08	5.67815e+08	6.70659e+08	4.97123e+08	6.33906e+08
EmuJ_000528900.1	EmuJ_000528900	EmuJ_000528900.1	EmuJ_000528900.1	transcript=EmuJ_000528900.1 gene=EmuJ_000528900	1	24	89.1	15.856	137	0	227.09	5//0	5//0	133800000000	9	488			-1	14867000000	3701100000	3120300000	2013800000	1612600000	3915900000	100780000	82899000	134560000	89094000	95750000	34914000000	28680000000	26293000000	28239000000	32168000000	1484000000	1592900000	1777400000	1272500000	1337200000	1.70184e+10	1.34224e+10	8.57406e+09	7.95115e+09	2.0333e+10	5.95763e+08	5.76817e+08	4.47221e+08	4.61335e+08
EmuJ_000856100.1	EmuJ_000856100	EmuJ_000856100.1	EmuJ_000856100.1	transcript=EmuJ_000856100.1 gene=EmuJ_000856100	1	95	82.2	110.57	958	0	323.31	5//0	5//0	367110000000	59	1683			-1	6222300000	1228800000	1242100000	1091600000	1117800000	1032300000	78072000	45246000	194400000	97317000	94653000	85291000000	67343000000	89814000000	71583000000	72456000000	4824700000	3800800000	6048800000	5768200000	5896200000	1.20107e+10	1.32641e+10	1.23277e+10	1.24174e+10	1.19845e+10	7.54432e+08	4.95396e+08	1.16893e+09	9.14462e+08
EmuJ_000814400.1	EmuJ_000814400	EmuJ_000814400.1	EmuJ_000814400.1	transcript=EmuJ_000814400.1 gene=EmuJ_000814400	1	14	52.9	48.197	420	0	323.31	0//0	5//0	7398800000	15	172			-1	493250000						111770000	130150000	93013000	79298000	79024000						2528700000	3018800000	1715600000	1828500000	1695600000						9.38114e+08	1.48176e+09	4.40712e+08	6.31175e+08
EmuJ_000348600.1	EmuJ_000348600	EmuJ_000348600.1;EmuJ_000348300.1;EmuJ_000348700.1;tr|Q4KLM9|Q4KLM9_RAT;tr|Q6TUD1|Q6TUD1_RAT;tr|F1LML0|F1LML0_RAT;tr|A0A3Q1M1K1|A0A3Q1M1K1_BOVIN;tr|F1LPV0|F1LPV0_RAT;tr|F1MKH6|F1MKH6_BOVIN;sp|Q2KJG3|SYNC_BOVIN	EmuJ_000348600.1;EmuJ_000348300.1;EmuJ_000348700.1	transcript=EmuJ_000348600.1 gene=EmuJ_000348600;transcript=EmuJ_000348300.1 gene=EmuJ_000348300;transcript=EmuJ_000348700.1 gene=EmuJ_000348700	10	44	84.6	61.357	544	0	323.31	5//0	5//0	75696000000	24	609			-1;-1;-1;-1;-1;-1;-1;-1;-1;-1	3154000000	580670000	530960000	533280000	527240000	479960000	95341000	91197000	171930000	76168000	67235000	14489000000	13381000000	13508000000	14074000000	14115000000	1935500000	2263500000	2263900000	1597500000	1688000000	2.93041e+09	3.15561e+09	3.48516e+09	3.497e+09	3.76119e+09	6.46482e+08	8.34601e+08	6.62611e+08	5.06088e+08
EmuJ_000554100.1	EmuJ_000554100	EmuJ_000554100.1	EmuJ_000554100.1	transcript=EmuJ_000554100.1 gene=EmuJ_000554100	1	2	2.8	67.811	612	0	15.648	5//0	5//0	86926000000	32	84			-1	2716400000	399720000	443080000	458360000	367940000	550560000	81544000	73803000	152650000	95705000	93069000	14070000000	15071000000	15486000000	15278000000	19434000000	2506300000	2530900000	3055000000	2520100000	2634500000	1.17396e+10	1.32758e+10	1.47553e+10	1.29881e+10	1.84748e+10	2.75274e+09	3.03476e+09	3.24229e+09	3.13328e+09
EmuJ_000683300.1	EmuJ_000683300	EmuJ_000683300.1	EmuJ_000683300.1	transcript=EmuJ_000683300.1 gene=EmuJ_000683300	1	13	87.3	11.777	102	0	299.4	5//0	5//0	289920000000	6	547			-1	48320000000	10464000000	12602000000	9591500000	5088200000	10084000000	139810000	66115000	117980000	55009000	111540000	58808000000	66420000000	65224000000	62223000000	63895000000	1165200000	759880000	1040900000	730650000	1301900000	3.66354e+10	4.38895e+10	3.53725e+10	2.06519e+10	3.54695e+10	6.77237e+08	3.41991e+08	3.96303e+08	3.20934e+08
EmuJ_000990600.1	EmuJ_000990600	EmuJ_000990600.1;tr|F1MNI4|F1MNI4_BOVIN;tr|A1L1J8|A1L1J8_RAT;sp|Q0IIG7|RAB5A_BOVIN;sp|M0RC99|RAB5A_RAT;tr|B0BNK1|B0BNK1_RAT;sp|Q58DS9|RAB5C_BOVIN;tr|A0A3Q1N8E3|A0A3Q1N8E3_BOVIN;tr|Q6IN17|Q6IN17_RAT	EmuJ_000990600.1	transcript=EmuJ_000990600.1 gene=EmuJ_000990600	9	17	87.1	22.124	201	0	129.91	5//0	5//0	64216000000	12	370			-1;-1;-1;-1;-1;-1;-1;-1;-1	5351300000	1074000000	1045700000	958990000	799200000	992290000	76955000	83104000	121370000	99241000	100430000	12767000000	13219000000	12404000000	16843000000	12157000000	1430000000	1686900000	1901900000	1986100000	2000000000	5.07354e+09	4.80686e+09	5.00535e+09	4.2587e+09	4.89357e+09	5.66987e+08	6.72838e+08	5.29198e+08	6.05685e+08
EmuJ_001000100.1	EmuJ_001000100	EmuJ_001000100.1	EmuJ_001000100.1	transcript=EmuJ_001000100.1 gene=EmuJ_001000100	1	16	87.5	17.182	152	0	244.18	5//0	5//0	67321000000	7	345			-1	9617300000	1573500000	2050500000	1877400000	1292000000	2347500000	78171000	67424000	154370000	84846000	91654000	13862000000	14984000000	15930000000	14490000000	16063000000	755870000	787570000	1280800000	1117900000	1264600000	4.66878e+09	7.31489e+09	6.89396e+09	5.25842e+09	9.74082e+09	4.66815e+08	4.43819e+08	5.27379e+08	4.36053e+08
EmuJ_000715100.1	EmuJ_000715100	EmuJ_000715100.1	EmuJ_000715100.1	transcript=EmuJ_000715100.1 gene=EmuJ_000715100	1	12	72.5	20.263	178	0	132.47	5//0	5//0	41221000000	12	250			-1	3435100000	646030000	594580000	678740000	528490000	529230000	104420000	109600000	109500000	54281000	80226000	7063700000	6551100000	9121800000	8777500000	7138300000	1824500000	1902200000	1413600000	1189900000	1537600000	5.19695e+09	5.20274e+09	6.25544e+09	5.06625e+09	5.12057e+09	6.52822e+08	1.03231e+09	5.60221e+08	3.77018e+08
EmuJ_000239850.1	EmuJ_000239850	EmuJ_000239850.1	EmuJ_000239850.1	transcript=EmuJ_000239850.1 gene=EmuJ_000239850	1	60	79.6	79.998	686	0	323.31	5//0	5//0	86094000000	40	741			-1	2152300000	379210000	375400000	375710000	283270000	273460000	62919000	48025000	181420000	106270000	66675000	15927000000	14996000000	15708000000	14400000000	13352000000	2510100000	2208400000	3503400000	3088500000	2858200000	2.31517e+09	2.29799e+09	2.69258e+09	2.33824e+09	2.26633e+09	6.0704e+08	5.50758e+08	8.97547e+08	8.02689e+08
EmuJ_000950000.1	EmuJ_000950000	EmuJ_000950000.1	EmuJ_000950000.1	transcript=EmuJ_000950000.1 gene=EmuJ_000950000	1	17	64.7	18.994	170	0	171.68	5//0	5//0	34194000000	9	300			-1	3799300000	635550000	666540000	660980000	542310000	843500000	81632000	86413000	113870000	84017000	84528000	6110600000	6195100000	6613000000	8337400000	7398700000	1097400000	1186800000	1388600000	1361300000	1404400000	2.72661e+09	3.05289e+09	3.05857e+09	2.46731e+09	3.43151e+09	5.14294e+08	6.01893e+08	4.08236e+08	4.60744e+08
EmuJ_000999800.1	EmuJ_000999800	EmuJ_000999800.1	EmuJ_000999800.1	transcript=EmuJ_000999800.1 gene=EmuJ_000999800	1	22	84.6	26.265	246	0	323.31	5//0	5//0	88450000000	12	446			-1	7370800000	1300100000	1277400000	1508900000	1174700000	1653700000	66959000	40368000	155550000	99975000	93017000	17125000000	17154000000	20363000000	17178000000	19151000000	1495000000	995850000	1999400000	1474700000	1511000000	6.47701e+09	7.61598e+09	9.69315e+09	8.51102e+09	1.20027e+10	4.0179e+08	3.01135e+08	6.75231e+08	7.9836e+08
EmuJ_000537400.1	EmuJ_000537400	EmuJ_000537400.1	EmuJ_000537400.1	transcript=EmuJ_000537400.1 gene=EmuJ_000537400	1	7	52.5	11.95	101	0	45.994	0//0	5//0	2690000000	6	50			-1	448330000						66576000	62674000	125220000	92425000	101430000						1213500000	692160000	926290000	826930000	944410000						3.59456e+08	3.63284e+08	4.23839e+08	4.85288e+08
EmuJ_000935700.1	EmuJ_000935700	EmuJ_000935700.1;EmuJ_002210500.1;EmuJ_002210400.1	EmuJ_000935700.1	transcript=EmuJ_000935700.1 gene=EmuJ_000935700	3	68	70.1	120.14	1067	0	323.31	5//0	5//0	72807000000	51	624			-1;-1;-1	1427600000	244470000	234400000	149250000	216520000	130160000	65702000	38126000	165110000	96789000	87048000	11379000000	12251000000	11399000000	12207000000	11122000000	3598800000	2954000000	4796100000	4595500000	4455800000	2.33312e+09	2.09164e+09	1.79712e+09	2.33132e+09	2.10965e+09	6.04122e+08	4.59331e+08	1.11285e+09	9.92691e+08
EmuJ_000690100.1	EmuJ_000690100	EmuJ_000690100.1	EmuJ_000690100.1	transcript=EmuJ_000690100.1 gene=EmuJ_000690100	1	15	48.7	38.003	337	0	199.22	5//0	5//0	16513000000	13	160			-1	1270200000	167550000	184180000	163470000	133490000	179920000	81387000	74110000	113470000	77667000	94979000	2276800000	2398100000	2204400000	1914000000	2133400000	1478900000	1492300000	1414400000	1484100000	1720800000	1.40721e+09	1.56991e+09	1.45392e+09	1.31683e+09	1.79098e+09	5.59655e+08	6.63228e+08	5.65024e+08	6.28828e+08
EmuJ_000891600.1	EmuJ_000891600	EmuJ_000891600.1	EmuJ_000891600.1	transcript=EmuJ_000891600.1 gene=EmuJ_000891600	1	4	52.4	11.171	105	0	30.471	5//0	5//0	61957000000	6	152			-1	10326000000	2455700000	2008600000	1492600000	1275100000	2657800000	120140000	101050000	113450000	43261000	58414000	20337000000	8351000000	10466000000	14956000000	15175000000	1139100000	1164900000	989020000	492490000	608450000	1.3306e+10	1.1223e+10	8.97729e+09	8.33313e+09	1.6392e+10	7.60401e+08	7.79105e+08	4.5183e+08	2.65564e+08
EmuJ_001003700.1	EmuJ_001003700	EmuJ_001003700.1	EmuJ_001003700.1	transcript=EmuJ_001003700.1 gene=EmuJ_001003700	1	2	6.1	14.129	131	0.00065789	2.2397	5//0	5//0	3397000000	7	30			-1	485290000	8745600	9221600	10057000	10511000	18775000	78533000	67937000	97241000	98727000	85541000	91238000	68472000	79789000	102730000	92684000	761460000	641710000	795820000	894430000	929370000	5.61864e+07	6.04407e+07	7.08204e+07	8.11631e+07	1.37812e+08	5.7993e+08	6.11101e+08	4.51806e+08	7.07054e+08
EmuJ_001059400.1	EmuJ_001059400	EmuJ_001059400.1	EmuJ_001059400.1	transcript=EmuJ_001059400.1 gene=EmuJ_001059400	1	12	26.8	24.527	220	0	45.698	5//0	5//0	34415000000	10	212			-1	3441500000	639670000	608590000	688630000	439390000	646930000	83974000	36327000	123540000	91194000	83218000	8250300000	6718400000	7252800000	5523200000	6204600000	914430000	756450000	1346300000	1651300000	1894400000	3.71806e+09	3.15005e+09	4.55664e+09	2.89812e+09	4.01578e+09	7.43957e+08	4.14577e+08	6.91818e+08	8.28222e+08
EmuJ_001028100.1	EmuJ_001028100	EmuJ_001028100.1	EmuJ_001028100.1	transcript=EmuJ_001028100.1 gene=EmuJ_001028100	1	46	73.7	81.633	726	0	323.31	5//0	5//0	85523000000	31	648			-1	2758800000	504760000	495730000	459810000	466370000	417660000	58080000	34314000	181790000	76319000	63962000	15712000000	15112000000	15124000000	19073000000	15444000000	1785300000	1033400000	2799600000	2080600000	2174900000	3.85332e+09	3.73497e+09	3.89936e+09	4.47616e+09	3.27647e+09	6.90508e+08	4.33515e+08	1.17933e+09	7.21289e+08
EmuJ_000419300.1	EmuJ_000419300	EmuJ_000419300.1	EmuJ_000419300.1	transcript=EmuJ_000419300.1 gene=EmuJ_000419300	1	7	29.4	24.239	214	0	35.544	5//0	5//0	4544200000	10	85			-1	454420000	12656000	6846100	9448200	11978000	14166000	119350000	101820000	69549000	55899000	52716000	164300000	48492000	154250000	115060000	124900000	1689300000	1616000000	812080000	1094400000	939380000	1.16158e+08	6.41017e+07	9.50476e+07	1.32126e+08	1.48545e+08	1.1314e+09	1.16384e+09	4.08014e+08	5.05194e+08
EmuJ_000524400.1	EmuJ_000524400	EmuJ_000524400.1	EmuJ_000524400.1	transcript=EmuJ_000524400.1 gene=EmuJ_000524400	1	11	19	64.718	594	0	323.31	0//0	5//0	9234200000	23	76			-1	401490000						89730000	87993000	125220000	53539000	45002000						1981400000	2134000000	1752900000	942910000	992420000						1.34753e+09	1.46772e+09	1.15772e+09	8.51741e+08
EmuJ_000994400.1	EmuJ_000994400	EmuJ_000994400.1	EmuJ_000994400.1	transcript=EmuJ_000994400.1 gene=EmuJ_000994400	1	39	76.7	66.802	617	0	323.31	5//0	5//0	71155000000	35	537			-1	2033000000	344670000	326360000	321460000	313160000	326140000	60549000	47526000	148490000	87168000	57485000	12712000000	11985000000	12335000000	13042000000	12844000000	2059200000	1802900000	2454400000	2524700000	2168500000	3.12466e+09	3.32507e+09	3.35033e+09	3.27113e+09	3.9212e+09	5.75561e+08	6.89696e+08	1.22732e+09	1.08785e+09
EmuJ_000445200.1	EmuJ_000445200	EmuJ_000445200.1	EmuJ_000445200.1	transcript=EmuJ_000445200.1 gene=EmuJ_000445200	1	14	69.3	26.756	244	0	114.78	5//0	5//0	13431000000	9	189			-1	1492300000	248680000	192800000	259600000	212990000	187400000	69587000	83554000	97805000	80740000	59153000	1977100000	1968100000	2634600000	1978100000	2201600000	1048600000	1171400000	859490000	997460000	908100000	1.01816e+09	7.40012e+08	1.07551e+09	1.02337e+09	7.71324e+08	3.98851e+08	5.17181e+08	3.52873e+08	4.35643e+08
EmuJ_000639100.1	EmuJ_000639100	EmuJ_000639100.1	EmuJ_000639100.1	transcript=EmuJ_000639100.1 gene=EmuJ_000639100	1	9	74	10.608	96	0	171.55	5//0	5//0	4753800000	6	90			-1	792300000	76492000	45293000	89737000	79054000	104030000	40946000	51107000	164810000	67097000	73730000	408840000	357830000	608680000	578700000	874000000	501710000	506810000	1312000000	815290000	722440000	4.21221e+08	2.54452e+08	5.29311e+08	5.09015e+08	6.54519e+08	1.79637e+08	2.38616e+08	4.13933e+08	2.80664e+08
EmuJ_000634800.1	EmuJ_000634800	EmuJ_000634800.1	EmuJ_000634800.1	transcript=EmuJ_000634800.1 gene=EmuJ_000634800	1	14	49.9	42.956	395	0	223.09	5//0	5//0	14489000000	18	180			-1	804960000	96573000	56466000	109200000	71009000	80294000	71192000	64118000	97969000	83410000	74729000	1612400000	1651500000	1482000000	1624100000	1275600000	2270800000	2559300000	1671200000	1659100000	1692400000	1.00683e+09	7.03828e+08	1.06766e+09	8.17153e+08	9.59256e+08	7.22301e+08	7.48335e+08	6.92878e+08	8.92526e+08
EmuJ_000778400.1	EmuJ_000778400	EmuJ_000778400.1	EmuJ_000778400.1	transcript=EmuJ_000778400.1 gene=EmuJ_000778400	1	22	27.6	91.076	834	0	224.51	0//0	5//0	9793400000	25	173			-1	391740000						86029000	65822000	105010000	72520000	62356000						2248600000	1875800000	2113000000	2605100000	2469000000						1.42762e+09	1.22027e+09	1.04115e+09	9.92106e+08
EmuJ_000096600.1	EmuJ_000096600	EmuJ_000096600.1	EmuJ_000096600.1	transcript=EmuJ_000096600.1 gene=EmuJ_000096600	1	72	43.2	250.42	2234	0	323.31	5//0	5//0	42474000000	82	693			-1	517980000	42069000	31214000	17071000	27779000	9627900	94430000	58254000	105970000	71167000	60394000	2983600000	2346400000	2263000000	2255400000	1998700000	7583700000	6434000000	5520400000	5976500000	5740700000	8.01394e+08	4.99389e+08	3.69665e+08	7.17335e+08	3.34571e+08	1.65369e+09	1.30087e+09	9.77642e+08	1.08115e+09
EmuJ_000635800.1	EmuJ_000635800	EmuJ_000635800.1	EmuJ_000635800.1	transcript=EmuJ_000635800.1 gene=EmuJ_000635800	1	17	74.9	31.292	291	0	172.5	5//0	5//0	22727000000	17	251			-1	1336900000	167790000	200920000	224080000	156810000	213130000	62164000	129580000	83589000	52124000	46660000	3249200000	3434700000	4279900000	3377100000	3475200000	1746800000	3293900000	1501000000	1279300000	1313700000	1.13844e+09	1.72931e+09	1.73747e+09	1.34929e+09	1.78532e+09	4.11568e+08	8.70686e+08	3.46757e+08	4.05561e+08
EmuJ_001142200.1	EmuJ_001142200	EmuJ_001142200.1;EmuJ_002169500.1;EmuJ_002169100.1	EmuJ_001142200.1	transcript=EmuJ_001142200.1 gene=EmuJ_001142200	3	23	78.4	45.711	422	0	282.72	5//0	5//0	32882000000	18	298			-1;-1;-1	1826800000	302480000	279350000	299900000	237070000	323740000	47536000	61102000	150480000	68447000	56669000	5428000000	5108900000	5198400000	5500300000	5710400000	970260000	1285000000	1444000000	960060000	1088400000	2.18827e+09	2.22683e+09	2.95472e+09	2.45454e+09	3.1661e+09	3.53556e+08	5.22113e+08	7.38191e+08	5.09329e+08
EmuJ_001106500.1	EmuJ_001106500	EmuJ_001106500.1;tr|A0A3Q1MH19|A0A3Q1MH19_BOVIN;tr|G3V8M5|G3V8M5_RAT;sp|Q5BJ92|PP4C_RAT;sp|A6H772|PP4C_BOVIN	EmuJ_001106500.1	transcript=EmuJ_001106500.1 gene=EmuJ_001106500	5	18	74.6	35.576	311	0	323.31	5//0	5//0	35022000000	14	275			-1;-1;-1;-1;-1	2501600000	421630000	435060000	399830000	411320000	452610000	60228000	57473000	110820000	82945000	69665000	6316700000	6526100000	6626100000	5118400000	5743500000	1497600000	1396300000	1492500000	1288600000	1474700000	2.34963e+09	2.46573e+09	2.49847e+09	2.72488e+09	3.05751e+09	4.92369e+08	4.57312e+08	4.87117e+08	6.12129e+08
EmuJ_000245600.1	EmuJ_000245600	EmuJ_000245600.1	EmuJ_000245600.1	transcript=EmuJ_000245600.1 gene=EmuJ_000245600	1	30	60.6	65.593	587	0	323.31	5//0	5//0	15488000000	34	190			-1	455520000	12046000	20100000	14657000	18231000	14826000	88779000	78556000	85368000	68334000	54619000	423850000	619840000	559300000	654030000	740140000	2899400000	2744700000	1620700000	2050500000	1772300000	3.17888e+08	4.38257e+08	4.34125e+08	4.86963e+08	3.85476e+08	1.21424e+09	1.27271e+09	8.70403e+08	8.45501e+08
EmuJ_000261400.1	EmuJ_000261400	EmuJ_000261400.1;tr|Q5U1Y2|Q5U1Y2_RAT;tr|B0JYN9|B0JYN9_BOVIN;sp|Q9TU25|RAC2_BOVIN	EmuJ_000261400.1	transcript=EmuJ_000261400.1 gene=EmuJ_000261400	4	9	63.4	21.218	191	0	63.792	5//0	5//0	24255000000	8	163			-1;-1;-1;-1	3031900000	582750000	522470000	568070000	440940000	543200000	63492000	74608000	106020000	64519000	65818000	5625700000	5192000000	4217800000	5715200000	3469900000	658030000	1070000000	1118600000	887790000	1010900000	3.45413e+09	3.22419e+09	3.42245e+09	2.80972e+09	3.45469e+09	3.09564e+08	4.75138e+08	3.6637e+08	3.74859e+08
EmuJ_001128600.1	EmuJ_001128600	EmuJ_001128600.1	EmuJ_001128600.1	transcript=EmuJ_001128600.1 gene=EmuJ_001128600	1	43	67.8	89.138	814	0	323.31	5//0	5//0	63177000000	38	671			-1	1662600000	276310000	251790000	253410000	255490000	243090000	53547000	31775000	160000000	76640000	60520000	10293000000	9977900000	10035000000	12656000000	11637000000	1806100000	2400100000	3276000000	2357200000	2006800000	2.72497e+09	2.57151e+09	2.90506e+09	2.73489e+09	3.05943e+09	6.20361e+08	3.54883e+08	1.02088e+09	7.24889e+08
EmuJ_000716400.1	EmuJ_000716400	EmuJ_000716400.1;tr|A0A3Q1LU35|A0A3Q1LU35_BOVIN;tr|A0A0H2UHR7|A0A0H2UHR7_RAT;tr|E1BE25|E1BE25_BOVIN;tr|A0A3Q1M304|A0A3Q1M304_BOVIN;tr|A0A3Q1LV98|A0A3Q1LV98_BOVIN;sp|D3ZHA0|FLNC_RAT	EmuJ_000716400.1	transcript=EmuJ_000716400.1 gene=EmuJ_000716400	7	135	74.3	277.92	2571	0	323.31	5//0	5//0	74974000000	121	1335			-1;-1;-1;-1;-1;-1;-1	619620000	55570000	53213000	43551000	51996000	43331000	77898000	60084000	85582000	86244000	62148000	6173300000	6801500000	6937000000	6667300000	7414700000	9062600000	9427100000	6363600000	9171400000	7457900000	1.0637e+09	1.05339e+09	9.43694e+08	9.78363e+08	9.02343e+08	1.01945e+09	9.18636e+08	6.76382e+08	1.26471e+09
EmuJ_000743800.1	EmuJ_000743800	EmuJ_000743800.1	EmuJ_000743800.1	transcript=EmuJ_000743800.1 gene=EmuJ_000743800	1	22	80.2	26.818	242	0	323.31	5//0	5//0	29288000000	13	287			-1	2252900000	421020000	413820000	374970000	273610000	399080000	59714000	53187000	109690000	78799000	69002000	5814800000	5696300000	6039200000	5654100000	5300400000	1398600000	1364500000	1277000000	1247200000	1212600000	2.60999e+09	2.67706e+09	2.4343e+09	2.15531e+09	2.72423e+09	4.41637e+08	4.2804e+08	5.28152e+08	6.1804e+08
EmuJ_000616800.1	EmuJ_000616800	EmuJ_000616800.1	EmuJ_000616800.1	transcript=EmuJ_000616800.1 gene=EmuJ_000616800	1	11	92.9	15.71	140	0	127.56	5//0	5//0	33661000000	6	203			-1	5610200000	1154000000	1234000000	870440000	706520000	1278800000	88196000	66925000	77888000	69149000	64283000	6936000000	7321100000	7507800000	8015300000	6858500000	868640000	830310000	730880000	515370000	626280000	4.30896e+09	4.41235e+09	4.05168e+09	3.43925e+09	5.42091e+09	4.4475e+08	4.44386e+08	1.58924e+08	2.56099e+08
EmuJ_001015600.1	EmuJ_001015600	EmuJ_001015600.1;tr|Q862P3|Q862P3_BOVIN;tr|Q862J7|Q862J7_BOVIN;sp|P80311|PPIB_BOVIN	EmuJ_001015600.1	transcript=EmuJ_001015600.1 gene=EmuJ_001015600	4	25	87.1	22.304	201	0	144.82	5//0	5//0	71796000000	16	391			-1;-1;-1;-1	4487300000	978800000	1040500000	661440000	591390000	861160000	108180000	66102000	55094000	51497000	73064000	13475000000	12026000000	15145000000	19795000000	16226000000	2499000000	1927900000	1212600000	1403600000	1764600000	6.32589e+09	6.6352e+09	4.75609e+09	4.33556e+09	6.38694e+09	7.81489e+08	5.9349e+08	2.77619e+08	3.31842e+08
EmuJ_000241300.1	EmuJ_000241300	EmuJ_000241300.1	EmuJ_000241300.1	transcript=EmuJ_000241300.1 gene=EmuJ_000241300	1	29	28.6	123.61	1148	0	323.31	0//0	5//0	12715000000	37	215			-1	343640000						80863000	61766000	74709000	68881000	57418000						3704400000	3564300000	2639900000	3418800000	3157400000						8.0931e+08	8.6592e+08	5.4493e+08	8.49925e+08
EmuJ_000203600.1	EmuJ_000203600	EmuJ_000203600.1;tr|D3ZJ77|D3ZJ77_RAT;tr|A0A0G2JZH0|A0A0G2JZH0_RAT;sp|Q29RI6|CAB39_BOVIN;tr|A0A3Q1M1I0|A0A3Q1M1I0_BOVIN	EmuJ_000203600.1	transcript=EmuJ_000203600.1 gene=EmuJ_000203600	5	30	79.4	45.212	389	0	323.31	5//0	5//0	25405000000	24	354			-1;-1;-1;-1;-1	1058500000	152160000	130310000	124520000	150980000	157600000	72268000	63194000	90466000	62313000	54716000	3543000000	3796400000	3954100000	3037200000	3161200000	2748000000	2782200000	1974500000	1776800000	1988900000	9.02245e+08	9.26497e+08	7.59997e+08	1.1185e+09	1.11206e+09	5.46278e+08	5.48989e+08	4.42415e+08	5.58911e+08
EmuJ_000846700.1	EmuJ_000846700	EmuJ_000846700.1	EmuJ_000846700.1	transcript=EmuJ_000846700.1 gene=EmuJ_000846700	1	47	40.6	171.28	1570	0	323.31	0//0	5//0	25237000000	73	336			-1	345710000						72418000	43867000	121770000	50228000	57423000						5645300000	4471600000	4942800000	3386200000	4252000000						1.17284e+09	8.35583e+08	1.40284e+09	9.00688e+08
EmuJ_000922200.1	EmuJ_000922200	EmuJ_000922200.1	EmuJ_000922200.1	transcript=EmuJ_000922200.1 gene=EmuJ_000922200	1	22	86.6	18.318	157	0	75.428	5//0	5//0	13274000000	9	191			-1	1474900000	276700000	203540000	216870000	199770000	239950000	72481000	71026000	82958000	45975000	65632000	2108900000	2168200000	2810100000	2818600000	2135300000	792660000	881100000	980820000	984150000	1035000000	9.46308e+08	1.04362e+09	1.26843e+09	9.85193e+08	1.06532e+09	4.41085e+08	4.67623e+08	2.67758e+08	2.37274e+08
EmuJ_000786800.1	EmuJ_000786800	EmuJ_000786800.1	EmuJ_000786800.1	transcript=EmuJ_000786800.1 gene=EmuJ_000786800	1	43	67.6	68.673	618	0	323.31	5//0	5//0	82257000000	26	694			-1	3163700000	573990000	585480000	571960000	485040000	602680000	45742000	41143000	143100000	57476000	57109000	16967000000	16746000000	16208000000	13756000000	16852000000	1248700000	1232500000	1969000000	1143900000	1251200000	4.31205e+09	4.65365e+09	4.76327e+09	4.11505e+09	5.96783e+09	3.7065e+08	3.83572e+08	7.78532e+08	6.09741e+08
EmuJ_000716600.1	EmuJ_000716600	EmuJ_000716600.1;tr|D4A7G5|D4A7G5_RAT	EmuJ_000716600.1	transcript=EmuJ_000716600.1 gene=EmuJ_000716600	2	54	61.7	109.88	955	0	323.31	5//0	5//0	50849000000	48	572			-1;-1	1059400000	160020000	161700000	123910000	155610000	120210000	78755000	52693000	76685000	66853000	62918000	7448300000	8656900000	8555200000	9070200000	7295600000	3344200000	2906000000	2360500000	3274400000	3202300000	1.69529e+09	1.62956e+09	1.45756e+09	1.78574e+09	1.36411e+09	1.8088e+09	1.64487e+09	1.01751e+09	1.36701e+09
EmuJ_000151600.1	EmuJ_000151600	EmuJ_000151600.1	EmuJ_000151600.1	transcript=EmuJ_000151600.1 gene=EmuJ_000151600	1	299	86.4	281.74	2430	0	323.31	5//0	5//0	733880000000	136	4350			-1	5396200000	1102000000	1128200000	936270000	974140000	916430000	58602000	35571000	117780000	74351000	52802000	150000000000	164970000000	152710000000	149870000000	176140000000	8128300000	7307600000	9604700000	9594300000	8206500000	8.95343e+09	9.76455e+09	8.927e+09	9.09553e+09	8.97317e+09	5.48076e+08	4.92071e+08	6.79978e+08	6.93385e+08
EmuJ_000096900.1	EmuJ_000096900	EmuJ_000096900.1	EmuJ_000096900.1	transcript=EmuJ_000096900.1 gene=EmuJ_000096900	1	18	69.4	18.23	170	0	204.45	5//0	5//0	24018000000	12	257			-1	2001500000	344020000	369590000	332030000	266230000	363470000	46267000	66732000	74726000	70400000	68015000	5254000000	4066200000	4911200000	5055500000	4341400000	1141800000	1474300000	1029500000	1445300000	1309100000	2.22461e+09	2.27559e+09	2.14436e+09	1.88897e+09	2.50053e+09	4.01163e+08	6.47595e+08	4.42546e+08	5.97779e+08
EmuJ_000245300.1	EmuJ_000245300	EmuJ_000245300.1	EmuJ_000245300.1	transcript=EmuJ_000245300.1 gene=EmuJ_000245300	1	30	80.2	33.714	288	0	323.31	5//0	5//0	27059000000	16	329			-1	1691200000	287890000	287740000	272750000	234410000	287060000	65725000	55924000	69706000	61359000	68626000	4825700000	4977900000	4651100000	3051500000	4602400000	2005500000	1614800000	1043300000	1105100000	1242900000	1.51601e+09	1.66114e+09	1.83688e+09	1.84869e+09	2.08407e+09	4.6419e+08	4.10404e+08	3.07942e+08	4.1717e+08
EmuJ_000989200.1	EmuJ_000989200	EmuJ_000989200.1	EmuJ_000989200.1	transcript=EmuJ_000989200.1 gene=EmuJ_000989200	1	13	52.1	37.298	338	0	180.38	5//0	5//0	5327300000	15	96			-1	355150000	11777000	3289900	8346700	10284000	2446900	95780000	71141000	41752000	51945000	58392000	131210000	109370000	125650000	149060000	69342000	2204200000	1839900000	669140000	895030000	1213200000	1.62133e+08	4.62057e+07	1.25951e+08	1.70158e+08	3.84866e+07	1.0462e+09	9.08432e+08	2.85961e+08	5.7118e+08
EmuJ_000056900.1	EmuJ_000056900	EmuJ_000056900.1	EmuJ_000056900.1	transcript=EmuJ_000056900.1 gene=EmuJ_000056900	1	8	27.9	40.854	359	0	79.12	0//0	5//0	3816900000	12	74			-1	318080000						75145000	60669000	74530000	55676000	52057000						872130000	1001000000	691900000	856040000	867620000						7.58152e+08	7.31813e+08	4.55479e+08	5.16983e+08
EmuJ_000638300.1	EmuJ_000638300	EmuJ_000638300.1	EmuJ_000638300.1	transcript=EmuJ_000638300.1 gene=EmuJ_000638300	1	11	86.8	15.569	152	0	231.58	5//0	5//0	96469000000	9	456			-1	10719000000	2313700000	2216100000	1956400000	1586900000	2322800000	46553000	18879000	114850000	74809000	67748000	17558000000	23169000000	20088000000	20334000000	24397000000	620640000	667880000	1210300000	1045600000	1162600000	1.27587e+10	1.22296e+10	1.16324e+10	1.14609e+10	1.60482e+10	3.05069e+08	1.53755e+08	4.38697e+08	4.43016e+08
EmuJ_001188500.1	EmuJ_001188500	EmuJ_001188500.1	EmuJ_001188500.1	transcript=EmuJ_001188500.1 gene=EmuJ_001188500	1	12	65.1	27.133	238	0	148.33	5//0	5//0	11234000000	9	162			-1	1248300000	187720000	227420000	196480000	148900000	170350000	73965000	57385000	78494000	51275000	56264000	1484000000	1745300000	2197900000	1832100000	1882000000	996460000	891200000	699070000	677760000	744270000	1.06441e+09	1.11192e+09	1.26007e+09	1.0083e+09	1.00259e+09	4.51743e+08	4.46748e+08	2.78575e+08	3.2241e+08
EmuJ_001093100.1	EmuJ_001093100	EmuJ_001093100.1	EmuJ_001093100.1	transcript=EmuJ_001093100.1 gene=EmuJ_001093100	1	11	35.2	32.49	290	0	148.9	5//0	5//0	7566900000	15	157			-1	504460000	42328000	44991000	31448000	22857000	47721000	63441000	58127000	67437000	74023000	52087000	708410000	581180000	654710000	682810000	700220000	1375700000	1502400000	1143800000	1765100000	1463600000	3.71208e+08	4.38277e+08	3.66468e+08	2.5765e+08	4.88204e+08	7.85912e+08	8.42845e+08	4.32415e+08	7.24914e+08
EmuJ_000465500.1	EmuJ_000465500	EmuJ_000465500.1	EmuJ_000465500.1	transcript=EmuJ_000465500.1 gene=EmuJ_000465500	1	15	53	34.291	300	0	165.64	5//0	5//0	70910000000	14	397			-1	5065000000	887600000	885800000	1070600000	893360000	1011300000	69786000	45601000	83405000	48970000	68548000	14558000000	14060000000	15935000000	9706000000	13918000000	1535900000	1203100000	1250700000	858200000	1158500000	7.32626e+09	7.55401e+09	9.70879e+09	7.97416e+09	9.03493e+09	7.65946e+08	5.99985e+08	4.6538e+08	4.47184e+08
EmuJ_000596300.1	EmuJ_000596300	EmuJ_000596300.1	EmuJ_000596300.1	transcript=EmuJ_000596300.1 gene=EmuJ_000596300	1	6	43.3	25.054	224	0	74.502	4//0	5//0	4110300000	11	75			-1	373660000		30662000	9467900	18218000	3610300	92753000	68242000	43163000	52702000	54846000		287470000	191660000	261060000	75896000	1331200000	1082200000	678580000	1062600000	1140600000		3.15812e+08	1.0477e+08	2.21063e+08	4.16446e+07	9.23716e+08	7.15531e+08	2.67232e+08	4.59565e+08
EmuJ_000058000.1	EmuJ_000058000	EmuJ_000058000.1	EmuJ_000058000.1	transcript=EmuJ_000058000.1 gene=EmuJ_000058000	1	22	78.7	23.622	202	0	262.81	5//0	5//0	96878000000	10	382			-1	9687800000	2097600000	1905500000	1827300000	1521200000	2029500000	97683000	75560000	49739000	33852000	49866000	23258000000	20689000000	23743000000	15435000000	22091000000	1260800000	1152000000	494130000	619140000	828700000	1.32921e+10	1.41469e+10	1.30649e+10	1.20552e+10	1.50632e+10	7.42134e+08	7.0323e+08	2.53786e+08	2.81374e+08
EmuJ_001134100.1	EmuJ_001134100	EmuJ_001134100.1;sp|P13221|AATC_RAT;sp|P12344|AATM_BOVIN	EmuJ_001134100.1	transcript=EmuJ_001134100.1 gene=EmuJ_001134100	3	23	71.3	47.396	421	0	152.26	5//0	5//0	19980000000	19	227			-1;-1;-1	1051600000	159760000	140060000	150200000	122780000	173690000	44351000	39803000	82814000	64711000	73429000	2687500000	3004200000	3069600000	2668500000	2853300000	1201300000	1178300000	1430600000	1594900000	1877800000	8.67714e+08	8.98306e+08	1.05304e+09	1.21416e+09	1.47577e+09	3.90397e+08	3.8894e+08	4.12371e+08	5.56393e+08
EmuJ_000724600.1	EmuJ_000724600	EmuJ_000724600.1	EmuJ_000724600.1	transcript=EmuJ_000724600.1 gene=EmuJ_000724600	1	2	32.6	10.071	92	0	44.749	0//0	5//0	1502600000	5	57			-1	300510000						79356000	86054000	58535000	40822000	35748000						515010000	674500000	480780000	411150000	323290000						4.18583e+08	5.52901e+08	1.94265e+08	2.08822e+08
EmuJ_000301100.1	EmuJ_000301100	EmuJ_000301100.1;tr|A0A3Q1M1B1|A0A3Q1M1B1_BOVIN;sp|Q2HJ54|PIPNA_BOVIN;tr|R9PXS4|R9PXS4_RAT;tr|A0A452DJF3|A0A452DJF3_BOVIN;sp|Q9TR36|PIPNB_BOVIN;sp|P53812|PIPNB_RAT;sp|P16446|PIPNA_RAT;tr|D3ZCD4|D3ZCD4_RAT;sp|P53812-2|PIPNB_RAT;tr|A0A3Q1MUH4|A0A3Q1MUH4_BOVIN	EmuJ_000301100.1	transcript=EmuJ_000301100.1 gene=EmuJ_000301100	11	28	72.9	30.425	266	0	154.18	5//0	5//0	46857000000	18	390			-1;-1;-1;-1;-1;-1;-1;-1;-1;-1;-1	2603200000	394060000	431370000	537600000	486290000	450550000	49597000	46196000	88423000	58301000	60781000	9803600000	7025700000	8649400000	10599000000	8335400000	1581200000	1515000000	1507400000	1240800000	1491200000	2.99566e+09	3.47871e+09	4.40809e+09	4.44751e+09	3.85319e+09	5.17013e+08	5.63805e+08	5.14148e+08	6.12096e+08
EmuJ_001145700.1	EmuJ_001145700	EmuJ_001145700.1	EmuJ_001145700.1	transcript=EmuJ_001145700.1 gene=EmuJ_001145700	1	40	70	70.495	643	0	323.31	5//0	5//0	124980000000	33	622			-1	3787200000	719430000	744870000	780010000	602050000	636170000	59726000	47596000	108460000	44045000	44813000	24682000000	25083000000	26405000000	26538000000	23962000000	1663100000	1556000000	1720600000	1483800000	1548000000	5.29011e+09	5.74036e+09	6.64917e+09	5.45583e+09	4.67291e+09	7.0382e+08	7.47766e+08	9.62544e+08	5.41817e+08
EmuJ_000480200.1	EmuJ_000480200	EmuJ_000480200.1	EmuJ_000480200.1	transcript=EmuJ_000480200.1 gene=EmuJ_000480200	1	13	44.1	26.521	238	0	62.36	4//1	5//0	3132400000	10	84			-1	313240000	1810200	2969100	1754900	3793600	1240300	61077000	33606000	68299000	85547000	53144000	17567000	25964000	24303000	33827000	25569000	1004100000	705090000	691470000	1033700000	819760000	1.66139e+07	2.78004e+07	1.76541e+07	4.18485e+07	1.30061e+07	3.23745e+08	1.9138e+08	2.57049e+08	4.85044e+08
EmuJ_001071600.1	EmuJ_001071600	EmuJ_001071600.1	EmuJ_001071600.1	transcript=EmuJ_001071600.1 gene=EmuJ_001071600	1	22	67.7	35.827	310	0	192.8	0//0	5//0	5040100000	17	115			-1	296480000						72046000	77783000	55668000	45316000	45665000						1886200000	1880500000	1115000000	1041800000	1148800000						5.56627e+08	6.92979e+08	2.83258e+08	3.60373e+08
EmuJ_000926700.1	EmuJ_000926700	EmuJ_000926700.1	EmuJ_000926700.1	transcript=EmuJ_000926700.1 gene=EmuJ_000926700	1	8	67.5	17.149	151	0	68.894	5//0	5//0	16110000000	11	163			-1	1464500000	271030000	271600000	220170000	170550000	235330000	52518000	28367000	88666000	67818000	58448000	3340800000	3034500000	2947900000	3183600000	2382300000	1012200000	573450000	1064700000	1286500000	1173100000	1.91665e+09	1.94667e+09	1.85004e+09	1.44911e+09	1.93341e+09	5.21427e+08	3.67054e+08	5.17224e+08	6.88921e+08
EmuJ_000997550.1	EmuJ_000997550	EmuJ_000997550.1;EmuJ_000997530.1	EmuJ_000997550.1	transcript=EmuJ_000997550.1 gene=EmuJ_000997550	2	52	62.5	90.026	813	0	323.31	5//0	5//0	55692000000	36	617			-1;-1	1547000000	283770000	265400000	242680000	246410000	210400000	43018000	34752000	132640000	43773000	44158000	9153100000	10325000000	10001000000	11144000000	10270000000	1698300000	2010700000	2051600000	1696500000	1705800000	2.35771e+09	2.48415e+09	2.3642e+09	2.28486e+09	2.50418e+09	4.49046e+08	4.42612e+08	8.23382e+08	4.32315e+08
EmuJ_000459050.1	EmuJ_000459050	EmuJ_000459050.1	EmuJ_000459050.1	transcript=EmuJ_000459050.1 gene=EmuJ_000459050	1	22	82.1	24.311	212	0	283.39	5//0	5//0	131680000000	11	679			-1	11971000000	2292500000	2545400000	2392900000	1897900000	2550000000	46487000	54797000	96571000	38166000	55853000	27418000000	27847000000	30032000000	25199000000	30179000000	774000000	1165700000	921090000	826300000	977060000	8.73444e+09	9.00611e+09	1.04998e+10	7.75015e+09	1.09542e+10	3.94469e+08	5.11939e+08	4.1224e+08	2.71474e+08
EmuJ_000653100.1	EmuJ_000653100	EmuJ_000653100.1;sp|P18418|CALR_RAT;tr|A5D7J6|A5D7J6_BOVIN;sp|P52193|CALR_BOVIN	EmuJ_000653100.1	transcript=EmuJ_000653100.1 gene=EmuJ_000653100	4	37	90.4	45.444	395	0	267.39	5//0	5//0	70724000000	21	419			-1;-1;-1;-1	3367800000	605180000	631490000	656780000	614040000	568590000	56974000	47253000	96736000	64529000	26259000	13663000000	14498000000	15858000000	11935000000	13939000000	1091300000	983450000	1047500000	1018200000	747990000	5.4703e+09	5.57512e+09	6.23223e+09	6.27934e+09	6.36242e+09	5.15677e+08	5.50537e+08	5.48879e+08	6.7256e+08
EmuJ_000125900.1	EmuJ_000125900	EmuJ_000125900.1	EmuJ_000125900.1	transcript=EmuJ_000125900.1 gene=EmuJ_000125900	1	38	66	60.507	539	0	323.31	5//0	5//0	73114000000	26	596			-1	2812100000	511320000	494360000	470020000	503080000	546210000	50491000	43580000	86327000	53930000	52756000	13434000000	13932000000	13276000000	13993000000	16879000000	1191700000	1136400000	1315700000	1127700000	1307100000	4.05817e+09	3.68191e+09	4.10888e+09	4.69566e+09	5.09707e+09	4.36159e+08	4.21084e+08	6.09891e+08	3.94943e+08
EmuJ_001105200.1	EmuJ_001105200	EmuJ_001105200.1;EmuJ_001105000.1;EmuJ_000275200.1	EmuJ_001105200.1;EmuJ_001105000.1	transcript=EmuJ_001105200.1 gene=EmuJ_001105200;transcript=EmuJ_001105000.1 gene=EmuJ_001105000	3	63	77.9	103.31	926	0	323.31	5//0	5//0	71232000000	57	701			-1;-1;-1	1249700000	229630000	213930000	193710000	187260000	134630000	28034000	10905000	121880000	72900000	56792000	14484000000	12396000000	15695000000	11165000000	10113000000	1733700000	1117100000	3727600000	4011900000	3314900000	2.59423e+09	2.68829e+09	2.69596e+09	2.82388e+09	1.83634e+09	3.75673e+08	1.56965e+08	8.23398e+08	6.89562e+08
EmuJ_000917500.1	EmuJ_000917500	EmuJ_000917500.1	EmuJ_000917500.1	transcript=EmuJ_000917500.1 gene=EmuJ_000917500	1	17	57.8	45.194	400	0	173.35	5//0	5//0	7779600000	24	161			-1	324150000	7977600	9538000	11881000	8663800	7799800	72099000	76702000	43348000	40485000	45659000	175850000	205120000	225450000	293980000	207600000	2055100000	2125500000	821010000	1082000000	1298700000	1.66e+08	1.9692e+08	2.78158e+08	2.29371e+08	1.96297e+08	9.2416e+08	1.1333e+09	3.54013e+08	4.46085e+08
EmuJ_000629500.1	EmuJ_000629500	EmuJ_000629500.1	EmuJ_000629500.1	transcript=EmuJ_000629500.1 gene=EmuJ_000629500	1	40	75.5	64.523	564	0	323.31	5//0	5//0	26674000000	26	327			-1	1025900000	144540000	162450000	181360000	136320000	120220000	70745000	52976000	63763000	55814000	37745000	4165500000	4112800000	4620200000	4167300000	3937700000	1473900000	1324500000	1162300000	1057200000	1083800000	1.25602e+09	1.13979e+09	1.45198e+09	1.27693e+09	8.99944e+08	5.02086e+08	4.63889e+08	4.25836e+08	4.36029e+08
EmuJ_000342900.1	EmuJ_000342900	EmuJ_000342900.1	EmuJ_000342900.1	transcript=EmuJ_000342900.1 gene=EmuJ_000342900	1	12	63.9	19.39	169	0	96.8	4//1	5//0	3364700000	11	84			-1	305880000	7269500	8622300	6253200	1286200	4798200	24838000	30816000	73007000	75861000	73128000	80123000	106520000	62507000	41150000	51885000	471020000	726000000	958970000	1399400000	1293800000	7.33905e+07	8.88057e+07	6.91968e+07	1.56067e+07	5.53475e+07	2.67236e+08	4.13768e+08	4.59344e+08	6.9814e+08
EmuJ_000219800.1	EmuJ_000219800	EmuJ_000219800.1	EmuJ_000219800.1	transcript=EmuJ_000219800.1 gene=EmuJ_000219800	1	5	50	12.991	116	0	39.957	0//0	5//0	546020000	2	24			-1	273010000						64368000	66213000	35611000	61112000	45708000						226730000	188400000	94780000	193080000	152730000						1.35807e+08	1.40273e+08	4.72731e+07	1.20455e+08
EmuJ_001045500.1	EmuJ_001045500	EmuJ_001045500.1	EmuJ_001045500.1	transcript=EmuJ_001045500.1 gene=EmuJ_001045500	1	20	66.9	48.298	441	0	295.99	5//0	5//0	16429000000	20	254			-1	821470000	112500000	106340000	103970000	112280000	111520000	56226000	43084000	69946000	57964000	47652000	2319100000	2200300000	2171800000	2559500000	2144400000	1195000000	1350900000	847930000	916230000	941720000	1.11468e+09	1.14362e+09	9.60687e+08	1.07604e+09	1.06553e+09	3.65521e+08	4.77272e+08	4.11892e+08	4.29955e+08
EmuJ_000394100.1	EmuJ_000394100	EmuJ_000394100.1	EmuJ_000394100.1	transcript=EmuJ_000394100.1 gene=EmuJ_000394100	1	32	89.3	46.404	412	0	323.31	5//0	5//0	34825000000	26	416			-1	1339400000	200810000	205980000	229400000	202940000	226650000	40269000	45580000	90871000	52232000	44694000	4984100000	4821200000	6096900000	6570900000	5767100000	1227900000	1285800000	1389500000	1715100000	1698900000	1.86193e+09	1.99542e+09	2.3128e+09	1.91428e+09	2.64418e+09	4.20098e+08	5.76151e+08	5.71892e+08	5.29974e+08
EmuJ_000375800.1	EmuJ_000375800	EmuJ_000375800.1;sp|Q5XHY5|SYTC_RAT;tr|A0A0G2K9V6|A0A0G2K9V6_RAT;sp|Q3ZBV8|SYTC_BOVIN	EmuJ_000375800.1	transcript=EmuJ_000375800.1 gene=EmuJ_000375800	4	53	67.2	83.029	720	0	323.31	5//0	5//0	74704000000	42	529			-1;-1;-1;-1	1778700000	326940000	316510000	284210000	310060000	267050000	53215000	41831000	82872000	47882000	48095000	13991000000	13859000000	13268000000	14981000000	13321000000	2177600000	1656000000	1980800000	1740100000	1871500000	2.91425e+09	3.06827e+09	2.88795e+09	3.14506e+09	2.88679e+09	4.32843e+08	4.12125e+08	5.32674e+08	4.58118e+08
EmuJ_000637300.1	EmuJ_000637300	EmuJ_000637300.1	EmuJ_000637300.1	transcript=EmuJ_000637300.1 gene=EmuJ_000637300	1	30	92.8	31.364	277	0	263.87	5//0	5//0	46135000000	18	461			-1	2563100000	450570000	485870000	453990000	351780000	548820000	47263000	44899000	75005000	50264000	54592000	9787400000	8760500000	9293300000	8525400000	10226000000	1410700000	1654400000	1280000000	1267300000	1249900000	2.89266e+09	3.08903e+09	3.44037e+09	2.76101e+09	4.66099e+09	3.89286e+08	4.81551e+08	4.50833e+08	5.04895e+08
EmuJ_000575900.1	EmuJ_000575900	EmuJ_000575900.1	EmuJ_000575900.1	transcript=EmuJ_000575900.1 gene=EmuJ_000575900	1	382	62.4	860	7809	0	323.31	5//0	5//0	166340000000	411	2289			-1	404730000	52010000	27263000	9911400	21550000	23579000	56306000	50894000	67207000	56152000	39855000	17634000000	11741000000	8406000000	10656000000	15279000000	25496000000	28983000000	28727000000	31246000000	24317000000	1.10763e+09	7.50532e+08	4.09984e+08	6.45442e+08	9.36503e+08	4.48966e+09	4.49299e+09	2.31156e+09	3.33842e+09
EmuJ_000787700.1	EmuJ_000787700	EmuJ_000787700.1;REV__tr|E1BM39|E1BM39_BOVIN	EmuJ_000787700.1	transcript=EmuJ_000787700.1 gene=EmuJ_000787700	2	26	75.1	28.07	241	0	323.31	5//0	5//0	68009000000	13	411			-1;-1	5231500000	980850000	1026900000	858330000	860340000	1232000000	23995000	28936000	122760000	43115000	54274000	12041000000	11514000000	12234000000	16210000000	16924000000	743460000	748910000	1476800000	794110000	1002100000	4.89466e+09	5.33911e+09	4.84335e+09	5.20713e+09	6.92214e+09	1.89789e+08	2.55091e+08	5.38696e+08	3.68354e+08
EmuJ_001198000.1	EmuJ_001198000	EmuJ_001198000.1	EmuJ_001198000.1	transcript=EmuJ_001198000.1 gene=EmuJ_001198000	1	55	82.8	79.775	725	0	323.31	5//0	5//0	75618000000	42	769			-1	1800400000	315030000	338600000	300710000	282380000	294090000	48628000	39960000	91462000	50293000	39281000	14988000000	14742000000	12704000000	15472000000	13835000000	1942100000	1587000000	2280800000	1740600000	1827100000	2.58724e+09	3.03761e+09	2.91864e+09	2.58639e+09	3.20179e+09	4.51922e+08	5.24503e+08	7.01193e+08	5.76007e+08
EmuJ_000554900.1	EmuJ_000554900	EmuJ_000554900.1	EmuJ_000554900.1	transcript=EmuJ_000554900.1 gene=EmuJ_000554900	1	17	64.2	25.537	218	0	67.28	0//0	5//0	3684800000	14	136			-1	263200000						63776000	65835000	42608000	52812000	38168000						1250800000	1325600000	761710000	1158900000	917610000						4.0921e+08	5.77919e+08	2.12929e+08	3.48762e+08
EmuJ_001022300.1	EmuJ_001022300	EmuJ_001022300.1	EmuJ_001022300.1	transcript=EmuJ_001022300.1 gene=EmuJ_001022300	1	44	47.3	81.668	716	0	323.31	5//0	5//0	131610000000	38	730			-1	3463400000	680030000	648860000	649360000	581740000	640200000	65105000	57552000	48591000	51837000	40121000	26777000000	26429000000	27817000000	26152000000	25884000000	2434900000	2165300000	1378100000	1677800000	1757900000	6.57092e+09	6.26313e+09	6.94606e+09	6.51478e+09	7.01197e+09	7.72867e+08	7.65382e+08	4.35505e+08	6.11168e+08
EmuJ_000684700.1	EmuJ_000684700	EmuJ_000684700.1	EmuJ_000684700.1	transcript=EmuJ_000684700.1 gene=EmuJ_000684700	1	10	53.8	21.126	186	0	94.178	5//0	5//0	157660000000	5	228			-1	31532000000	6555000000	6246700000	6042300000	3947700000	8476400000	45970000	40257000	76853000	37068000	64090000	36605000000	30292000000	39030000000	29860000000	47317000000	392320000	417940000	542080000	429840000	464730000	2.78816e+10	2.74039e+10	2.83928e+10	2.03614e+10	4.1092e+10	2.42476e+08	2.5865e+08	2.55055e+08	1.89624e+08
EmuJ_000350500.1	EmuJ_000350500	EmuJ_000350500.1;EmuJ_000350300.1;EmuJ_000350600.1	EmuJ_000350500.1;EmuJ_000350300.1	transcript=EmuJ_000350500.1 gene=EmuJ_000350500;transcript=EmuJ_000350300.1 gene=EmuJ_000350300	3	62	68.8	108.34	965	0	323.31	5//0	5//0	30237000000	58	479			-1;-1;-1	521330000	59338000	61389000	43151000	53116000	37502000	56088000	34701000	89392000	33100000	53553000	3441000000	3502300000	3682100000	3617100000	3225100000	3167800000	2655800000	2904700000	2233400000	3121000000	6.97573e+08	8.32092e+08	6.73843e+08	7.55277e+08	7.03175e+08	6.92446e+08	4.96877e+08	6.88173e+08	4.17567e+08
EmuJ_000492700.1	EmuJ_000492700	EmuJ_000492700.1	EmuJ_000492700.1	transcript=EmuJ_000492700.1 gene=EmuJ_000492700	1	10	23.8	24.064	210	0	149.09	5//0	5//0	54217000000	13	171			-1	4170600000	1153000000	750050000	901470000	334310000	767460000	27116000	9231400	79610000	74151000	74149000	23575000000	7431600000	10017000000	6717200000	11363000000	956450000	371200000	1659000000	1486600000	1396300000	1.03933e+10	7.96024e+09	1.03612e+10	4.06583e+09	8.28427e+09	3.71878e+08	1.54211e+08	6.81947e+08	9.78385e+08
EmuJ_000689300.1	EmuJ_000689300	EmuJ_000689300.1	EmuJ_000689300.1	transcript=EmuJ_000689300.1 gene=EmuJ_000689300	1	19	73.3	42.871	378	0	323.31	5//0	5//0	18483000000	18	244			-1	1026800000	175290000	192030000	173530000	100870000	125050000	39346000	48130000	70323000	57037000	45220000	2608500000	2748900000	2833200000	2882200000	2792400000	666350000	873680000	1037300000	1345800000	1360800000	1.26207e+09	1.60959e+09	1.53279e+09	1.01787e+09	1.39138e+09	3.36509e+08	4.50002e+08	3.62635e+08	4.75226e+08
EmuJ_000255300.1	EmuJ_000255300	EmuJ_000255300.1;tr|G3MYN4|G3MYN4_BOVIN;tr|Q3ZBD1|Q3ZBD1_BOVIN;tr|A0A3Q1LYE7|A0A3Q1LYE7_BOVIN;tr|G3V6H0|G3V6H0_RAT;sp|Q2HJH2|RAB1B_BOVIN;tr|A1L528|A1L528_BOVIN;sp|Q6NYB7|RAB1A_RAT;tr|A0A3Q1N147|A0A3Q1N147_BOVIN;tr|A0A3Q1MWA3|A0A3Q1MWA3_BOVIN;tr|E9PU16|E9PU16_RAT;tr|Q7TPK7|Q7TPK7_RAT;tr|A0A0G2K235|A0A0G2K235_RAT	EmuJ_000255300.1	transcript=EmuJ_000255300.1 gene=EmuJ_000255300	13	20	90.5	21.872	199	0	205.03	5//0	5//0	68383000000	12	404			-1;-1;-1;-1;-1;-1;-1;-1;-1;-1;-1;-1;-1	5698600000	1079800000	1131700000	1129700000	892620000	1200000000	25244000	27061000	113050000	54530000	44839000	14719000000	15629000000	13694000000	18102000000	12562000000	740030000	577480000	1511700000	1023500000	1060300000	5.80158e+09	6.01198e+09	7.14398e+09	6.40646e+09	7.49477e+09	2.60232e+08	3.20083e+08	5.66566e+08	4.82695e+08
EmuJ_000463400.1	EmuJ_000463400	EmuJ_000463400.1	EmuJ_000463400.1	transcript=EmuJ_000463400.1 gene=EmuJ_000463400	1	22	62.6	40.108	348	0	231.11	5//0	5//0	28863000000	19	429			-1	1519100000	242070000	268120000	243810000	213640000	290730000	39442000	38202000	87645000	52374000	43103000	5070300000	5130600000	5181800000	5491700000	5270800000	794920000	859100000	1056200000	1281000000	1090100000	1.4475e+09	1.60633e+09	1.81009e+09	1.52902e+09	2.16619e+09	3.8142e+08	4.62302e+08	5.6778e+08	5.17071e+08
EmuJ_000903800.1	EmuJ_000903800	EmuJ_000903800.1	EmuJ_000903800.1	transcript=EmuJ_000903800.1 gene=EmuJ_000903800	1	34	70.9	47.937	422	0	237.56	5//0	5//0	117650000000	27	670			-1	4357500000	807070000	928500000	700090000	567620000	1092500000	32786000	34111000	103420000	49137000	42312000	23731000000	22926000000	20296000000	23350000000	30536000000	1125800000	1218700000	1947100000	1817300000	1723900000	9.31466e+09	1.03489e+10	6.66308e+09	6.40631e+09	1.47452e+10	4.84114e+08	5.85307e+08	1.04666e+09	6.81042e+08
EmuJ_001087500.1	EmuJ_001087500	EmuJ_001087500.1;tr|F7FLB2|F7FLB2_RAT	EmuJ_001087500.1	transcript=EmuJ_001087500.1 gene=EmuJ_001087500	2	38	73.4	67.405	598	0	323.31	5//0	5//0	21438000000	35	293			-1;-1	612520000	92202000	76508000	69773000	62252000	52611000	53178000	45343000	73277000	51220000	36153000	2845700000	2676700000	2704600000	2667900000	2506300000	1541900000	1755600000	1572100000	1322000000	1236200000	9.09341e+08	9.16483e+08	9.33946e+08	8.53482e+08	6.05869e+08	5.38256e+08	5.14552e+08	6.03264e+08	5.76939e+08
EmuJ_000348100.1	EmuJ_000348100	EmuJ_000348100.1	EmuJ_000348100.1	transcript=EmuJ_000348100.1 gene=EmuJ_000348100	1	58	80.3	74.818	660	0	323.31	5//0	5//0	97626000000	39	714			-1	2503200000	484240000	456770000	466320000	442580000	396900000	52449000	41729000	75851000	43595000	42800000	19679000000	19356000000	19765000000	19465000000	18189000000	1867500000	1591400000	1728600000	1427500000	1533300000	2.90484e+09	2.7588e+09	3.05786e+09	3.78296e+09	3.90938e+09	4.05622e+08	3.71099e+08	5.16077e+08	5.85791e+08
EmuJ_000766600.1	EmuJ_000766600	EmuJ_000766600.1	EmuJ_000766600.1	transcript=EmuJ_000766600.1 gene=EmuJ_000766600	1	6	32.4	28.617	262	0	45.249	0//0	5//0	2516400000	10	40			-1	251640000						55059000	59711000	50216000	41611000	45043000						874090000	871290000	523620000	588370000	644930000						4.7613e+08	5.81387e+08	2.54863e+08	4.15763e+08
EmuJ_000222600.1	EmuJ_000222600	EmuJ_000222600.1	EmuJ_000222600.1	transcript=EmuJ_000222600.1 gene=EmuJ_000222600	1	49	86.4	75.682	678	0	323.31	5//0	5//0	51509000000	45	605			-1	1144600000	181290000	200160000	178060000	159540000	168480000	40276000	31322000	96964000	43056000	45486000	8759900000	9263500000	8834800000	8427400000	8858200000	1919400000	1362800000	2187200000	1764900000	1839600000	1.42475e+09	1.68784e+09	1.79761e+09	1.78175e+09	2.01271e+09	4.89395e+08	4.42873e+08	5.98003e+08	4.56373e+08
EmuJ_000063800.1	EmuJ_000063800	EmuJ_000063800.1	EmuJ_000063800.1	transcript=EmuJ_000063800.1 gene=EmuJ_000063800	1	76	81.3	126.85	1137	0	323.31	5//0	5//0	68996000000	53	731			-1	1301800000	256420000	264960000	186700000	210300000	126950000	45015000	30224000	95486000	44189000	41566000	13114000000	14913000000	13746000000	12983000000	10502000000	2268900000	2375200000	2896100000	2178600000	2438600000	1.83351e+09	1.77361e+09	1.35044e+09	1.6963e+09	1.05696e+09	4.36952e+08	3.74084e+08	5.66687e+08	3.18609e+08
EmuJ_000479300.1	EmuJ_000479300	EmuJ_000479300.1;tr|F1MQ37|F1MQ37_BOVIN;tr|G3V6P7|G3V6P7_RAT;tr|F1MYM9|F1MYM9_BOVIN;sp|Q27991|MYH10_BOVIN;tr|B2RYD3|B2RYD3_RAT;sp|Q63862-3|MYH11_RAT;sp|Q63862-2|MYH11_RAT;sp|Q63862|MYH11_RAT;tr|A0A3Q1LWN6|A0A3Q1LWN6_BOVIN;tr|G3V9Y1|G3V9Y1_RAT;tr|A6QLN6|A6QLN6_BOVIN;tr|A0A3Q1MG42|A0A3Q1MG42_BOVIN;sp|Q9JLT0|MYH10_RAT;tr|A0A452DIZ9|A0A452DIZ9_BOVIN;sp|Q62812|MYH9_RAT;tr|Q62704|Q62704_RAT;tr|B6RK61|B…	EmuJ_000479300.1	transcript=EmuJ_000479300.1 gene=EmuJ_000479300	26	204	74.2	227.55	1990	0	323.31	5//0	5//0	373550000000	103	2160			-1;-1;-1;-1;-1;-1;-1;-1;-1;-1;-1;-1;-1;-1;-1;-1;-1;-1;-1;-1;-1;-1;-1;-1;-1;-1	3626700000	877550000	777780000	555830000	682190000	481480000	27181000	10989000	122550000	45643000	45537000	86956000000	87286000000	76843000000	85604000000	72625000000	2867900000	1967000000	6960200000	4919900000	4641000000	6.24148e+09	5.50724e+09	4.67173e+09	6.23238e+09	4.34919e+09	5.22131e+08	1.65891e+08	7.3424e+08	4.52988e+08
EmuJ_000346700.1	EmuJ_000346700	EmuJ_000346700.1	EmuJ_000346700.1	transcript=EmuJ_000346700.1 gene=EmuJ_000346700	1	57	52.3	209.02	1946	0	323.31	5//0	5//0	120460000000	84	1103			-1	1434000000	246260000	249120000	249720000	209120000	239920000	52759000	40999000	67933000	42914000	35272000	21955000000	22712000000	23559000000	18272000000	23148000000	5075400000	4729900000	3678900000	3472100000	3552800000	7.52368e+09	8.29977e+09	7.64545e+09	7.42574e+09	7.92487e+09	1.30996e+09	1.17123e+09	9.93332e+08	8.95948e+08
EmuJ_001007300.1	EmuJ_001007300	EmuJ_001007300.1	EmuJ_001007300.1	transcript=EmuJ_001007300.1 gene=EmuJ_001007300	1	9	49.5	22.659	208	0	78.175	5//0	5//0	17759000000	12	210			-1	1479900000	241420000	237160000	304640000	199430000	257940000	29897000	35439000	79025000	51562000	43353000	3519200000	3201400000	3750400000	3153500000	2946500000	773450000	737410000	867730000	662880000	709580000	1.86886e+09	1.86409e+09	2.43529e+09	1.73304e+09	2.37281e+09	2.64416e+08	3.14277e+08	4.06383e+08	4.12099e+08
EmuJ_000736050.1	EmuJ_000736050	EmuJ_000736050.1	EmuJ_000736050.1	transcript=EmuJ_000736050.1 gene=EmuJ_000736050	1	13	41.5	52.889	491	0	118.7	5//0	5//0	22800000000	20	195			-1	1140000000	203760000	197850000	156450000	157290000	187690000	46869000	49502000	59241000	39993000	41353000	3572500000	4171400000	3902300000	4243600000	3707000000	1317000000	1655500000	1295900000	1176700000	1236800000	1.99694e+09	2.07789e+09	2.26339e+09	1.86667e+09	2.0004e+09	7.21494e+08	8.36287e+08	5.7358e+08	5.92029e+08
EmuJ_001006400.1	EmuJ_001006400	EmuJ_001006400.1	EmuJ_001006400.1	transcript=EmuJ_001006400.1 gene=EmuJ_001006400	1	15	89.2	21.872	195	0	130.79	5//0	5//0	16379000000	10	183			-1	1637900000	268950000	283650000	304870000	204810000	338500000	40009000	38949000	79644000	37641000	40838000	2884200000	2831200000	3558000000	3716700000	3253300000	554600000	840970000	672750000	769940000	630510000	1.64647e+09	1.85244e+09	2.43146e+09	1.64867e+09	2.43797e+09	3.57944e+08	4.52406e+08	4.1368e+08	3.18604e+08
EmuJ_000799300.1	EmuJ_000799300	EmuJ_000799300.1	EmuJ_000799300.1	transcript=EmuJ_000799300.1 gene=EmuJ_000799300	1	14	63.6	30.453	275	0	213.6	1//0	5//0	3532700000	15	68			-1	235520000						49660000	41047000	56531000	50231000	38048000						1057900000	1201700000	887750000	954450000	704450000			0			5.52679e+08	5.66019e+08	3.94369e+08	5.45196e+08
EmuJ_001100200.1	EmuJ_001100200	EmuJ_001100200.1	EmuJ_001100200.1	transcript=EmuJ_001100200.1 gene=EmuJ_001100200	1	21	67.9	32.988	299	0	167.16	5//0	5//0	44761000000	19	344			-1	2355900000	458860000	427300000	430560000	355270000	447670000	35774000	28099000	75441000	47859000	49032000	8788300000	8461400000	7875300000	9486300000	8315300000	1080800000	947840000	1446000000	1082600000	1290900000	4.03331e+09	3.70341e+09	4.12046e+09	3.48749e+09	4.27053e+09	4.36277e+08	3.87431e+08	5.38669e+08	5.45988e+08
EmuJ_001163200.1	EmuJ_001163200	EmuJ_001163200.1	EmuJ_001163200.1	transcript=EmuJ_001163200.1 gene=EmuJ_001163200	1	18	82.1	34.171	301	0	85.851	5//0	5//0	12780000000	15	134			-1	852020000	152000000	126880000	112730000	113820000	113760000	44718000	33564000	57784000	53275000	43478000	2051500000	1895800000	1596900000	2320100000	1673600000	996440000	644680000	1074700000	1044200000	987260000	9.35681e+08	8.6915e+08	6.74873e+08	7.13179e+08	8.4066e+08	4.82362e+08	5.41943e+08	3.97149e+08	4.95812e+08
EmuJ_000677800.1	EmuJ_000677800	EmuJ_000677800.1	EmuJ_000677800.1	transcript=EmuJ_000677800.1 gene=EmuJ_000677800	1	22	71.5	46.599	414	0	159.27	5//0	5//0	24686000000	23	340			-1	1073300000	165990000	164240000	162500000	176300000	171530000	34924000	34598000	77267000	45187000	40762000	3754100000	3840000000	4049900000	4174300000	3880900000	779070000	887870000	1340400000	1479400000	1425800000	1.55417e+09	1.81601e+09	1.85756e+09	2.13042e+09	2.30335e+09	3.31233e+08	4.58286e+08	4.25592e+08	4.52873e+08
EmuJ_000937300.1	EmuJ_000937300	EmuJ_000937300.1	EmuJ_000937300.1	transcript=EmuJ_000937300.1 gene=EmuJ_000937300	1	36	44.8	107.58	973	0	323.31	0//0	5//0	9442000000	41	189			-1	230290000						51310000	28381000	60942000	45969000	43692000						2069800000	1710400000	1429900000	1944800000	1856100000						5.96128e+08	3.92963e+08	4.77866e+08	5.43861e+08
EmuJ_000936200.1	EmuJ_000936200	EmuJ_000936200.1	EmuJ_000936200.1	transcript=EmuJ_000936200.1 gene=EmuJ_000936200	1	7	28.9	21.278	190	0	17.427	0//0	5//0	1566100000	7	45			-1	223730000						71352000	66624000	25244000	35721000	24790000						717970000	785850000	316740000	343420000	334270000						4.47644e+08	4.56779e+08	1.04429e+08	1.84004e+08
EmuJ_000456150.1	EmuJ_000456150	EmuJ_000456150.1	EmuJ_000456150.1	transcript=EmuJ_000456150.1 gene=EmuJ_000456150	1	13	37.1	53.074	474	0	151.71	5//0	5//0	7922900000	19	115			-1	417000000	42994000	27920000	51748000	31533000	36536000	49798000	36969000	44446000	51931000	43121000	798540000	742840000	986250000	659550000	729220000	903210000	776780000	515930000	736740000	688270000	6.21748e+08	4.49766e+08	7.99277e+08	5.30493e+08	6.30192e+08	5.46443e+08	4.90472e+08	2.64255e+08	5.30152e+08
EmuJ_000704000.1	EmuJ_000704000	EmuJ_000704000.1	EmuJ_000704000.1	transcript=EmuJ_000704000.1 gene=EmuJ_000704000	1	18	73.7	30.55	278	0	131.81	5//0	5//0	28102000000	14	267			-1	2007300000	375840000	353650000	360410000	289070000	400970000	41626000	40053000	68003000	34930000	42756000	5576800000	4669900000	4829600000	5717900000	5581900000	921360000	926500000	906250000	707970000	879060000	2.49816e+09	2.47637e+09	2.81742e+09	2.36664e+09	2.98255e+09	3.61796e+08	4.14453e+08	3.35752e+08	2.82579e+08
EmuJ_000121600.1	EmuJ_000121600	EmuJ_000121600.1	EmuJ_000121600.1	transcript=EmuJ_000121600.1 gene=EmuJ_000121600	1	22	50.8	56.929	504	0	231.09	5//0	5//0	7289500000	27	172			-1	269980000	10481000	10212000	12461000	9560800	3212200	52049000	50776000	41961000	42222000	37045000	257520000	337470000	258070000	192930000	225190000	1442700000	1465300000	822260000	1081400000	1047200000	1.1946e+08	1.56722e+08	2.0235e+08	1.68373e+08	8.74407e+07	5.43462e+08	6.56472e+08	3.01195e+08	4.36264e+08
EmuJ_000715200.1	EmuJ_000715200	EmuJ_000715200.1	EmuJ_000715200.1	transcript=EmuJ_000715200.1 gene=EmuJ_000715200	1	7	80.2	10.15	86	0	57.404	5//0	5//0	12920000000	5	114			-1	2583900000	541120000	484510000	423180000	407920000	503860000	56856000	57362000	50839000	32301000	25969000	2410100000	2484700000	2656600000	2629000000	2619000000	360210000	496880000	259070000	236930000	218970000	2.15647e+09	1.99589e+09	1.95556e+09	1.97166e+09	2.39078e+09	2.7409e+08	3.07137e+08	1.47286e+08	1.5828e+08
EmuJ_000491400.1	EmuJ_000491400	EmuJ_000491400.1;tr|A0A3Q1MR28|A0A3Q1MR28_BOVIN;sp|P62157|CALM_BOVIN;sp|P0DP31|CALM3_RAT;sp|P0DP30|CALM2_RAT;sp|P0DP29|CALM1_RAT;tr|A0A452DIM7|A0A452DIM7_BOVIN;tr|A0A452DJ55|A0A452DJ55_BOVIN;tr|A0A3Q1M6C6|A0A3Q1M6C6_BOVIN;tr|A0A3Q1LSI9|A0A3Q1LSI9_BOVIN;tr|F1MLH6|F1MLH6_BOVIN;sp|Q5U206|CALL3_RAT;tr|D4ABV5|D4ABV5_RAT;tr|Q862K4|Q862K4_BOVIN;tr|M0RCJ6|M0RCJ6_RAT	EmuJ_000491400.1;tr|A0A3Q1MR28|A0A3Q1MR28_BOVIN;sp|P62157|CALM_BOVIN;sp|P0DP31|CALM3_RAT;sp|P0DP30|CALM2_RAT;sp|P0DP29|CALM1_RAT;tr|A0A452DIM7|A0A452DIM7_BOVIN;tr|A0A452DJ55|A0A452DJ55_BOVIN;tr|A0A3Q1M6C6|A0A3Q1M6C6_BOVIN;tr|A0A3Q1LSI9|A0A3Q1LSI9_BOVIN;tr|F1MLH6|F1MLH6_BOVIN	transcript=EmuJ_000491400.1 gene=EmuJ_000491400;Uncharacterized protein;Calmodulin;Calmodulin-3;Calmodulin-2;Calmodulin-1;Uncharacterized protein;Uncharacterized protein;Uncharacterized protein;Uncharacterized protein;Calmodulin	15	16	99.3	16.819	149	0	323.31	5//0	5//0	45435000000	9	210			-1;-1;-1;-1;-1;-1;-1;-1;-1;-1;-1;-1;-1;-1;-1	5048300000	1078400000	878340000	950780000	679500000	1238700000	22406000	31780000	75095000	48370000	44997000	7564200000	11309000000	13724000000	12049000000	6252400000	347760000	483420000	986980000	825980000	640280000	7.71141e+09	4.86474e+09	6.18631e+09	5.00754e+09	9.47582e+09	2.04732e+08	3.04221e+08	3.54121e+08	3.99892e+08
EmuJ_000912600.1	EmuJ_000912600	EmuJ_000912600.1	EmuJ_000912600.1	transcript=EmuJ_000912600.1 gene=EmuJ_000912600	1	10	43.7	41.012	355	0	71.658	3//0	5//0	2130300000	9	40			-1	236710000	2395300			9758100		41177000	30495000	86633000	27571000	38676000	50739000			63340000		489000000	469880000	345480000	509880000	516010000	1.97858e+07		0	9.68779e+07		2.42064e+08	2.44829e+08	4.35647e+08	1.8329e+08
EmuJ_000094600.1	EmuJ_000094600	EmuJ_000094600.1	EmuJ_000094600.1	transcript=EmuJ_000094600.1 gene=EmuJ_000094600	1	53	79.4	60.223	530	0	323.31	5//0	5//0	176850000000	35	1021			-1	5053000000	996220000	1017300000	1021000000	806860000	996240000	51257000	32165000	45073000	45553000	41349000	37829000000	38569000000	38200000000	27915000000	36414000000	1818000000	1494500000	1228400000	1637800000	1563300000	6.67763e+09	7.02264e+09	7.74754e+09	7.48427e+09	9.37315e+09	4.15218e+08	3.67747e+08	2.88573e+08	3.86574e+08
EmuJ_000523800.1	EmuJ_000523800	EmuJ_000523800.1	EmuJ_000523800.1	transcript=EmuJ_000523800.1 gene=EmuJ_000523800	1	16	71.5	35.688	319	0	193.7	5//0	5//0	12731000000	16	151			-1	795700000	99317000	119060000	119410000	108350000	135550000	41122000	42146000	54994000	42394000	33364000	1860500000	1845900000	1890200000	2135000000	1911300000	1041500000	1201900000	896890000	837850000	784210000	8.49114e+08	9.3313e+08	1.10334e+09	1.11092e+09	1.27473e+09	3.53547e+08	3.92475e+08	2.8849e+08	3.64934e+08
EmuJ_000041200.1	EmuJ_000041200	EmuJ_000041200.1	EmuJ_000041200.1	transcript=EmuJ_000041200.1 gene=EmuJ_000041200	1	43	90.8	38.737	348	0	323.31	5//0	5//0	383380000000	17	1045			-1	22552000000	4490900000	4739300000	3947900000	4193900000	4960200000	34454000	21668000	106790000	35117000	21590000	79223000000	77286000000	70136000000	72538000000	87195000000	984130000	840250000	1413700000	724380000	708720000	2.54007e+10	2.73339e+10	2.45829e+10	2.87076e+10	3.09453e+10	3.87887e+08	2.44901e+08	5.54291e+08	3.18331e+08
EmuJ_000471300.1	EmuJ_000471300	EmuJ_000471300.1	EmuJ_000471300.1	transcript=EmuJ_000471300.1 gene=EmuJ_000471300	1	23	78.8	39.585	364	0	224.54	5//0	5//0	48972000000	18	390			-1	2720600000	447070000	476310000	479060000	539850000	564140000	43728000	24908000	62150000	29486000	53938000	9538700000	8996900000	9532200000	9860900000	8398100000	1297200000	919490000	1062800000	718660000	1233300000	3.03782e+09	3.00295e+09	3.65143e+09	3.94826e+09	4.2024e+09	3.52161e+08	2.68652e+08	2.95812e+08	2.6813e+08
EmuJ_000372400.1	EmuJ_000372400	EmuJ_000372400.1	EmuJ_000372400.1	transcript=EmuJ_000372400.1 gene=EmuJ_000372400	1	9	26.6	12.192	109	0	140.61	5//0	5//0	370000000000	7	603			-1	52857000000	12741000000	10758000000	8121500000	6322400000	14705000000	66594000	35570000	32932000	17005000	57037000	94113000000	59457000000	59403000000	72088000000	126890000000	712580000	371310000	474310000	253090000	763460000	5.98881e+10	5.30431e+10	4.48925e+10	3.72852e+10	7.41291e+10	4.91763e+08	3.1995e+08	1.53008e+08	1.21786e+08
EmuJ_000468100.1	EmuJ_000468100	EmuJ_000468100.1	EmuJ_000468100.1	transcript=EmuJ_000468100.1 gene=EmuJ_000468100	1	11	48.5	33.861	301	0	74.74	2//0	5//0	2698400000	13	77			-1	207570000		1316600		1835700		49318000	46613000	28151000	40733000	39606000				26558000		1054500000	970680000	481490000	626370000	709130000		1.60252e+07		2.63245e+07		3.97241e+08	3.6328e+08	1.36932e+08	2.71288e+08
EmuJ_001095000.1	EmuJ_001095000	EmuJ_001095000.1;EmuJ_001094800.1	EmuJ_001095000.1;EmuJ_001094800.1	transcript=EmuJ_001095000.1 gene=EmuJ_001095000;transcript=EmuJ_001094800.1 gene=EmuJ_001094800	2	13	73	23.917	222	0	118.52	5//0	5//0	50724000000	14	278			-1;-1	3623100000	748520000	739460000	673090000	551400000	703620000	47800000	30627000	47172000	46329000	35125000	13432000000	11390000000	9344700000	12827000000	8094000000	998390000	885600000	895760000	906380000	868950000	5.3076e+09	5.6614e+09	5.45959e+09	4.7327e+09	5.99545e+09	4.61996e+08	2.9956e+08	3.82673e+08	5.33156e+08
EmuJ_000629600.1	EmuJ_000629600	EmuJ_000629600.1	EmuJ_000629600.1	transcript=EmuJ_000629600.1 gene=EmuJ_000629600	1	7	79.8	12.853	114	0	102.25	5//0	5//0	8877600000	6	77			-1	1479600000	277810000	285430000	235390000	172670000	307880000	10925000	51390000	57792000	39746000	40563000	1828100000	1688700000	1851500000	1845000000	1816700000	215530000	553560000	349640000	440460000	474680000	1.3986e+09	1.5909e+09	1.4208e+09	1.14284e+09	1.8479e+09	6.91539e+07	3.9622e+08	2.27353e+08	2.43986e+08
EmuJ_000186300.1	EmuJ_000186300	EmuJ_000186300.1;EmuJ_001111000.1	EmuJ_000186300.1	transcript=EmuJ_000186300.1 gene=EmuJ_000186300	2	23	94.3	22.064	193	0	187.54	5//0	5//0	9623800000	12	202			-1;-1	801980000	161810000	123310000	107550000	77701000	130090000	43675000	36945000	56091000	33295000	31528000	1958900000	1667300000	1809900000	921450000	1642300000	678500000	614120000	660000000	908110000	807280000	8.03258e+08	6.71302e+08	7.40269e+08	5.12919e+08	8.90795e+08	3.12605e+08	3.53064e+08	2.34575e+08	2.37094e+08
EmuJ_000849000.1	EmuJ_000849000	EmuJ_000849000.1;EmuJ_000849900.1;tr|F1MKE9|F1MKE9_BOVIN;tr|Q1RMK4|Q1RMK4_BOVIN	EmuJ_000849000.1	transcript=EmuJ_000849000.1 gene=EmuJ_000849000	4	213	78	268.16	2332	0	323.31	5//0	5//0	560800000000	128	3346			-1;-1;-1;-1	4381200000	905220000	924390000	795770000	783320000	768990000	34584000	25953000	74380000	36969000	31662000	121630000000	117510000000	129540000000	115090000000	119750000000	4438800000	4794300000	5119100000	5151700000	4756000000	9.37194e+09	1.05665e+10	1.0676e+10	1.09083e+10	1.2171e+10	5.27868e+08	5.15275e+08	6.70691e+08	6.64821e+08
EmuJ_000597700.1	EmuJ_000597700	EmuJ_000597700.1	EmuJ_000597700.1	transcript=EmuJ_000597700.1 gene=EmuJ_000597700	1	27	32.9	116.46	1055	0	323.31	5//0	5//0	21822000000	30	369			-1	727390000	133970000	129870000	77679000	76887000	108270000	29023000	29685000	66774000	38968000	36258000	4140800000	3723900000	3142100000	3404600000	3744300000	1361200000	1386200000	2079000000	1856300000	1891900000	1.19376e+09	1.26219e+09	1.07282e+09	8.65948e+08	1.18643e+09	4.7963e+08	4.88793e+08	5.44161e+08	5.82644e+08
EmuJ_000137700.1	EmuJ_000137700	EmuJ_000137700.1	EmuJ_000137700.1	transcript=EmuJ_000137700.1 gene=EmuJ_000137700	1	18	59.9	27.192	237	0	69.601	5//0	5//0	16836000000	13	216			-1	1295100000	218460000	293260000	194930000	147890000	241130000	67376000	43530000	33878000	25469000	29132000	3279000000	3751700000	3381400000	3277500000	3028100000	1577600000	1139100000	516050000	514490000	519990000	1.48581e+09	2.48801e+09	1.91757e+09	1.48519e+09	1.73165e+09	6.96669e+08	5.207e+08	1.65401e+08	1.9725e+08
EmuJ_000757900.1	EmuJ_000757900	EmuJ_000757900.1;EmuJ_000757800.1	EmuJ_000757900.1;EmuJ_000757800.1	transcript=EmuJ_000757900.1 gene=EmuJ_000757900;transcript=EmuJ_000757800.1 gene=EmuJ_000757800	2	21	67.4	36.764	322	0	145.5	5//0	5//0	21068000000	15	210			-1;-1	1404500000	236990000	250610000	222190000	219780000	275260000	13759000	27607000	74953000	38795000	44580000	3803500000	3687800000	3254900000	3400800000	4208700000	722110000	597470000	1057000000	619880000	834430000	1.72552e+09	1.87965e+09	1.73713e+09	1.94951e+09	2.40882e+09	1.57541e+08	2.43574e+08	3.71376e+08	3.21609e+08
EmuJ_000244500.1	EmuJ_000244500	EmuJ_000244500.1;tr|A2VE20|A2VE20_BOVIN;sp|P62255|UB2G1_RAT	EmuJ_000244500.1	transcript=EmuJ_000244500.1 gene=EmuJ_000244500	3	14	91.7	19.097	168	0	102.58	5//0	5//0	17134000000	8	178			-1;-1;-1	2141800000	390090000	412900000	450120000	206820000	482330000	45615000	31448000	57060000	35301000	30078000	3461700000	3620100000	4704300000	2910000000	3365700000	501040000	429750000	547970000	490170000	533380000	1.69316e+09	1.74257e+09	1.91017e+09	1.31705e+09	2.25402e+09	2.45582e+08	2.10325e+08	2.37112e+08	2.60254e+08
EmuJ_000462900.1	EmuJ_000462900	EmuJ_000462900.1;tr|E1BJT6|E1BJT6_BOVIN;tr|D3ZLT0|D3ZLT0_RAT;sp|P55215-2|CASP2_RAT;EmuJ_001067200.1;tr|A0A3Q1MIB8|A0A3Q1MIB8_BOVIN;sp|P55215|CASP2_RAT	EmuJ_000462900.1	transcript=EmuJ_000462900.1 gene=EmuJ_000462900	7	21	73.7	36.502	335	0	245.07	5//0	5//0	10564000000	20	234			-1;-1;-1;-1;-1;-1;-1	528220000	69998000	73366000	75171000	62194000	50279000	39934000	38068000	56113000	33105000	29996000	1495200000	1467300000	1330500000	1382500000	1192000000	1109700000	1238200000	1018000000	940060000	965070000	5.27439e+08	4.69744e+08	5.78084e+08	4.67997e+08	4.08644e+08	2.56862e+08	2.9153e+08	2.42959e+08	2.04055e+08
EmuJ_000317500.1	EmuJ_000317500	EmuJ_000317500.1;tr|B3VK58|B3VK58_BOVIN;tr|Q7YRA0|Q7YRA0_BOVIN;sp|P25409|ALAT1_RAT;sp|A4IFH5|ALAT1_BOVIN;tr|A0A452DIW8|A0A452DIW8_BOVIN	EmuJ_000317500.1	transcript=EmuJ_000317500.1 gene=EmuJ_000317500	6	32	66.6	65.908	587	0	295.97	5//0	5//0	32709000000	30	362			-1;-1;-1;-1;-1;-1	1090300000	180210000	199880000	161360000	165550000	188260000	32620000	29807000	62386000	37293000	32935000	5265900000	6210400000	4660100000	6161900000	5786300000	933210000	1090500000	1055900000	804010000	966660000	1.83833e+09	2.20889e+09	2.22498e+09	2.14446e+09	2.39117e+09	3.23822e+08	4.02328e+08	3.83135e+08	4.18602e+08
EmuJ_000178100.1	EmuJ_000178100	EmuJ_000178100.1	EmuJ_000178100.1	transcript=EmuJ_000178100.1 gene=EmuJ_000178100	1	27	59	57.988	507	0	133.33	0//0	5//0	4725400000	25	131			-1	189020000						44003000	47774000	31180000	36670000	29388000						1847200000	1800500000	908010000	1232600000	1121600000						5.06492e+08	6.54301e+08	2.66874e+08	4.18512e+08
EmuJ_000656900.1	EmuJ_000656900	EmuJ_000656900.1	EmuJ_000656900.1	transcript=EmuJ_000656900.1 gene=EmuJ_000656900	1	13	23.3	53.787	486	0	157.16	4//0	5//0	4520900000	23	91			-1	196560000	1292000	1203800		1580900	1487600	38693000	29056000	42342000	44381000	36527000	29907000	30117000		26225000	41581000	1451800000	1284100000	963640000	1173500000	1175400000	2.72722e+07	2.5924e+07		4.01111e+07	3.58787e+07	6.26203e+08	5.23475e+08	4.33742e+08	7.10505e+08
EmuJ_000389000.1	EmuJ_000389000	EmuJ_000389000.1	EmuJ_000389000.1	transcript=EmuJ_000389000.1 gene=EmuJ_000389000	1	44	42.7	146.26	1334	0	323.31	0//0	5//0	13241000000	69	212			-1	191900000						45557000	29328000	46936000	38090000	31986000						2956000000	2890500000	2076500000	2428000000	2373200000						7.4009e+08	6.10611e+08	5.30846e+08	6.73436e+08
EmuJ_000675100.2	EmuJ_000675100	EmuJ_000675100.2	EmuJ_000675100.2	transcript=EmuJ_000675100.2 gene=EmuJ_000675100	1	29	74	49.234	439	0	295.25	5//0	5//0	17985000000	22	251			-1	817520000	127230000	135480000	142250000	112200000	109920000	28791000	31107000	57003000	40882000	32655000	2471200000	2644900000	3050800000	3010300000	2826000000	787760000	956010000	652310000	670740000	682120000	8.18403e+08	9.20718e+08	1.07556e+09	8.84135e+08	8.53593e+08	2.6072e+08	3.14688e+08	2.79934e+08	3.4651e+08
EmuJ_000723800.1	EmuJ_000723800	EmuJ_000723800.1	EmuJ_000723800.1	transcript=EmuJ_000723800.1 gene=EmuJ_000723800	1	3	4.2	80.048	711	0	4.9609	5//0	5//0	56810000000	39	84			-1	1456700000	294350000	289180000	221040000	257840000	204820000	25248000	21981000	56412000	44420000	41389000	10610000000	11355000000	9572500000	13084000000	10820000000	1089900000	1269600000	1113500000	1747400000	1639200000	1.05361e+10	1.05598e+10	8.67199e+09	1.10923e+10	8.37651e+09	1.03876e+09	1.1016e+09	1.46029e+09	1.77235e+09
EmuJ_000877700.1	EmuJ_000877700	EmuJ_000877700.1	EmuJ_000877700.1	transcript=EmuJ_000877700.1 gene=EmuJ_000877700	1	2	18.5	16.004	146	0	7.1967	1//0	5//0	784250000	4	18			-1	196060000			5620500			55717000	35246000	53380000	23334000	22766000			28223000			385830000	330640000	277020000	179280000	176540000			2.26166e+07			2.35107e+08	1.81168e+08	1.41724e+08	9.54918e+07
EmuJ_000317300.1	EmuJ_000317300	EmuJ_000317300.1	EmuJ_000317300.1	transcript=EmuJ_000317300.1 gene=EmuJ_000317300	1	16	60.9	49.105	443	0	288.46	0//0	5//0	4006900000	21	71			-1	190810000						29826000	13390000	71219000	46812000	29557000						614080000	326970000	749550000	776600000	584250000						2.61879e+08	1.74191e+08	5.20614e+08	4.8369e+08
EmuJ_000685900.1	EmuJ_000685900	EmuJ_000685900.1	EmuJ_000685900.1	transcript=EmuJ_000685900.1 gene=EmuJ_000685900	1	23	86.3	24.057	205	0	126.81	5//0	5//0	90510000000	11	437			-1	8228200000	1645100000	1686800000	1694900000	1330100000	1682600000	32654000	32091000	71117000	14919000	38010000	19195000000	18491000000	21229000000	17697000000	19958000000	508700000	619450000	706810000	357920000	720510000	9.41889e+09	9.10091e+09	1.00848e+10	7.45276e+09	1.0125e+10	2.06357e+08	2.42601e+08	2.32515e+08	1.47477e+08
EmuJ_000539800.1	EmuJ_000539800	EmuJ_000539800.1	EmuJ_000539800.1	transcript=EmuJ_000539800.1 gene=EmuJ_000539800	1	5	30.5	18.606	164	0	228.76	5//0	5//0	7144900000	11	100			-1	649540000	105810000	114790000	97275000	53502000	93113000	41309000	45647000	43018000	26934000	28142000	1199600000	1216800000	1291500000	1168600000	1108600000	796750000	1008800000	603530000	506990000	449040000	7.90387e+08	8.64662e+08	8.47252e+08	6.49207e+08	9.33553e+08	4.49214e+08	5.42072e+08	2.33534e+08	2.58942e+08
EmuJ_001169400.1	EmuJ_001169400	EmuJ_001169400.1	EmuJ_001169400.1	transcript=EmuJ_001169400.1 gene=EmuJ_001169400	1	16	43.4	53.621	472	0	228.42	0//0	5//0	3513300000	19	68			-1	184910000						50065000	41329000	38092000	39260000	16164000						768800000	790020000	428130000	595100000	480560000						4.47035e+08	4.2073e+08	2.7436e+08	2.84417e+08
EmuJ_000954000.1	EmuJ_000954000	EmuJ_000954000.1	EmuJ_000954000.1	transcript=EmuJ_000954000.1 gene=EmuJ_000954000	1	15	71.8	24.539	220	0	193.15	5//0	5//0	38721000000	15	304			-1	2581400000	374720000	512290000	475540000	446740000	588040000	24985000	26273000	58124000	35500000	39173000	7185600000	6902400000	6245300000	9863500000	8310500000	830910000	701610000	836350000	653600000	746950000	2.30434e+09	3.13721e+09	3.25725e+09	3.58896e+09	5.01649e+09	2.3782e+08	2.4985e+08	2.77641e+08	2.65658e+08
EmuJ_000894300.1	EmuJ_000894300	EmuJ_000894300.1	EmuJ_000894300.1	transcript=EmuJ_000894300.1 gene=EmuJ_000894300	1	22	78.2	33.117	294	0	218.75	5//0	5//0	10334000000	18	157			-1	574110000	74809000	72910000	82100000	75305000	86866000	29409000	17663000	60566000	45267000	29216000	1472200000	1456900000	1452500000	1317100000	1416100000	828410000	621630000	1041500000	874830000	840500000	7.46542e+08	6.48574e+08	9.45994e+08	7.48419e+08	7.65059e+08	2.06646e+08	1.75257e+08	2.46649e+08	3.33679e+08
EmuJ_000318500.1	EmuJ_000318500	EmuJ_000318500.1	EmuJ_000318500.1	transcript=EmuJ_000318500.1 gene=EmuJ_000318500	1	11	87.4	10.745	95	0	87.319	5//0	5//0	27895000000	5	110			-1	5578900000	1193400000	1196100000	1209400000	572710000	1228800000	28218000	22390000	43874000	34413000	49625000	5943500000	6560700000	7449200000	5851500000	5928600000	286330000	287140000	345870000	293000000	281900000	4.52254e+09	5.05633e+09	5.53528e+09	2.87159e+09	5.93719e+09	1.48842e+08	1.43857e+08	1.32364e+08	1.71078e+08
EmuJ_000524000.1	EmuJ_000524000	EmuJ_000524000.1	EmuJ_000524000.1	transcript=EmuJ_000524000.1 gene=EmuJ_000524000	1	4	66.4	13.27	113	0	87.111	0//0	4//1	697700000	4	27			-1	174430000						84178000	74557000	5926200	7558900	2206400						401160000	492470000	107050000	142480000	65000000						3.48651e+08	3.66429e+08	1.57341e+07	3.09343e+07
EmuJ_000920400.1	EmuJ_000920400	EmuJ_000920400.1	EmuJ_000920400.1	transcript=EmuJ_000920400.1 gene=EmuJ_000920400	1	25	48.2	46.394	398	0	192.45	5//0	5//0	28647000000	18	345			-1	1591500000	286240000	298190000	255770000	235350000	339390000	31200000	32066000	58045000	33789000	21487000	6259300000	5626000000	5009900000	4419500000	5647400000	605440000	643520000	656300000	462520000	477900000	2.38556e+09	2.22159e+09	2.50411e+09	2.45187e+09	3.31727e+09	2.74645e+08	3.0142e+08	2.89216e+08	2.35084e+08
EmuJ_000887650.1	EmuJ_000887650	EmuJ_000887650.1	EmuJ_000887650.1	transcript=EmuJ_000887650.1 gene=EmuJ_000887650	1	18	73.3	34.022	300	0	241.43	5//0	5//0	29388000000	17	324			-1	1728700000	253100000	306430000	354080000	326190000	311770000	22825000	25128000	70689000	30165000	28351000	6133100000	5240600000	4784400000	6035900000	5149200000	750380000	865570000	980260000	651240000	728330000	2.03752e+09	2.08101e+09	2.8725e+09	2.524e+09	2.79185e+09	2.044e+08	2.52327e+08	3.44863e+08	2.65251e+08
EmuJ_000657000.1	EmuJ_000657000	EmuJ_000657000.1	EmuJ_000657000.1	transcript=EmuJ_000657000.1 gene=EmuJ_000657000	1	26	68.1	50.155	458	0	227.14	5//0	5//0	13325000000	25	264			-1	533010000	67457000	82218000	81362000	50413000	78136000	31826000	35408000	45332000	34310000	26545000	1752200000	1782700000	1902100000	1818900000	1950400000	838500000	1107400000	665730000	718800000	665830000	4.54972e+08	6.37946e+08	7.22013e+08	4.16096e+08	6.29807e+08	2.27997e+08	3.34706e+08	2.08921e+08	2.40382e+08
EmuJ_000972400.1	EmuJ_000972400	EmuJ_000972400.1	EmuJ_000972400.1	transcript=EmuJ_000972400.1 gene=EmuJ_000972400	1	28	66.9	70.951	626	0	221.17	5//0	5//0	24522000000	30	289			-1	817380000	140940000	134200000	132500000	113760000	121790000	19677000	14293000	54798000	66248000	19171000	4403900000	4072400000	4425200000	4369300000	3980900000	760520000	572760000	1082100000	922200000	702990000	1.24031e+09	1.20378e+09	1.27121e+09	1.46433e+09	1.31716e+09	1.67823e+08	1.51489e+08	2.48522e+08	1.20991e+09
EmuJ_001158400.1	EmuJ_001158400	EmuJ_001158400.1	EmuJ_001158400.1	transcript=EmuJ_001158400.1 gene=EmuJ_001158400	1	17	59.8	28.716	259	0	171.06	5//0	5//0	20864000000	15	240			-1	1390900000	248090000	249830000	261460000	212250000	246260000	32865000	25682000	57984000	28095000	28427000	3175500000	3709500000	4177800000	4741700000	3763900000	773670000	756630000	779960000	648580000	670590000	1.5383e+09	1.70123e+09	1.8717e+09	1.4716e+09	1.79073e+09	3.26589e+08	3.06116e+08	3.13398e+08	2.41998e+08
EmuJ_000772300.1	EmuJ_000772300	EmuJ_000772300.1	EmuJ_000772300.1	transcript=EmuJ_000772300.1 gene=EmuJ_000772300	1	20	74.4	31.107	273	0	308.8	5//0	5//0	26399000000	15	310			-1	1759900000	338150000	318400000	312210000	282790000	340660000	32799000	38058000	44818000	26899000	25165000	4091300000	4871500000	5452400000	5635900000	5826100000	704350000	794460000	736350000	619310000	695610000	1.93451e+09	1.80125e+09	2.18178e+09	1.78102e+09	2.23425e+09	2.78939e+08	3.67184e+08	2.41182e+08	2.26555e+08
EmuJ_000302000.1	EmuJ_000302000	EmuJ_000302000.1	EmuJ_000302000.1	transcript=EmuJ_000302000.1 gene=EmuJ_000302000	1	12	76.2	22.914	206	0	84.153	5//0	5//0	6956900000	9	121			-1	772990000	147070000	133620000	129120000	85038000	110160000	26389000	22757000	53784000	34424000	30625000	1226000000	1177700000	1057000000	1267900000	1175000000	377810000	327580000	486190000	384760000	416440000	8.98143e+08	7.35953e+08	9.03169e+08	7.01013e+08	7.58059e+08	1.33118e+08	1.41966e+08	1.77353e+08	1.81651e+08
EmuJ_000389100.1	EmuJ_000389100	EmuJ_000389100.1	EmuJ_000389100.1	transcript=EmuJ_000389100.1 gene=EmuJ_000389100	1	25	58.7	52.258	487	0	215.15	5//0	5//0	28545000000	22	279			-1	1297500000	229690000	237030000	248290000	224990000	192360000	39965000	23560000	38279000	33395000	29953000	4441800000	4840800000	5359000000	5766600000	5285900000	736630000	662480000	528870000	533660000	614730000	2.2463e+09	2.28841e+09	2.55113e+09	2.74051e+09	2.13063e+09	3.57808e+08	2.65121e+08	1.91779e+08	2.67271e+08
EmuJ_001118900.1	EmuJ_001118900	EmuJ_001118900.1	EmuJ_001118900.1	transcript=EmuJ_001118900.1 gene=EmuJ_001118900	1	18	78.7	29.533	272	0	77.066	5//0	5//0	10207000000	15	155			-1	680450000	109150000	107660000	108620000	85820000	106350000	25001000	27431000	55246000	24779000	30381000	1640600000	1683000000	1578100000	1851900000	1572100000	577210000	704410000	629520000	630870000	691520000	9.20483e+08	9.97285e+08	9.36511e+08	8.33032e+08	1.05299e+09	1.52913e+08	2.34172e+08	2.17379e+08	2.42093e+08
EmuJ_000614200.1	EmuJ_000614200	EmuJ_000614200.1	EmuJ_000614200.1	transcript=EmuJ_000614200.1 gene=EmuJ_000614200	1	30	70.9	40.265	361	0	249.06	5//0	5//0	32330000000	18	339			-1	1796100000	307890000	320920000	312700000	331960000	359560000	29868000	25571000	52328000	27401000	27895000	6061300000	6449100000	6250900000	5940200000	5507700000	808780000	929030000	889330000	617630000	721090000	1.74504e+09	1.90281e+09	1.93991e+09	2.23908e+09	2.41433e+09	2.68277e+08	2.78883e+08	2.23711e+08	2.15224e+08
EmuJ_000533700.1	EmuJ_000533700	EmuJ_000533700.1	EmuJ_000533700.1	transcript=EmuJ_000533700.1 gene=EmuJ_000533700	1	13	72.1	16.609	147	0	88.214	5//0	5//0	33735000000	7	186			-1	4819200000	1036100000	1014400000	847230000	710010000	1049300000	9470800	20746000	64731000	30233000	37016000	8086800000	6948900000	8290800000	7537800000	7380000000	249070000	299100000	419420000	362980000	478130000	3.67003e+09	3.40802e+09	3.39973e+09	2.72272e+09	3.77231e+09	6.99388e+07	1.65444e+08	2.00178e+08	1.41696e+08
EmuJ_000452700.1	EmuJ_000452700	EmuJ_000452700.1	EmuJ_000452700.1	transcript=EmuJ_000452700.1 gene=EmuJ_000452700	1	16	89.2	19.258	167	0	161.01	5//0	5//0	12459000000	9	170			-1	1384300000	279380000	261990000	222210000	205850000	255450000	25011000	38895000	40126000	29234000	26165000	2316200000	2117000000	2874400000	3052400000	2597400000	470510000	513490000	436140000	427610000	408850000	1.14063e+09	1.07417e+09	1.10665e+09	8.9626e+08	1.16131e+09	1.99949e+08	2.90486e+08	1.56448e+08	1.68473e+08
EmuJ_000374800.1	EmuJ_000374800	EmuJ_000374800.1	EmuJ_000374800.1	transcript=EmuJ_000374800.1 gene=EmuJ_000374800	1	10	48	19.569	173	0	40.484	5//0	5//0	9036500000	9	131			-1	1004100000	168440000	181960000	176770000	136000000	182970000	41203000	42687000	24236000	19598000	30191000	2038600000	1616400000	1771600000	1904200000	1426700000	557930000	564840000	273230000	327310000	466980000	9.92461e+08	9.71056e+08	1.05985e+09	9.55114e+08	1.24452e+09	2.38009e+08	3.22029e+08	9.76862e+07	1.33239e+08
EmuJ_000809400.1	EmuJ_000809400	EmuJ_000809400.1;tr|A0A0U1RS21|A0A0U1RS21_RAT;sp|P62998|RAC1_BOVIN;tr|A0A3Q1NEF8|A0A3Q1NEF8_BOVIN;tr|A4FV20|A4FV20_BOVIN;tr|Q5RJS2|Q5RJS2_RAT;tr|A0A3Q1LXR2|A0A3Q1LXR2_BOVIN;tr|F1MK42|F1MK42_BOVIN;sp|Q9JJL4|RHOQ_RAT;sp|Q6RUV5|RAC1_RAT;tr|A5PK69|A5PK69_BOVIN;tr|A0A0G2JSM8|A0A0G2JSM8_RAT;tr|A0A096MK75|A0A096MK75_RAT;tr|Q32PX6|Q32PX6_RAT;sp|Q8CFN2|CDC42_RAT;sp|Q2KJ93-2|CDC42_BOVIN;sp|Q2KJ93|CDC42_BOV…	EmuJ_000809400.1	transcript=EmuJ_000809400.1 gene=EmuJ_000809400	23	11	62.4	21.83	194	0	107.84	5//0	5//0	27832000000	8	322			-1;-1;-1;-1;-1;-1;-1;-1;-1;-1;-1;-1;-1;-1;-1;-1;-1;-1;-1;-1;-1;-1;-1	3479100000	717930000	685230000	685400000	499200000	734400000	32556000	46336000	40345000	14464000	23212000	6722400000	6629800000	5300100000	6714200000	4908700000	352700000	459450000	357430000	327270000	369920000	3.51848e+09	2.88959e+09	3.27373e+09	2.4611e+09	3.32286e+09	1.99573e+08	2.68727e+08	1.50778e+08	1.06585e+08
EmuJ_000989000.1	EmuJ_000989000	EmuJ_000989000.1	EmuJ_000989000.1	transcript=EmuJ_000989000.1 gene=EmuJ_000989000	1	17	74.2	35.101	318	0	201.16	5//0	5//0	15870000000	14	164			-1	1133500000	183340000	170200000	192790000	198250000	229400000	21584000	24833000	56148000	28363000	28637000	2919600000	2759000000	2858500000	3027800000	2591000000	574010000	664640000	650420000	514200000	616290000	1.62763e+09	1.68711e+09	1.79536e+09	1.9322e+09	2.39583e+09	2.38121e+08	2.93771e+08	3.06804e+08	3.0264e+08
EmuJ_000246500.1	EmuJ_000246500	EmuJ_000246500.1;tr|O35791|O35791_RAT;sp|Q3ZBW5|RHOB_BOVIN;sp|P62747|RHOB_RAT	EmuJ_000246500.1	transcript=EmuJ_000246500.1 gene=EmuJ_000246500	4	14	73.8	22.035	195	0	72.229	5//0	5//0	30534000000	11	237			-1;-1;-1;-1	2775800000	569770000	473450000	518210000	457530000	598870000	39296000	42080000	41364000	17607000	17629000	7292200000	6589600000	5845600000	6072300000	6654400000	633690000	630020000	517840000	347580000	402210000	3.89141e+09	3.92253e+09	4.55924e+09	4.60826e+09	5.378e+09	2.81753e+08	3.28572e+08	2.70711e+08	1.6726e+08
EmuJ_000114000.1	EmuJ_000114000	EmuJ_000114000.1	EmuJ_000114000.1	transcript=EmuJ_000114000.1 gene=EmuJ_000114000	1	14	73.6	21.924	197	0	109.57	5//0	5//0	9036100000	10	156			-1	903610000	121110000	175340000	155030000	144160000	152080000	45829000	42228000	25838000	23675000	18308000	1744100000	1988600000	1557000000	1360400000	1887100000	420220000	497200000	373560000	503540000	467370000	9.29732e+08	1.21976e+09	1.18216e+09	1.10801e+09	1.26083e+09	2.86234e+08	3.63008e+08	1.51417e+08	2.05441e+08
EmuJ_000443200.1	EmuJ_000443200	EmuJ_000443200.1;EmuJ_000443900.1	EmuJ_000443200.1;EmuJ_000443900.1	transcript=EmuJ_000443200.1 gene=EmuJ_000443200;transcript=EmuJ_000443900.1 gene=EmuJ_000443900	2	43	72.1	82.53	717	0	323.31	5//0	5//0	6921700000	39	195			-1;-1	177480000	4384800	4107600	2714500	6463900	1721300	35416000	19061000	38096000	44364000	21151000	205710000	141410000	143660000	228710000	111070000	1235900000	1553800000	755680000	1207600000	834900000	1.3072e+08	1.29822e+08	1.06501e+08	1.81567e+08	7.03953e+07	3.71513e+08	2.52295e+08	3.27096e+08	4.59779e+08
EmuJ_000953000.1	EmuJ_000953000	EmuJ_000953000.1	EmuJ_000953000.1	transcript=EmuJ_000953000.1 gene=EmuJ_000953000	1	5	34.8	20.583	181	0	77.141	0//0	5//0	1073100000	7	33			-1	153310000						39093000	48460000	25522000	22169000	18062000						472910000	559500000	179740000	236210000	196070000						2.56053e+08	4.20336e+08	1.08867e+08	1.58764e+08
EmuJ_000920900.1	EmuJ_000920900	EmuJ_000920900.1;sp|O35757|VEGFC_RAT	EmuJ_000920900.1	transcript=EmuJ_000920900.1 gene=EmuJ_000920900	2	182	70.5	223.55	1950	0	323.31	5//0	5//0	262330000000	108	1885			-1;-1	2429000000	577570000	477840000	329560000	492710000	395880000	28445000	21138000	39684000	39497000	26669000	62809000000	57454000000	53303000000	63996000000	49660000000	3136300000	3140300000	2656100000	3926500000	3121200000	4.97968e+09	3.66301e+09	2.58315e+09	5.01935e+09	1.41431e+10	3.33217e+08	2.93347e+08	3.02354e+08	4.52782e+08
EmuJ_001029600.1	EmuJ_001029600	EmuJ_001029600.1	EmuJ_001029600.1	transcript=EmuJ_001029600.1 gene=EmuJ_001029600	1	9	58.8	24.598	221	0	128.1	5//0	5//0	24374000000	7	174			-1	3482000000	633620000	770600000	581610000	520890000	815190000	17553000	2878100	86748000	37452000	15454000	4064800000	5274100000	5129200000	5477700000	5466000000	215940000	78440000	510800000	413900000	266820000	3.17556e+09	3.65768e+09	3.13515e+09	2.92085e+09	4.23334e+09	9.74303e+07	2.58888e+07	2.54486e+08	1.61834e+08
EmuJ_000763300.1	EmuJ_000763300	EmuJ_000763300.1	EmuJ_000763300.1	transcript=EmuJ_000763300.1 gene=EmuJ_000763300	1	97	77.8	98.938	863	0	323.31	5//0	5//0	201740000000	52	1299			-1	3879500000	831570000	747280000	716230000	732530000	698370000	58148000	28635000	16240000	12825000	37696000	37629000000	42546000000	39299000000	51168000000	47491000000	2707600000	2168200000	683670000	808830000	1888700000	5.68046e+09	5.565e+09	5.71952e+09	6.0219e+09	5.28632e+09	5.65873e+08	3.57391e+08	1.25947e+08	1.04735e+08
EmuJ_000781200.1	EmuJ_000781200	EmuJ_000781200.1;EmuJ_002197100.1	EmuJ_000781200.1;EmuJ_002197100.1	transcript=EmuJ_000781200.1 gene=EmuJ_000781200;transcript=EmuJ_002197100.1 gene=EmuJ_002197100	2	26	62.6	43.324	388	0	235.9	5//0	5//0	16235000000	22	244			-1;-1	737980000	119910000	109790000	136530000	102810000	113850000	26055000	24399000	63764000	20951000	19924000	2433800000	2383300000	2827000000	2783600000	2613700000	630250000	726850000	712420000	475990000	510750000	9.49038e+08	8.55844e+08	1.01501e+09	9.29279e+08	9.71154e+08	2.25945e+08	2.73144e+08	3.70575e+08	2.26125e+08
EmuJ_002185200.1	EmuJ_002185200	EmuJ_002185200.1	EmuJ_002185200.1	transcript=EmuJ_002185200.1 gene=EmuJ_002185200	1	13	85.1	23.76	208	0	73.074	5//0	5//0	7341100000	10	124			-1	734110000	124680000	105200000	118130000	99573000	135550000	26403000	37743000	37802000	24576000	24453000	1418300000	1399100000	1246800000	1075600000	1327700000	401570000	490750000	432560000	376450000	454130000	7.63271e+08	6.32938e+08	6.39596e+08	6.61809e+08	7.22537e+08	2.24675e+08	3.08917e+08	1.99421e+08	2.04481e+08
EmuJ_000283100.1	EmuJ_000283100	EmuJ_000283100.1	EmuJ_000283100.1	transcript=EmuJ_000283100.1 gene=EmuJ_000283100	1	22	62.9	53.713	491	0	218.87	5//0	5//0	17114000000	23	257			-1	744080000	137820000	121510000	111950000	98112000	122310000	27272000	28176000	42907000	30574000	23442000	3157600000	3031600000	2828300000	2654200000	2896600000	602010000	738320000	555290000	575980000	491810000	1.41521e+09	1.26376e+09	1.1668e+09	1.21212e+09	1.64052e+09	2.52978e+08	3.50204e+08	2.99474e+08	3.05283e+08
EmuJ_000670200.1	EmuJ_000670200	EmuJ_000670200.1	EmuJ_000670200.1	transcript=EmuJ_000670200.1 gene=EmuJ_000670200	1	30	44.1	95.622	849	0	194.95	0//0	5//0	5775700000	38	118			-1	151990000						35675000	23413000	31721000	27098000	34086000						1315000000	1241900000	815880000	1126300000	1077000000						4.85003e+08	3.43382e+08	2.16408e+08	3.5544e+08
EmuJ_000233100.1	EmuJ_000233100	EmuJ_000233100.1	EmuJ_000233100.1	transcript=EmuJ_000233100.1 gene=EmuJ_000233100	1	23	92.1	30.659	290	0	175.17	5//0	5//0	45460000000	15	356			-1	3030700000	625860000	585050000	639760000	461110000	568770000	30076000	30373000	28433000	27393000	33871000	8043600000	8753300000	10565000000	9734500000	9764000000	717810000	626310000	499230000	647040000	699390000	2.9e+09	2.58559e+09	4.0595e+09	2.88813e+09	3.67475e+09	2.53306e+08	2.74027e+08	1.64008e+08	2.20531e+08
EmuJ_000151300.1	EmuJ_000151300	EmuJ_000151300.1	EmuJ_000151300.1	transcript=EmuJ_000151300.1 gene=EmuJ_000151300	1	36	75.7	75.815	679	0	252.04	5//0	5//0	16996000000	31	301			-1	548250000	90683000	77399000	77630000	81138000	72436000	28211000	29372000	36556000	33826000	21001000	2689000000	2625500000	2519400000	3289800000	2759400000	851870000	1266400000	684920000	860090000	760080000	8.75305e+08	8.69186e+08	9.30873e+08	8.88236e+08	1.08825e+09	2.89895e+08	3.83717e+08	3.32171e+08	3.58795e+08
EmuJ_001146700.1	EmuJ_001146700	EmuJ_001146700.1	EmuJ_001146700.1	transcript=EmuJ_001146700.1 gene=EmuJ_001146700	1	24	78.3	40.533	355	0	202.69	5//0	5//0	15459000000	19	203			-1	813630000	134830000	136150000	147320000	98641000	147740000	19681000	24739000	51872000	21570000	31088000	2515800000	2603200000	2615600000	2428200000	2584600000	536080000	621030000	965450000	628240000	753080000	1.47374e+09	1.22343e+09	1.43117e+09	1.1974e+09	1.75473e+09	2.146e+08	2.34865e+08	3.5632e+08	2.55174e+08
EmuJ_000969100.1	EmuJ_000969100	EmuJ_000969100.1	EmuJ_000969100.1	transcript=EmuJ_000969100.1 gene=EmuJ_000969100	1	21	36.7	82.089	723	0	151.54	0//0	5//0	5762000000	39	125			-1	147740000						29427000	30074000	35224000	32296000	20725000						1652400000	1873200000	1156500000	1400900000	1219400000						7.00213e+08	8.66419e+08	4.69291e+08	7.121e+08
EmuJ_001163400.1	EmuJ_001163400	EmuJ_001163400.1	EmuJ_001163400.1	transcript=EmuJ_001163400.1 gene=EmuJ_001163400	1	11	64.5	18.709	169	0	52.418	5//0	5//0	7622200000	11	135			-1	692930000	139100000	122870000	95555000	78110000	113050000	38253000	48653000	21108000	17034000	19191000	1515100000	1451500000	1423700000	1327900000	1398900000	539870000	648160000	404080000	482380000	508790000	8.18531e+08	8.82935e+08	6.64131e+08	6.9006e+08	9.42256e+08	2.52271e+08	3.19472e+08	1.2358e+08	1.80353e+08
EmuJ_000429200.1	EmuJ_000429200	EmuJ_000429200.1	EmuJ_000429200.1	transcript=EmuJ_000429200.1 gene=EmuJ_000429200	1	24	66.1	41.572	360	0	281.64	5//0	5//0	10206000000	25	185			-1	408220000	43566000	53840000	72241000	51619000	40318000	25268000	25223000	42677000	27695000	25776000	1236400000	1366900000	1556900000	1185000000	1195700000	1034100000	1007100000	956570000	893310000	974360000	5.04078e+08	5.12445e+08	6.1074e+08	5.46003e+08	4.57571e+08	2.38083e+08	2.56094e+08	2.26706e+08	2.61476e+08
EmuJ_000532800.1	EmuJ_000532800	EmuJ_000532800.1	EmuJ_000532800.1	transcript=EmuJ_000532800.1 gene=EmuJ_000532800	1	14	31.9	47.694	426	0	214.2	5//0	5//0	8061200000	18	129			-1	447850000	56694000	62588000	62333000	55006000	66662000	32709000	25656000	29325000	33065000	23806000	1159700000	1270700000	1082500000	1090900000	1400700000	709900000	573840000	455440000	539700000	558560000	7.36244e+08	7.59174e+08	7.19469e+08	7.64546e+08	8.71094e+08	3.92904e+08	3.80001e+08	2.53001e+08	4.29812e+08
EmuJ_000264700.1	EmuJ_000264700	EmuJ_000264700.1	EmuJ_000264700.1	transcript=EmuJ_000264700.1 gene=EmuJ_000264700	1	42	55.4	99.909	893	0	293.83	5//0	5//0	27212000000	49	330			-1	555340000	112030000	83094000	80685000	80785000	54291000	39902000	24205000	29278000	25105000	25964000	5464700000	4347300000	5769600000	4253500000	3576100000	1800800000	1615800000	1097900000	1246300000	1242600000	1.2966e+09	1.20988e+09	1.07598e+09	1.1265e+09	8.64275e+08	5.7997e+08	4.09866e+08	2.99975e+08	3.08252e+08
EmuJ_000317800.1	EmuJ_000317800	EmuJ_000317800.1	EmuJ_000317800.1	transcript=EmuJ_000317800.1 gene=EmuJ_000317800	1	16	75.1	33.072	301	0	99.663	5//0	5//0	10342000000	11	134			-1	940200000	207340000	167700000	137460000	120890000	164440000	20916000	33538000	37607000	25573000	24729000	2185000000	1956700000	1330500000	1822500000	1707900000	476770000	547130000	373390000	353090000	399710000	1.15061e+09	9.58779e+08	8.85833e+08	8.86332e+08	9.76351e+08	1.81452e+08	2.33992e+08	2.15105e+08	2.23618e+08
EmuJ_000777200.1	EmuJ_000777200	EmuJ_000777200.1	EmuJ_000777200.1	transcript=EmuJ_000777200.1 gene=EmuJ_000777200	1	55	65	113.53	1024	0	323.31	5//0	5//0	37590000000	56	503			-1	671250000	113780000	117590000	104940000	105850000	78395000	122280000	2105800	16601000	5407600	4302700	6068900000	6763100000	7580500000	6443100000	5853900000	1185900000	1003000000	2544500000	1705500000	1657500000	1.63891e+09	1.57244e+09	1.53202e+09	1.60281e+09	1.3194e+09	7.05929e+09	5.3362e+07	1.72823e+08	1.1455e+08
EmuJ_000486200.1	EmuJ_000486200	EmuJ_000486200.1;tr|Q2HJB1|Q2HJB1_BOVIN;tr|G3X8E2|G3X8E2_BOVIN;tr|Q4KLL7|Q4KLL7_RAT	EmuJ_000486200.1	transcript=EmuJ_000486200.1 gene=EmuJ_000486200	4	33	70.3	48.974	437	0	265.11	5//0	5//0	28526000000	29	387			-1;-1;-1;-1	983660000	188310000	158660000	163490000	156300000	174510000	23240000	24569000	52120000	22202000	20270000	5523600000	5280500000	4945000000	4676000000	5402900000	649640000	683320000	795830000	565550000	584820000	1.59817e+09	1.69625e+09	1.75974e+09	1.59598e+09	2.01036e+09	2.17074e+08	2.77681e+08	3.52047e+08	2.57187e+08
EmuJ_000952600.1	EmuJ_000952600	EmuJ_000952600.1	EmuJ_000952600.1	transcript=EmuJ_000952600.1 gene=EmuJ_000952600	1	23	53.4	57.69	532	0	106.69	4//0	5//0	4716200000	32	98			-1	147380000	2411500	2351600	2006500	329400		28486000	29902000	34834000	28536000	18523000	83816000	86404000	51744000			812270000	812790000	688660000	813860000	753640000	7.08252e+07	7.04612e+07	6.45944e+07	1.16278e+07		3.92108e+08	4.438e+08	3.3715e+08	4.7381e+08
EmuJ_000777100.1	EmuJ_000777100	EmuJ_000777100.1	EmuJ_000777100.1	transcript=EmuJ_000777100.1 gene=EmuJ_000777100	1	38	78.6	58.339	514	0	251.71	5//0	5//0	43587000000	31	458			-1	1406000000	269280000	267860000	258460000	238060000	230650000	25166000	23465000	49149000	22586000	21363000	9589300000	9007200000	8914800000	6577500000	7917800000	768480000	807330000	747890000	558880000	610150000	1.9449e+09	2.01829e+09	2.20752e+09	1.6693e+09	2.03703e+09	2.4379e+08	2.78313e+08	3.23235e+08	2.06476e+08
EmuJ_000617170.1	EmuJ_000617170	EmuJ_000617170.1	EmuJ_000617170.1	transcript=EmuJ_000617170.1 gene=EmuJ_000617170	1	15	90.6	22.917	203	0	56.679	5//0	5//0	8239300000	13	118			-1	633790000	110280000	105750000	98672000	90127000	88983000	31461000	23901000	32185000	26532000	25902000	1471700000	1467100000	1453500000	1286700000	1363800000	496890000	507210000	516050000	543260000	557970000	9.756e+08	9.43464e+08	1.0164e+09	9.29148e+08	9.56827e+08	2.69411e+08	2.87157e+08	1.92995e+08	2.4699e+08
EmuJ_001085100.1	EmuJ_001085100	EmuJ_001085100.1;EmuJ_000723700.1;EmuJ_000357500.1;tr|Q861V2|Q861V2_BOVIN	EmuJ_001085100.1	transcript=EmuJ_001085100.1 gene=EmuJ_001085100	4	16	73.7	71.968	659	0	117.83	5//0	5//0	33896000000	33	228			-1;-1;-1;-1	1027200000	192800000	184050000	173810000	165440000	171290000	25524000	26210000	40452000	22513000	25066000	6575100000	6415800000	6474900000	6867000000	6019600000	745040000	771100000	820700000	717120000	741610000	2.6196e+09	2.6025e+09	2.6922e+09	2.71119e+09	2.77869e+09	4.64614e+08	6.21466e+08	4.83135e+08	4.74898e+08
EmuJ_000340500.1	EmuJ_000340500	EmuJ_000340500.1	EmuJ_000340500.1	transcript=EmuJ_000340500.1 gene=EmuJ_000340500	1	17	56.1	47.762	428	0	190.32	5//0	5//0	22504000000	21	302			-1	1071600000	171380000	201160000	215120000	169760000	175270000	34873000	22193000	30146000	25691000	26011000	3650500000	3686900000	4856400000	4506500000	3404500000	780990000	564400000	429050000	622770000	637830000	1.59055e+09	1.71215e+09	1.97289e+09	1.80909e+09	1.79202e+09	2.99434e+08	2.29682e+08	1.76576e+08	2.29873e+08
EmuJ_000471600.1	EmuJ_000471600	EmuJ_000471600.1;EmuJ_000471200.1	EmuJ_000471600.1	transcript=EmuJ_000471600.1 gene=EmuJ_000471600	2	72	84.4	88.089	796	0	323.31	5//0	5//0	194130000000	40	1180			-1;-1	4853300000	1062200000	1057500000	871440000	858720000	863110000	22652000	10993000	46596000	29003000	31096000	36554000000	40761000000	42422000000	46830000000	45534000000	944750000	838300000	1096000000	1073900000	1054100000	8.41448e+09	9.83789e+09	6.48197e+09	7.56635e+09	8.86673e+09	2.20748e+08	1.69882e+08	3.17684e+08	2.74892e+08
EmuJ_001172900.1	EmuJ_001172900	EmuJ_001172900.1;tr|F1N7H5|F1N7H5_BOVIN;tr|D4A746|D4A746_RAT;sp|Q2YDJ9|GMPPB_BOVIN	EmuJ_001172900.1	transcript=EmuJ_001172900.1 gene=EmuJ_001172900	4	20	79.1	40.065	363	0	241.1	5//0	5//0	11541000000	20	186			-1;-1;-1;-1	577070000	88973000	106250000	92086000	66515000	84136000	25692000	16442000	37468000	30101000	29411000	1720600000	1948600000	1605800000	1768100000	1807200000	549720000	507040000	726020000	779310000	835200000	1.01407e+09	1.15772e+09	1.20194e+09	8.26244e+08	1.18569e+09	2.67858e+08	1.883e+08	2.57059e+08	2.64934e+08
EmuJ_001154300.1	EmuJ_001154300	EmuJ_001154300.1;EmuJ_001154200.1;EmuJ_001154000.1;EmuJ_001153700.1;EmuJ_001153600.1;EmuJ_001153900.1	EmuJ_001154300.1;EmuJ_001154200.1;EmuJ_001154000.1;EmuJ_001153700.1;EmuJ_001153600.1;EmuJ_001153900.1	transcript=EmuJ_001154300.1 gene=EmuJ_001154300;transcript=EmuJ_001154200.1 gene=EmuJ_001154200;transcript=EmuJ_001154000.1 gene=EmuJ_001154000;transcript=EmuJ_001153700.1 gene=EmuJ_001153700;transcript=EmuJ_001153600.1 gene=EmuJ_001153600;transcript=EmuJ_	6	2	7	68.776	615	0	17.794	5//0	5//0	42890000000	34	59			-1;-1;-1;-1;-1;-1	1261500000	230640000	250170000	248240000	187940000	210620000	28118000	33411000	2700300	36976000	32665000	8472400000	8497800000	9068300000	8296900000	7939900000	978350000	1168200000	39297000	998500000	984460000	7.19698e+09	7.96406e+09	8.49082e+09	7.04878e+09	7.50918e+09	1.00854e+09	1.45968e+09	6.09383e+07	1.28627e+09
EmuJ_001060400.1	EmuJ_001060400	EmuJ_001060400.1	EmuJ_001060400.1	transcript=EmuJ_001060400.1 gene=EmuJ_001060400	1	5	51.7	10.211	89	0	134.47	5//0	5//0	19436000000	4	75			-1	4859000000	944220000	973290000	849490000	519810000	1437200000	32552000	42924000	24482000	16136000	18834000	5927500000	3862400000	3345600000	2294600000	6767600000	346170000	268660000	128250000	97794000	121430000	3.05749e+09	3.52885e+09	3.31054e+09	2.16429e+09	5.48838e+09	1.37358e+08	2.20628e+08	6.5e+07	6.60348e+07
EmuJ_000115300.1	EmuJ_000115300	EmuJ_000115300.1	EmuJ_000115300.1	transcript=EmuJ_000115300.1 gene=EmuJ_000115300	1	16	76.9	31.43	281	0	128.46	5//0	5//0	12074000000	16	198			-1	754640000	107600000	115240000	144220000	120760000	129620000	24698000	23591000	39788000	22633000	26497000	2016400000	1832900000	1982300000	2556000000	2103200000	678570000	731300000	617590000	529740000	530260000	7.0541e+08	1.00986e+09	1.17049e+09	8.63381e+08	1.10085e+09	1.94684e+08	2.19895e+08	2.35274e+08	2.19784e+08
EmuJ_000102500.1	EmuJ_000102500	EmuJ_000102500.1	EmuJ_000102500.1	transcript=EmuJ_000102500.1 gene=EmuJ_000102500	1	16	23.9	90.49	840	0	280.13	0//0	5//0	3697400000	27	63			-1	136940000						26529000	27300000	47456000	17711000	17942000						691080000	770030000	652720000	395270000	534250000						3.83119e+08	4.05023e+08	3.81908e+08	3.25441e+08
EmuJ_000517350.1	EmuJ_000517350	EmuJ_000517350.1	EmuJ_000517350.1	transcript=EmuJ_000517350.1 gene=EmuJ_000517350	1	14	52.1	37.46	332	0	181.98	5//0	5//0	11212000000	12	167			-1	934330000	153630000	195100000	164460000	125560000	159080000	23576000	18779000	45483000	21784000	26875000	1896900000	1904400000	2095500000	2211200000	1759100000	466250000	524300000	477140000	337440000	417320000	8.67006e+08	1.14256e+09	1.33797e+09	9.05483e+08	1.17172e+09	1.67518e+08	1.92476e+08	1.96006e+08	1.87521e+08
EmuJ_000921800.1	EmuJ_000921800	EmuJ_000921800.1	EmuJ_000921800.1	transcript=EmuJ_000921800.1 gene=EmuJ_000921800	1	14	71.4	54.981	489	0	136.65	5//0	5//0	11726000000	24	108			-1	488570000	84622000	91337000	60802000	69655000	45768000	19897000	14258000	47332000	27734000	27165000	1909100000	1936300000	1970100000	2039600000	2149300000	489450000	526460000	631980000	679380000	617940000	1.07205e+09	1.19044e+09	9.90259e+08	1.32138e+09	7.97065e+08	3.3051e+08	3.11644e+08	4.67738e+08	3.69776e+08
EmuJ_000363400.1	EmuJ_000363400	EmuJ_000363400.1;EmuJ_000363500.1	EmuJ_000363400.1	transcript=EmuJ_000363400.1 gene=EmuJ_000363400	2	22	22	163.39	1511	0	216.41	3//0	5//0	5416700000	38	136			-1;-1	142540000	2089200	2081900		1778900		29870000	20713000	48855000	19446000	17710000	72337000	89668000		88908000		1118900000	1003500000	1020900000	710510000	766270000	7.28645e+07	7.40754e+07		7.45665e+07		5.39999e+08	4.89377e+08	6.01783e+08	4.04244e+08
EmuJ_000239200.1	EmuJ_000239200	EmuJ_000239200.1	EmuJ_000239200.1	transcript=EmuJ_000239200.1 gene=EmuJ_000239200	1	17	73.6	24.301	216	0	192.15	5//0	5//0	16886000000	11	198			-1	1535100000	283000000	283600000	297340000	234460000	301640000	21234000	18988000	46653000	25204000	22975000	2624500000	3245700000	3306600000	3451000000	3979700000	423520000	388800000	480410000	279580000	384080000	1.48615e+09	1.62902e+09	2.00566e+09	1.54366e+09	1.85208e+09	1.55708e+08	1.94902e+08	1.76947e+08	1.49643e+08
EmuJ_000879900.1	EmuJ_000879900	EmuJ_000879900.1	EmuJ_000879900.1	transcript=EmuJ_000879900.1 gene=EmuJ_000879900	1	34	47.4	92	836	0	245.63	0//0	5//0	5611700000	42	150			-1	133610000						27125000	17170000	35224000	28901000	25190000						1159700000	1157000000	798640000	1153400000	1014000000						3.54562e+08	2.95274e+08	2.86481e+08	2.93184e+08
EmuJ_000234400.1	EmuJ_000234400	EmuJ_000234400.1	EmuJ_000234400.1	transcript=EmuJ_000234400.1 gene=EmuJ_000234400	1	21	73.6	42.385	386	0	323.31	5//0	5//0	37221000000	19	345			-1	1959000000	368890000	387260000	355940000	339470000	372830000	21456000	15593000	52817000	23187000	21541000	6583900000	7242700000	7105100000	8848700000	7555300000	380580000	342350000	596290000	473340000	480660000	3.62822e+09	3.84686e+09	3.97125e+09	3.89645e+09	4.58342e+09	1.70637e+08	1.94132e+08	2.76944e+08	2.41288e+08
EmuJ_000953200.1	EmuJ_000953200	EmuJ_000953200.1	EmuJ_000953200.1	transcript=EmuJ_000953200.1 gene=EmuJ_000953200	1	25	64.6	59.632	567	0	124.92	5//0	5//0	8475000000	28	158			-1	302680000	46950000	35504000	30413000	31784000	26817000	23148000	24375000	40485000	24699000	18505000	1118300000	1055300000	1067700000	1062400000	915920000	627280000	699270000	567530000	546250000	528960000	3.69905e+08	3.01911e+08	3.46519e+08	2.54459e+08	3.14777e+08	2.77913e+08	3.39611e+08	3.50187e+08	3.576e+08
EmuJ_000476900.1	EmuJ_000476900	EmuJ_000476900.1	EmuJ_000476900.1	transcript=EmuJ_000476900.1 gene=EmuJ_000476900	1	24	68.8	44.286	397	0	313.06	5//0	5//0	65050000000	19	424			-1	3423700000	687740000	655110000	658420000	660730000	630870000	10553000	8040200	51765000	37988000	22469000	13736000000	13377000000	13562000000	11226000000	11882000000	463190000	329860000	929110000	777070000	640620000	5.09929e+09	5.09306e+09	5.67824e+09	5.44486e+09	5.78238e+09	1.18557e+08	9.27891e+07	3.2853e+08	3.39548e+08
EmuJ_000992700.1	EmuJ_000992700	EmuJ_000992700.1	EmuJ_000992700.1	transcript=EmuJ_000992700.1 gene=EmuJ_000992700	1	35	33.2	154.65	1402	0	323.31	4//0	5//0	6830100000	53	176			-1	128870000		255250	254110	242340	280870	27950000	18284000	44282000	18235000	19087000		14630000	17691000	16335000	21258000	1445700000	1436200000	1275900000	1004900000	1023800000		1.26666e+07	1.35486e+07	1.41683e+07	1.56098e+07	4.28064e+08	3.26995e+08	4.41096e+08	3.01408e+08
EmuJ_001193900.1	EmuJ_001193900	EmuJ_001193900.1	EmuJ_001193900.1	transcript=EmuJ_001193900.1 gene=EmuJ_001193900	1	16	83.1	20.93	177	0	124.26	5//0	5//0	38040000000	11	264			-1	3458200000	641250000	628030000	725580000	566690000	770660000	20127000	15129000	36527000	28539000	25640000	7769900000	7654600000	8212300000	7646600000	9091100000	290610000	309420000	408160000	573570000	411870000	2.97544e+09	3.25347e+09	3.71151e+09	3.2553e+09	4.41231e+09	1.2759e+08	1.32135e+08	1.63073e+08	1.88668e+08
EmuJ_000092800.1	EmuJ_000092800	EmuJ_000092800.1;tr|Q58DR3|Q58DR3_BOVIN;tr|G5E5C8|G5E5C8_BOVIN;sp|Q9EQS0|TALDO_RAT;sp|Q2TBL6|TALDO_BOVIN	EmuJ_000092800.1	transcript=EmuJ_000092800.1 gene=EmuJ_000092800	5	24	72.3	36.702	328	0	211.48	5//0	5//0	45921000000	15	314			-1;-1;-1;-1;-1	3061400000	505500000	548870000	546300000	608640000	727080000	8394400	6122000	55846000	34448000	20225000	8177600000	9538000000	9476800000	8871000000	9367900000	370450000	225910000	690970000	590710000	504080000	3.40073e+09	3.76534e+09	4.00533e+09	4.57297e+09	5.78637e+09	8.48798e+07	5.97837e+07	2.72149e+08	2.69853e+08
EmuJ_000911200.1	EmuJ_000911200	EmuJ_000911200.1	EmuJ_000911200.1	transcript=EmuJ_000911200.1 gene=EmuJ_000911200	1	71	80.3	92.131	822	0	323.31	5//0	5//0	571890000000	46	2089			-1	12432000000	2621100000	2629800000	2453300000	2128900000	2475300000	24480000	18361000	46517000	18263000	16405000	125510000000	125390000000	123120000000	112660000000	134240000000	1097100000	1059000000	1124400000	820320000	812270000	2.84367e+10	2.96179e+10	2.89505e+10	2.676e+10	2.54445e+10	4.08514e+08	3.90437e+08	5.02433e+08	3.88051e+08
EmuJ_000801400.1	EmuJ_000801400	EmuJ_000801400.1	EmuJ_000801400.1	transcript=EmuJ_000801400.1 gene=EmuJ_000801400	1	23	66.9	44.332	396	0	208.5	5//0	5//0	27413000000	19	235			-1	1442800000	240240000	302300000	260700000	256710000	260100000	20882000	17715000	37920000	19654000	26583000	4907200000	5102600000	5127100000	5350800000	5197600000	500440000	417810000	583980000	576260000	752390000	2.27963e+09	3.12712e+09	3.12278e+09	2.6994e+09	2.61983e+09	2.73625e+08	2.54918e+08	2.96156e+08	1.93915e+08
EmuJ_000555100.1	EmuJ_000555100	EmuJ_000555100.1	EmuJ_000555100.1	transcript=EmuJ_000555100.1 gene=EmuJ_000555100	1	7	16.7	53.601	496	0	100.94	0//0	5//0	2696200000	22	66			-1	122550000						20211000	23485000	41703000	19862000	17293000						590370000	576660000	603440000	495430000	361090000						3.59908e+08	4.49023e+08	3.84192e+08	3.7064e+08
EmuJ_001200300.1	EmuJ_001200300	EmuJ_001200300.1	EmuJ_001200300.1	transcript=EmuJ_001200300.1 gene=EmuJ_001200300	1	10	29.7	59.998	528	0	197.53	0//0	5//0	3137200000	26	114			-1	120660000						34617000	32654000	19568000	18978000	14846000						1037600000	1184100000	746970000	1108200000	955610000						5.24129e+08	6.33033e+08	1.73892e+08	2.45509e+08
EmuJ_000205000.1	EmuJ_000205000	EmuJ_000205000.1	EmuJ_000205000.1	transcript=EmuJ_000205000.1 gene=EmuJ_000205000	1	29	26.2	155.95	1414	0	251.32	1//0	5//0	6438100000	53	121			-1	121470000					151290	35554000	16929000	30957000	18234000	19648000					9307700	1675400000	1354900000	1038700000	952500000	1118000000					8.4083e+06	5.85421e+08	3.31554e+08	3.73467e+08	2.90126e+08
EmuJ_000241900.1	EmuJ_000241900	EmuJ_000241900.1	EmuJ_000241900.1	transcript=EmuJ_000241900.1 gene=EmuJ_000241900	1	23	69.3	39.891	349	0	118.4	5//0	5//0	11291000000	20	206			-1	564540000	120880000	80850000	74966000	72288000	94185000	21869000	14081000	45837000	22329000	17259000	1932500000	1637700000	1961100000	1949700000	1922900000	472420000	433280000	487810000	491410000	422880000	1.06106e+09	8.35833e+08	9.44795e+08	8.73164e+08	1.04828e+09	2.2725e+08	1.81169e+08	3.08076e+08	2.88792e+08
EmuJ_000864100.1	EmuJ_000864100	EmuJ_000864100.1	EmuJ_000864100.1	transcript=EmuJ_000864100.1 gene=EmuJ_000864100	1	27	60.6	73.337	660	0	323.31	5//0	5//0	22337000000	29	266			-1	770230000	142350000	136240000	139840000	121290000	110550000	24852000	14813000	34187000	23848000	22254000	4411300000	4106100000	4485900000	4091300000	3619100000	612860000	418320000	563370000	619270000	599810000	1.08697e+09	1.18344e+09	1.42237e+09	1.04047e+09	1.06062e+09	2.55024e+08	1.779e+08	2.18831e+08	2.55929e+08
EmuJ_001126900.1	EmuJ_001126900	EmuJ_001126900.1	EmuJ_001126900.1	transcript=EmuJ_001126900.1 gene=EmuJ_001126900	1	3	39.8	18.334	166	0	90.725	5//0	5//0	5007200000	4	48			-1	1251800000	280870000	258090000	193730000	168560000	229250000	11659000	2890800	46985000	42274000	17477000	1358600000	985460000	1066800000	704920000	933710000	113050000	31221000	190820000	253240000	175120000	1.03112e+09	9.66637e+08	7.79553e+08	7.43769e+08	9.61593e+08	4.91978e+07	1.48585e+07	1.24745e+08	1.73002e+08
EmuJ_001002700.1	EmuJ_001002700	EmuJ_001002700.1	EmuJ_001002700.1	transcript=EmuJ_001002700.1 gene=EmuJ_001002700	1	26	63.1	53.891	482	0	323.31	5//0	5//0	45272000000	23	419			-1	1968300000	377060000	400540000	394240000	320930000	357960000	23908000	23920000	26042000	20247000	23478000	9450100000	9758800000	10141000000	6804700000	9320500000	674160000	680250000	420000000	450360000	518670000	3.16746e+09	3.48542e+09	3.85393e+09	3.5495e+09	3.52342e+09	2.58727e+08	3.7405e+08	2.25814e+08	2.60609e+08
EmuJ_000622300.1	EmuJ_000622300	EmuJ_000622300.1;tr|D4ACX1|D4ACX1_RAT;sp|Q0VFX8|CRIP2_BOVIN;sp|P36201|CRIP2_RAT;tr|A0A3Q1LRD8|A0A3Q1LRD8_BOVIN;sp|Q56K04|CRIP1_BOVIN;sp|P63255|CRIP1_RAT;tr|A0A3Q1MWF7|A0A3Q1MWF7_BOVIN;tr|A0A3Q1M8I9|A0A3Q1M8I9_BOVIN	EmuJ_000622300.1	transcript=EmuJ_000622300.1 gene=EmuJ_000622300	9	7	84	8.4256	75	0	61.059	5//0	5//0	35288000000	4	134			-1;-1;-1;-1;-1;-1;-1;-1;-1	8822000000	1681600000	1885300000	1695400000	1121400000	2318800000	18460000	14163000	45558000	19895000	21488000	9344200000	5956500000	7784100000	6856400000	10943000000	184900000	133370000	213450000	171250000	119920000	5.50373e+09	6.31599e+09	5.93774e+09	4.19913e+09	8.18083e+09	7.78961e+07	7.27991e+07	1.20957e+08	8.14189e+07
EmuJ_000733000.1	EmuJ_000733000	EmuJ_000733000.1	EmuJ_000733000.1	transcript=EmuJ_000733000.1 gene=EmuJ_000733000	1	35	60.8	93.569	876	0	323.31	5//0	5//0	45307000000	32	467			-1	1415800000	292990000	268090000	282120000	210540000	243830000	16913000	17327000	47117000	17955000	18975000	8823000000	9481800000	10263000000	8026000000	9085300000	666150000	837830000	913480000	718860000	667440000	2.0466e+09	2.30028e+09	2.58524e+09	2.32079e+09	2.24467e+09	2.09002e+08	2.21513e+08	3.01104e+08	2.11109e+08
EmuJ_000978200.1	EmuJ_000978200	EmuJ_000978200.1	EmuJ_000978200.1	transcript=EmuJ_000978200.1 gene=EmuJ_000978200	1	5	40.2	33.618	301	0	66.321	2//0	5//0	1189400000	10	27			-1	118940000	2327700	2125300				33630000	40069000	17200000	13076000	10516000		20649000				526350000	819420000	241050000	222720000	187380000	2.13635e+07	1.98997e+07				3.54779e+08	5.14879e+08	1.14165e+08	1.33775e+08
EmuJ_000941100.1	EmuJ_000941100	EmuJ_000941100.1	EmuJ_000941100.1	transcript=EmuJ_000941100.1 gene=EmuJ_000941100	1	19	98.9	10.518	92	0	183.71	5//0	5//0	430000000000	7	806			-1	61429000000	10304000000	14896000000	12498000000	7386500000	16229000000	26622000	25227000	17100000	13054000	32907000	98312000000	95172000000	100010000000	87798000000	118270000000	389180000	346010000	192820000	147870000	355530000	3.44148e+10	5.08505e+10	4.35943e+10	2.97028e+10	6.43847e+10	1.64924e+08	1.90441e+08	4.24639e+07	8.31281e+07
EmuJ_000204800.1	EmuJ_000204800	EmuJ_000204800.1	EmuJ_000204800.1	transcript=EmuJ_000204800.1 gene=EmuJ_000204800	1	16	80.8	19.39	167	0	88.218	5//0	5//0	19335000000	10	183			-1	1933500000	345110000	433330000	377590000	314340000	347630000	18945000	15634000	35624000	21262000	24056000	3065500000	4188000000	5243700000	5290800000	3724200000	258870000	276060000	483520000	371430000	435100000	1.41876e+09	2.01756e+09	2.36391e+09	1.66245e+09	1.62741e+09	1.23804e+08	1.19121e+08	1.65904e+08	1.66747e+08
EmuJ_000059500.1	EmuJ_000059500	EmuJ_000059500.1	EmuJ_000059500.1	transcript=EmuJ_000059500.1 gene=EmuJ_000059500	1	16	39.9	57.927	509	0	112.18	5//0	5//0	5956500000	20	112			-1	297830000	49932000	38274000	47236000	28070000	20706000	35518000	25136000	14004000	19632000	19318000	873000000	791760000	777560000	714130000	765740000	596060000	519010000	221910000	333310000	344600000	4.98307e+08	4.92696e+08	6.28574e+08	3.63923e+08	3.90279e+08	3.79164e+08	3.45035e+08	1.33882e+08	2.12418e+08
EmuJ_001104800.1	EmuJ_001104800	EmuJ_001104800.1	EmuJ_001104800.1	transcript=EmuJ_001104800.1 gene=EmuJ_001104800	1	11	51.3	34.342	314	0	222.12	5//0	5//0	34524000000	9	202			-1	3836000000	783730000	705320000	839470000	559870000	830630000	1621800	699140	55771000	35642000	23207000	7672900000	6985800000	7572400000	5713100000	7111000000	24273000	11238000	462080000	420630000	315750000	3.94901e+09	3.64713e+09	4.29256e+09	3.62291e+09	4.76566e+09	1.53978e+07	8.08565e+06	1.90496e+08	2.18264e+08
EmuJ_000069100.1	EmuJ_000069100	EmuJ_000069100.1	EmuJ_000069100.1	transcript=EmuJ_000069100.1 gene=EmuJ_000069100	1	16	75.1	20.323	185	0	194.65	5//0	5//0	34563000000	12	328			-1	2880300000	565010000	650730000	564010000	406900000	577670000	20269000	15180000	45608000	15567000	19339000	7369600000	7283100000	8012000000	9636400000	5761700000	351880000	236580000	613840000	419510000	460220000	3.11947e+09	3.62756e+09	3.45388e+09	2.63119e+09	3.71142e+09	1.94806e+08	1.46816e+08	2.39198e+08	1.20306e+08
EmuJ_000292600.1	EmuJ_000292600	EmuJ_000292600.1	EmuJ_000292600.1	transcript=EmuJ_000292600.1 gene=EmuJ_000292600	1	29	72.5	50.908	454	0	222.61	5//0	5//0	42991000000	21	366			-1	2047200000	369710000	408650000	447240000	377320000	329690000	21918000	18029000	35240000	18106000	21311000	7746400000	8311100000	8866700000	9290800000	7282700000	507060000	469110000	412250000	436020000	442460000	2.8399e+09	3.50015e+09	4.02881e+09	3.13555e+09	2.75295e+09	3.12777e+08	3.18562e+08	2.72645e+08	2.81979e+08
EmuJ_000637700.1	EmuJ_000637700	EmuJ_000637700.1	EmuJ_000637700.1	transcript=EmuJ_000637700.1 gene=EmuJ_000637700	1	15	79.5	38.304	356	0	176.42	5//0	5//0	9383800000	19	124			-1	493890000	84709000	79656000	70305000	66250000	78086000	13163000	7368600	43849000	27514000	22986000	1416700000	1535000000	1552400000	1276400000	1384100000	378680000	270020000	642950000	677640000	628200000	9.62645e+08	8.06788e+08	7.94127e+08	8.70618e+08	8.53394e+08	1.33243e+08	9.40016e+07	2.63016e+08	2.54483e+08
EmuJ_000607900.1	EmuJ_000607900	EmuJ_000607900.1	EmuJ_000607900.1	transcript=EmuJ_000607900.1 gene=EmuJ_000607900	1	15	81.9	24.714	221	0	172.38	5//0	5//0	128010000000	9	400			-1	14223000000	2817600000	3087600000	2584700000	2535300000	3086000000	31852000	27655000	21165000	15661000	15782000	28071000000	34766000000	29117000000	22112000000	28742000000	322660000	373790000	174970000	308850000	333140000	1.10115e+10	1.32481e+10	1.24695e+10	1.26167e+10	1.53866e+10	2.27395e+08	2.65107e+08	9.86121e+07	1.34244e+08
EmuJ_000518400.1	EmuJ_000518400	EmuJ_000518400.1;EmuJ_000518600.1;EmuJ_002198700.1	EmuJ_000518400.1;EmuJ_000518600.1	transcript=EmuJ_000518400.1 gene=EmuJ_000518400;transcript=EmuJ_000518600.1 gene=EmuJ_000518600	3	28	76.3	58.821	536	0	323.31	5//0	5//0	12366000000	29	225			-1;-1;-1	426410000	69889000	57918000	65456000	59900000	60278000	21620000	23258000	36456000	18893000	12748000	2242600000	1768300000	1963000000	1904500000	1898600000	562710000	664720000	576010000	461810000	449570000	7.40746e+08	7.43513e+08	8.07876e+08	9.45411e+08	9.03209e+08	1.60799e+08	2.14608e+08	2.23849e+08	1.98839e+08
EmuJ_001166200.1	EmuJ_001166200	EmuJ_001166200.1	EmuJ_001166200.1	transcript=EmuJ_001166200.1 gene=EmuJ_001166200	1	176	77.1	326.36	3006	0	323.31	5//0	5//0	123240000000	161	1694			-1	765490000	151220000	148760000	121470000	127750000	101030000	15495000	13708000	62576000	14621000	8870300	23142000000	24220000000	24371000000	24545000000	22997000000	2406600000	3123100000	4866700000	2764500000	2169900000	2.64948e+09	2.60568e+09	3.15266e+09	2.74902e+09	3.25552e+09	2.97542e+08	3.28448e+08	7.78055e+08	3.63425e+08
EmuJ_000828200.1	EmuJ_000828200	EmuJ_000828200.1;tr|Q2KIM3|Q2KIM3_BOVIN;tr|A0A3Q1N1C2|A0A3Q1N1C2_BOVIN;tr|F1MYH6|F1MYH6_BOVIN;tr|A0A3Q1N2L3|A0A3Q1N2L3_BOVIN;tr|F1N399|F1N399_BOVIN;sp|Q99N27|SNX1_RAT;sp|Q05B62|SNX1_BOVIN	EmuJ_000828200.1	transcript=EmuJ_000828200.1 gene=EmuJ_000828200	8	23	65.7	44.615	391	0	192.51	5//0	5//0	18333000000	23	266			-1;-1;-1;-1;-1;-1;-1;-1	797080000	143720000	153290000	149410000	110450000	127680000	16783000	17470000	39021000	21908000	17347000	3072800000	3195400000	3381400000	3466100000	3263600000	477650000	500180000	466600000	475480000	414000000	1.66081e+09	2.0496e+09	1.60516e+09	1.38219e+09	1.77855e+09	1.73361e+08	2.24053e+08	3.16869e+08	2.93726e+08
EmuJ_000220500.1	EmuJ_000220500	EmuJ_000220500.1	EmuJ_000220500.1	transcript=EmuJ_000220500.1 gene=EmuJ_000220500	1	19	35.5	68.355	597	0	171.23	5//0	5//0	9570900000	29	189			-1	330030000	57014000	43341000	39265000	48593000	29341000	25236000	16323000	30169000	22106000	18640000	1471500000	1248300000	1569300000	1692900000	1348000000	810440000	698440000	457380000	580040000	571670000	6.45644e+08	5.54428e+08	5.09654e+08	5.40466e+08	4.40715e+08	3.44562e+08	2.74381e+08	2.46887e+08	2.87654e+08
EmuJ_000524700.1	EmuJ_000524700	EmuJ_000524700.1	EmuJ_000524700.1	transcript=EmuJ_000524700.1 gene=EmuJ_000524700	1	20	51.5	51.034	454	0	185.6	5//0	5//0	23233000000	21	229			-1	1106300000	193430000	215200000	203320000	203100000	179240000	17721000	22802000	46583000	14432000	10490000	5037000000	4830700000	4570500000	3619900000	4520200000	314230000	408880000	465070000	309020000	337060000	1.83287e+09	1.97024e+09	2.01123e+09	2.06119e+09	2.29328e+09	1.76805e+08	2.60039e+08	2.84466e+08	1.65655e+08
EmuJ_000434000.1	EmuJ_000434000	EmuJ_000434000.1	EmuJ_000434000.1	transcript=EmuJ_000434000.1 gene=EmuJ_000434000	1	13	56.7	30.493	284	0	89.279	5//0	5//0	5583400000	10	102			-1	558340000	66992000	111250000	104450000	82189000	84117000	22648000	28883000	30471000	16380000	10963000	957790000	1067900000	843380000	1035000000	783390000	337430000	428340000	284510000	214130000	256610000	4.29268e+08	5.35642e+08	5.5818e+08	4.79643e+08	5.38546e+08	1.24915e+08	1.88539e+08	1.0684e+08	1.1071e+08
EmuJ_000591200.1	EmuJ_000591200	EmuJ_000591200.1	EmuJ_000591200.1	transcript=EmuJ_000591200.1 gene=EmuJ_000591200	1	10	24.9	80.133	728	0	93.406	2//0	5//0	3051400000	27	60			-1	113020000	1423100		3471400			22337000	27454000	28149000	13764000	16418000	38424000		76903000			838380000	1134600000	664080000	580940000	596500000	3.52653e+07		9.42891e+07			4.62112e+08	7.24272e+08	3.4379e+08	3.15395e+08
EmuJ_000906800.1	EmuJ_000906800	EmuJ_000906800.1	EmuJ_000906800.1	transcript=EmuJ_000906800.1 gene=EmuJ_000906800	1	25	79.4	32.985	291	0	178.07	5//0	5//0	23353000000	18	289			-1	1297400000	252530000	259120000	229300000	226710000	222180000	20536000	23719000	29085000	16324000	17913000	4340000000	3946700000	4214700000	5283800000	4839400000	638840000	668050000	529990000	412410000	505530000	1.45102e+09	1.55852e+09	1.63441e+09	1.41526e+09	1.45733e+09	1.80251e+08	2.37862e+08	1.71053e+08	1.55271e+08
EmuJ_000093700.1	EmuJ_000093700	EmuJ_000093700.1	EmuJ_000093700.1	transcript=EmuJ_000093700.1 gene=EmuJ_000093700	1	4	41.1	16.562	146	0	37.997	5//0	5//0	15669000000	6	69			-1	2611400000	527110000	585600000	520150000	314180000	560770000	35071000	46204000	4427100	8944200	8976100	3905100000	2835100000	3759000000	3651700000	3373500000	254290000	319390000	135300000	133780000	113620000	2.9027e+09	3.28989e+09	3.11473e+09	2.07944e+09	3.48164e+09	2.21985e+08	3.56234e+08	1.76308e+07	5.49047e+07
EmuJ_000242700.1	EmuJ_000242700	EmuJ_000242700.1	EmuJ_000242700.1	transcript=EmuJ_000242700.1 gene=EmuJ_000242700	1	15	57.9	39.092	354	0	189.86	5//0	5//0	6136500000	15	128			-1	409100000	63229000	60125000	72824000	50637000	55450000	17700000	20462000	30594000	20123000	17951000	942360000	898850000	1042500000	884090000	821880000	379250000	448020000	475440000	366350000	470720000	5.4375e+08	6.00506e+08	7.46969e+08	7.43532e+08	6.96852e+08	1.72014e+08	2.30332e+08	2.28501e+08	2.27522e+08
EmuJ_000380100.1	EmuJ_000380100	EmuJ_000380100.1	EmuJ_000380100.1	transcript=EmuJ_000380100.1 gene=EmuJ_000380100	1	22	68.6	52.431	465	0	276.86	5//0	5//0	18881000000	22	258			-1	858250000	167200000	144260000	159540000	128120000	151700000	15775000	15534000	40680000	21061000	14366000	3445600000	3274400000	3627900000	3485100000	3615100000	360090000	383220000	443910000	392590000	297780000	1.82532e+09	1.91765e+09	2.08397e+09	1.80754e+09	1.94771e+09	2.26036e+08	2.61472e+08	3.66212e+08	3.31775e+08
EmuJ_001043900.1	EmuJ_001043900	EmuJ_001043900.1	EmuJ_001043900.1	transcript=EmuJ_001043900.1 gene=EmuJ_001043900	1	46	61.2	85.982	752	0	323.31	5//0	5//0	60166000000	36	579			-1	1671300000	343600000	309320000	314200000	311140000	287400000	29767000	20904000	17858000	17805000	19276000	10758000000	12150000000	12005000000	15120000000	13259000000	954130000	817350000	458010000	677060000	712180000	2.12114e+09	2.13567e+09	2.14428e+09	2.08739e+09	2.35031e+09	3.4154e+08	2.75637e+08	1.76366e+08	2.4037e+08
EmuJ_000490500.1	EmuJ_000490500	EmuJ_000490500.1	EmuJ_000490500.1	transcript=EmuJ_000490500.1 gene=EmuJ_000490500	1	16	53.2	42.243	389	0	323.31	5//0	5//0	25497000000	18	309			-1	1416500000	279090000	268420000	237310000	225750000	298430000	12603000	12851000	49589000	20511000	11921000	4583400000	4767700000	4645100000	4222200000	5307700000	296840000	198080000	536260000	292330000	238800000	2.32867e+09	2.23929e+09	2.29974e+09	2.22588e+09	2.95267e+09	1.98084e+08	2.21212e+08	3.89038e+08	2.73381e+08
EmuJ_000068100.1	EmuJ_000068100	EmuJ_000068100.1	EmuJ_000068100.1	transcript=EmuJ_000068100.1 gene=EmuJ_000068100	1	58	40.1	174.3	1604	0	293.47	4//1	5//0	9282800000	85	308			-1	109210000	1498600	1543500	420110	898850	184110	19451000	23372000	26164000	22749000	12928000	103170000	126900000	81799000	81414000	42408000	1939800000	2259900000	1673800000	2060300000	1563400000	7.12098e+07	6.4523e+07	3.59238e+07	6.49894e+07	1.6411e+07	4.35808e+08	6.48805e+08	3.82499e+08	4.84042e+08
EmuJ_000571100.1	EmuJ_000571100	EmuJ_000571100.1	EmuJ_000571100.1	transcript=EmuJ_000571100.1 gene=EmuJ_000571100	1	9	74.5	16.442	141	0	112.16	5//0	5//0	5665200000	8	99			-1	708150000	122750000	115070000	114870000	100500000	149890000	24689000	12240000	28143000	16480000	23506000	869910000	932030000	1402800000	1487100000	973870000	250730000	173430000	253300000	309850000	277590000	5.77188e+08	4.18889e+08	5.81372e+08	4.64988e+08	6.22589e+08	1.81093e+08	1.14966e+08	1.19573e+08	9.24757e+07
EmuJ_000636500.1	EmuJ_000636500	EmuJ_000636500.1	EmuJ_000636500.1	transcript=EmuJ_000636500.1 gene=EmuJ_000636500	1	7	11.4	83.492	755	0	47.159	0//0	5//0	1950400000	19	54			-1	102660000						37508000	29960000	17978000	6572000	10637000						903860000	951460000	340150000	248660000	273660000						5.53647e+08	5.14619e+08	1.7041e+08	1.12784e+08
EmuJ_000611700.1	EmuJ_000611700	EmuJ_000611700.1	EmuJ_000611700.1	transcript=EmuJ_000611700.1 gene=EmuJ_000611700	1	21	64.5	46.734	425	0	129.4	5//0	5//0	8772200000	18	151			-1	487350000	70076000	71625000	92797000	84790000	65008000	15014000	18736000	31201000	17147000	20953000	1296800000	1203300000	1582700000	1566200000	1375800000	296950000	332220000	492340000	502680000	546110000	5.31571e+08	5.72356e+08	8.48937e+08	6.88132e+08	5.93243e+08	1.44977e+08	2.01002e+08	1.62509e+08	1.44499e+08
EmuJ_000806900.1	EmuJ_000806900	EmuJ_000806900.1	EmuJ_000806900.1	transcript=EmuJ_000806900.1 gene=EmuJ_000806900	1	21	55	31.24	282	0	127.83	5//0	5//0	22709000000	12	225			-1	1892400000	292750000	411110000	384390000	315380000	384730000	25849000	13857000	28849000	12778000	22746000	4258900000	3728200000	4342100000	5516000000	5026600000	466580000	346050000	339290000	278440000	328630000	1.74271e+09	2.52758e+09	2.68401e+09	2.07848e+09	2.65038e+09	2.31142e+08	1.27634e+08	1.69726e+08	1.40958e+08
EmuJ_000665000.1	EmuJ_000665000	EmuJ_000665000.1	EmuJ_000665000.1	transcript=EmuJ_000665000.1 gene=EmuJ_000665000	1	15	70.3	30.704	273	0	103.44	5//0	5//0	13313000000	14	175			-1	950930000	179060000	167430000	186830000	146240000	170540000	21745000	27509000	18330000	14896000	18357000	2085500000	2160100000	2875500000	3079600000	2519000000	444720000	555790000	294740000	346070000	368160000	1.14627e+09	1.12721e+09	1.50265e+09	1.17179e+09	1.35733e+09	1.90478e+08	2.74127e+08	1.2193e+08	1.92777e+08
EmuJ_000962000.1	EmuJ_000962000	EmuJ_000962000.1	EmuJ_000962000.1	transcript=EmuJ_000962000.1 gene=EmuJ_000962000	1	11	33.7	42.149	356	0	49.377	5//0	5//0	4088600000	10	111			-1	408860000	70322000	64574000	62739000	49580000	59656000	19430000	17102000	25213000	24673000	15569000	680560000	660440000	605930000	554190000	698120000	272600000	256170000	263810000	312300000	249940000	4.89693e+08	3.95427e+08	4.43553e+08	4.38272e+08	5.691e+08	1.24626e+08	1.51787e+08	1.1988e+08	1.59387e+08
EmuJ_000644000.1	EmuJ_000644000	EmuJ_000644000.1	EmuJ_000644000.1	transcript=EmuJ_000644000.1 gene=EmuJ_000644000	1	141	83.4	243.75	2234	0	323.31	5//0	5//0	182460000000	117	1254			-1	1559500000	366520000	367590000	234730000	295020000	189880000	9902200	4711300	61273000	14082000	15761000	41801000000	45498000000	38093000000	39904000000	34317000000	1376900000	1074800000	3218600000	1772000000	2149100000	4.22375e+09	3.96429e+09	2.97895e+09	4.0644e+09	2.42497e+09	1.79383e+08	1.02349e+08	5.33157e+08	2.65427e+08
EmuJ_000095700.1	EmuJ_000095700	EmuJ_000095700.1	EmuJ_000095700.1	transcript=EmuJ_000095700.1 gene=EmuJ_000095700	1	47	71.6	97.6	888	0	295.83	5//0	5//0	22211000000	41	397			-1	541720000	100190000	80269000	88745000	89784000	79832000	19039000	14280000	35428000	20243000	13911000	3627100000	3760000000	3962900000	4857700000	4175900000	762340000	805840000	767510000	768160000	744260000	1.07593e+09	9.67353e+08	1.01782e+09	1.04335e+09	1.00527e+09	2.78871e+08	2.01267e+08	2.91923e+08	2.50237e+08
EmuJ_000793800.1	EmuJ_000793800	EmuJ_000793800.1	EmuJ_000793800.1	transcript=EmuJ_000793800.1 gene=EmuJ_000793800	1	46	61.1	96.089	858	0	291.76	5//0	5//0	22184000000	46	395			-1	482250000	91497000	69622000	67992000	78102000	73849000	18208000	13403000	32388000	21273000	15921000	4017200000	3400700000	4278200000	4333600000	4001200000	833730000	932210000	835790000	851280000	827660000	8.56408e+08	8.19294e+08	7.8836e+08	8.62826e+08	8.93959e+08	1.86099e+08	1.54982e+08	2.48055e+08	2.0161e+08
EmuJ_001177600.1	EmuJ_001177600	EmuJ_001177600.1	EmuJ_001177600.1	transcript=EmuJ_001177600.1 gene=EmuJ_001177600	1	14	83.9	20.386	180	0	220.62	5//0	5//0	19860000000	9	217			-1	2206700000	418490000	495330000	456630000	286790000	449810000	11294000	4972300	38155000	21566000	23663000	3235700000	3880600000	5787500000	5903800000	3413700000	233920000	215510000	369460000	280260000	311480000	1.74402e+09	2.26754e+09	2.295e+09	1.74281e+09	2.55072e+09	7.62951e+07	5.75041e+07	1.19209e+08	1.29426e+08
EmuJ_001186200.1	EmuJ_001186200	EmuJ_001186200.1	EmuJ_001186200.1	transcript=EmuJ_001186200.1 gene=EmuJ_001186200	1	24	63.1	48.992	434	0	159.14	5//0	5//0	14979000000	23	210			-1	651260000	118010000	106330000	113840000	119240000	96431000	16079000	20050000	36486000	16229000	8569500	2603800000	2501000000	2487900000	2928900000	2361900000	421130000	490130000	433490000	325990000	320430000	1.30024e+09	1.2899e+09	1.33912e+09	1.41135e+09	1.20495e+09	2.35283e+08	2.82242e+08	2.81022e+08	1.73347e+08
EmuJ_000453900.1	EmuJ_000453900	EmuJ_000453900.1	EmuJ_000453900.1	transcript=EmuJ_000453900.1 gene=EmuJ_000453900	1	21	62.5	30.9	288	0	176.69	5//0	5//0	26511000000	14	256			-1	1893600000	355650000	362870000	362720000	335290000	381050000	19532000	18731000	20555000	19316000	17887000	4191700000	5269700000	6308700000	6032000000	5548000000	481720000	449020000	304640000	352100000	351330000	2.19444e+09	2.40127e+09	2.38512e+09	2.57518e+09	3.07977e+09	1.66752e+08	1.71385e+08	7.41177e+07	1.45296e+08
EmuJ_000968100.1	EmuJ_000968100	EmuJ_000968100.1	EmuJ_000968100.1	transcript=EmuJ_000968100.1 gene=EmuJ_000968100	1	12	37.4	48.459	438	0	105.8	0//0	5//0	1917000000	20	68			-1	95850000						20073000	21001000	21047000	17883000	15847000						653460000	634580000	432500000	438940000	455010000						1.75265e+08	2.41491e+08	1.36053e+08	1.81422e+08
EmuJ_000904200.1	EmuJ_000904200	EmuJ_000904200.1	EmuJ_000904200.1	transcript=EmuJ_000904200.1 gene=EmuJ_000904200	1	32	75	74.257	681	0	267.63	5//0	5//0	19078000000	28	253			-1	681350000	124280000	128850000	124810000	123550000	83850000	26224000	17240000	18918000	16390000	17248000	3645100000	3760300000	3675400000	3787400000	3067900000	578410000	478490000	367050000	396860000	477510000	1.08509e+09	1.25545e+09	1.23467e+09	1.21587e+09	8.71944e+08	2.46915e+08	2.61218e+08	1.80668e+08	2.16549e+08
EmuJ_000821600.1	EmuJ_000821600	EmuJ_000821600.1	EmuJ_000821600.1	transcript=EmuJ_000821600.1 gene=EmuJ_000821600	1	6	65.8	9.0354	79	0	20.167	5//0	5//0	2200800000	3	63			-1	733590000	115110000	172410000	217630000	15078000	118410000	7007700	16459000	33016000	21879000	16597000	335320000	612480000	769170000	78413000	429260000	50641000	102260000	151730000	113470000	79585000	3.16937e+08	4.84284e+08	5.04419e+08	4.98967e+07	3.14556e+08	2.21776e+07	6.34486e+07	6.57438e+07	6.71524e+07
EmuJ_000851000.1	EmuJ_000851000	EmuJ_000851000.1	EmuJ_000851000.1	transcript=EmuJ_000851000.1 gene=EmuJ_000851000	1	14	29.6	60.294	538	0	116.29	5//0	5//0	2674900000	27	93			-1	99069000	1382300		1754600	1017100	857320	32479000	26194000	13756000	9928300	11701000	41555000		41539000	35133000	30695000	1088400000	1049700000	562870000	577280000	645440000	3.42539e+07	0	4.76566e+07	3.02923e+07	2.42736e+07	5.63999e+08	5.02072e+08	1.74959e+08	1.77872e+08
EmuJ_000540000.1	EmuJ_000540000	EmuJ_000540000.1	EmuJ_000540000.1	transcript=EmuJ_000540000.1 gene=EmuJ_000540000	1	10	48.7	32.199	279	0	161.46	5//0	5//0	10549000000	10	94			-1	1054900000	161020000	204910000	225860000	182420000	184820000	6861300	4448700	36127000	28728000	19658000	1706300000	1991200000	2303300000	2375300000	1939900000	161920000	81116000	402780000	330090000	241540000	1.3629e+09	1.49607e+09	1.93858e+09	1.46582e+09	1.62663e+09	7.2382e+07	5.71664e+07	2.01126e+08	2.26187e+08
EmuJ_000675600.1	EmuJ_000675600	EmuJ_000675600.1	EmuJ_000675600.1	transcript=EmuJ_000675600.1 gene=EmuJ_000675600	1	28	87.8	28.148	255	0	153.38	5//0	5//0	11467000000	15	255			-1	764460000	133410000	137330000	126130000	139210000	134270000	11692000	19575000	32414000	15504000	14914000	2095500000	2140500000	1795300000	2436400000	2025700000	390770000	426150000	436630000	293270000	336250000	6.07926e+08	6.77596e+08	5.69425e+08	8.464e+08	8.64391e+08	1.16049e+08	1.52282e+08	1.45816e+08	1.39269e+08
EmuJ_000668800.1	EmuJ_000668800	EmuJ_000668800.1	EmuJ_000668800.1	transcript=EmuJ_000668800.1 gene=EmuJ_000668800	1	48	81	80.652	710	0	323.31	5//0	5//0	69364000000	38	504			-1	1825400000	374380000	371830000	344360000	332000000	305800000	6888100	1464400	48075000	28209000	12356000	14589000000	14343000000	13669000000	16301000000	13629000000	271180000	85606000	1016500000	746440000	486490000	2.73363e+09	3.18429e+09	2.88178e+09	2.70067e+09	2.70356e+09	9.46207e+07	5.25349e+07	5.31824e+08	4.62545e+08
EmuJ_001133200.1	EmuJ_001133200	EmuJ_001133200.1	EmuJ_001133200.1	transcript=EmuJ_001133200.1 gene=EmuJ_001133200	1	10	52.8	24.083	216	0	52.408	5//0	5//0	7766900000	10	104			-1	776690000	137070000	163290000	107040000	118030000	156280000	15056000	14060000	36009000	16142000	13701000	1444700000	1556200000	1578200000	1814900000	1360300000	184970000	264020000	303320000	245790000	229840000	9.70064e+08	1.16051e+09	7.10356e+08	9.01302e+08	1.2758e+09	1.51816e+08	1.80676e+08	1.85093e+08	1.6515e+08
EmuJ_000595200.1	EmuJ_000595200	EmuJ_000595200.1	EmuJ_000595200.1	transcript=EmuJ_000595200.1 gene=EmuJ_000595200	1	26	52.7	62.716	552	0	133.32	5//0	5//0	11963000000	31	238			-1	385920000	59886000	61622000	51625000	60337000	59348000	25503000	23958000	19737000	13089000	10813000	2238400000	1955000000	1642000000	2080500000	1588000000	990770000	1163200000	656280000	584510000	563990000	5.21878e+08	5.38307e+08	5.15441e+08	7.63973e+08	6.75663e+08	3.28726e+08	3.78379e+08	1.85145e+08	2.19817e+08
EmuJ_000451900.1	EmuJ_000451900	EmuJ_000451900.1	EmuJ_000451900.1	transcript=EmuJ_000451900.1 gene=EmuJ_000451900	1	11	60.6	28.886	264	0	81.043	5//0	5//0	7814200000	14	88			-1	558160000	85144000	95598000	98202000	88450000	97218000	15600000	12956000	26971000	19386000	18634000	1259700000	1429700000	1414300000	1501600000	1534600000	381090000	276560000	369960000	370670000	435440000	8.92755e+08	1.05998e+09	1.01667e+09	9.22871e+08	1.12874e+09	1.79913e+08	1.80653e+08	1.95171e+08	2.25291e+08
EmuJ_000334550.1	EmuJ_000334550	EmuJ_000334550.1	EmuJ_000334550.1	transcript=EmuJ_000334550.1 gene=EmuJ_000334550	1	9	84.1	11.533	107	0	104.5	5//0	5//0	59282000000	4	189			-1	14821000000	3287400000	3323400000	2166200000	1786700000	4163200000	26464000	14667000	26879000	13119000	12478000	15581000000	13291000000	11614000000	11547000000	16604000000	190190000	145280000	115930000	90379000	85579000	9.74813e+09	1.11284e+10	7.8708e+09	7.00924e+09	1.2889e+10	1.1167e+08	7.5387e+07	6.79816e+07	4.76391e+07
EmuJ_000622900.1	EmuJ_000622900	EmuJ_000622900.1	EmuJ_000622900.1	transcript=EmuJ_000622900.1 gene=EmuJ_000622900	1	21	87.7	32.37	292	0	100.48	5//0	5//0	13597000000	10	132			-1	1359700000	225880000	231760000	249800000	264740000	294730000	7701100	8531900	32892000	28981000	14637000	2925000000	2362600000	2351200000	3057600000	2738200000	165930000	145810000	353340000	335130000	242550000	1.39077e+09	1.43788e+09	1.69893e+09	1.81327e+09	1.95399e+09	7.82393e+07	9.1932e+07	1.71696e+08	2.10546e+08
EmuJ_000598100.1	EmuJ_000598100	EmuJ_000598100.1	EmuJ_000598100.1	transcript=EmuJ_000598100.1 gene=EmuJ_000598100	1	40	79.4	66.241	596	0	323.31	5//0	5//0	35246000000	33	394			-1	1068100000	220030000	204190000	198080000	164710000	187380000	14838000	9636600	38156000	19039000	12008000	7436200000	7074100000	7040700000	6338400000	7050200000	419630000	357470000	647270000	490480000	437800000	1.92412e+09	2.0412e+09	2.15039e+09	2.08556e+09	2.20576e+09	1.68653e+08	1.35469e+08	2.9955e+08	1.8781e+08
EmuJ_000278400.1	EmuJ_000278400	EmuJ_000278400.1	EmuJ_000278400.1	transcript=EmuJ_000278400.1 gene=EmuJ_000278400	1	12	26.7	51.781	454	0	23.956	0//0	5//0	1735900000	19	29			-1	91361000						23647000	18913000	17568000	22071000	9161700						413230000	313680000	247660000	331940000	228650000						3.8911e+08	4.16206e+08	1.89993e+08	3.55677e+08
EmuJ_000609600.1	EmuJ_000609600	EmuJ_000609600.1	EmuJ_000609600.1	transcript=EmuJ_000609600.1 gene=EmuJ_000609600	1	24	52.2	69.372	611	0	269.42	5//0	5//0	8871300000	33	169			-1	268830000	44224000	41643000	33755000	29668000	28538000	23183000	20484000	17490000	16803000	13040000	1448700000	1305200000	1213900000	1357600000	1206200000	630270000	635790000	434670000	460700000	416220000	5.14217e+08	5.46583e+08	5.26742e+08	4.87229e+08	6.08646e+08	2.7929e+08	3.07034e+08	1.5315e+08	2.09454e+08
EmuJ_000572400.1	EmuJ_000572400	EmuJ_000572400.1	EmuJ_000572400.1	transcript=EmuJ_000572400.1 gene=EmuJ_000572400	1	14	76.4	21.891	191	0	86.504	5//0	5//0	8198900000	15	135			-1	546600000	103090000	106370000	101670000	66713000	79343000	10546000	25989000	18783000	18544000	15544000	1970100000	1998900000	1296500000	1548300000	1068200000	139470000	544580000	476360000	513690000	428440000	9.48412e+08	1.04161e+09	1.21918e+09	7.42545e+08	8.3856e+08	1.51973e+08	3.74841e+08	1.80445e+08	2.68607e+08
EmuJ_000040100.1	EmuJ_000040100	EmuJ_000040100.1	EmuJ_000040100.1	transcript=EmuJ_000040100.1 gene=EmuJ_000040100	1	6	60.5	13.26	119	0	36.059	5//0	5//0	6312100000	7	65			-1	901730000	173020000	206430000	168370000	105680000	157150000	15499000	13832000	24345000	19614000	17786000	1320900000	1403700000	1427200000	1295300000	1209800000	189130000	159150000	256530000	227070000	213840000	9.56532e+08	1.16616e+09	9.24801e+08	6.63348e+08	9.65789e+08	1.14452e+08	1.17317e+08	9.00524e+07	1.25578e+08
EmuJ_000108800.1	EmuJ_000108800	EmuJ_000108800.1	EmuJ_000108800.1	transcript=EmuJ_000108800.1 gene=EmuJ_000108800	1	8	86.5	7.8087	74	0	97.052	5//0	4//0	70859000000	5	350			-1	14172000000	3636200000	5101700000	939360000	2952400000	1450600000		3144800	37276000	47347000	3864700	14528000000	32578000000	5723200000	17402000000	8587100000		18758000	198620000	293580000	30526000	1.60867e+10	2.3795e+10	4.71458e+09	1.62574e+10	7.56707e+09		2.02055e+07	1.2371e+08	2.422e+08
EmuJ_000412700.1	EmuJ_000412700	EmuJ_000412700.1	EmuJ_000412700.1	transcript=EmuJ_000412700.1 gene=EmuJ_000412700	1	9	34.2	46.237	415	0	116.28	5//0	5//0	13347000000	19	117			-1	702470000	128550000	123290000	127060000	118110000	114780000	4806800	3704800	34644000	34383000	13145000	2442700000	2434800000	2654200000	1998500000	2286900000	201610000	189920000	607120000	683820000	424470000	1.50666e+09	1.43608e+09	1.5734e+09	1.56883e+09	1.73081e+09	9.63458e+07	8.19616e+07	2.74506e+08	4.10174e+08
EmuJ_000840900.1	EmuJ_000840900	EmuJ_000840900.1	EmuJ_000840900.1	transcript=EmuJ_000840900.1 gene=EmuJ_000840900	1	13	90.7	15.358	140	0	66.625	5//0	5//0	10789000000	9	126			-1	1198800000	257420000	299920000	167890000	147320000	237860000	28655000	24839000	19742000	6091300	9016600	2458400000	2804100000	1974700000	2080400000	2214300000	387980000	387200000	249600000	128110000	158640000	1.24147e+09	1.64076e+09	1.08143e+09	9.05511e+08	1.5243e+09	2.63793e+08	2.58266e+08	1.03468e+08	5.60871e+07
EmuJ_000687300.1	EmuJ_000687300	EmuJ_000687300.1	EmuJ_000687300.1	transcript=EmuJ_000687300.1 gene=EmuJ_000687300	1	15	57.1	39.517	352	0	197.57	5//0	5//0	16814000000	16	208			-1	1050900000	199570000	187090000	217600000	166820000	191210000	10390000	7959200	31661000	17037000	21539000	3162300000	3050600000	3359800000	3161300000	2916200000	262010000	259900000	422200000	372440000	418060000	1.75529e+09	1.54704e+09	1.79918e+09	1.39578e+09	2.1114e+09	1.06963e+08	9.88295e+07	1.69943e+08	1.55317e+08
EmuJ_000360900.1	EmuJ_000360900	EmuJ_000360900.1	EmuJ_000360900.1	transcript=EmuJ_000360900.1 gene=EmuJ_000360900	1	69	60.3	154.97	1390	0	323.31	5//0	5//0	35256000000	60	489			-1	587590000	135740000	126380000	82755000	101310000	52426000	17416000	9385900	35045000	12153000	14979000	6987400000	7581700000	7631200000	6863400000	5726500000	951550000	819240000	1111200000	853130000	961690000	1.38803e+09	1.31868e+09	8.93465e+08	1.08804e+09	7.31717e+08	2.85275e+08	2.01433e+08	2.58404e+08	1.72846e+08
EmuJ_000804400.1	EmuJ_000804400	EmuJ_000804400.1	EmuJ_000804400.1	transcript=EmuJ_000804400.1 gene=EmuJ_000804400	1	14	40.5	49.797	437	0	109.02	0//0	5//0	2066500000	24	58			-1	86106000						21651000	22748000	16872000	14543000	10292000						506080000	578170000	252000000	235080000	247450000						2.25647e+08	2.82282e+08	1.12565e+08	1.62227e+08
EmuJ_000207100.1	EmuJ_000207100	EmuJ_000207100.1	EmuJ_000207100.1	transcript=EmuJ_000207100.1 gene=EmuJ_000207100	1	4	7.8	63.246	600	0	58.095	0//0	5//0	1898600000	22	41			-1	86300000						20286000	17854000	17554000	15242000	15365000						752730000	748900000	358030000	445900000	442280000						4.70799e+08	5.04724e+08	2.46226e+08	3.43062e+08
EmuJ_000632700.1	EmuJ_000632700	EmuJ_000632700.1	EmuJ_000632700.1	transcript=EmuJ_000632700.1 gene=EmuJ_000632700	1	16	46.3	42.319	374	0	91.702	5//0	5//0	8624800000	17	137			-1	507340000	89496000	82582000	90852000	85150000	73446000	15844000	18740000	32107000	12076000	7045800	1742600000	1455200000	1603800000	1363500000	1420600000	237460000	263070000	274850000	195330000	200940000	6.9406e+08	6.64696e+08	7.49177e+08	7.84745e+08	7.6884e+08	1.55964e+08	1.85992e+08	1.999e+08	1.01698e+08
EmuJ_000990300.1	EmuJ_000990300	EmuJ_000990300.1	EmuJ_000990300.1	transcript=EmuJ_000990300.1 gene=EmuJ_000990300	1	32	74.9	44.413	395	0	323.31	5//0	5//0	83274000000	22	603			-1	3785200000	721840000	809110000	743020000	639740000	785430000	12861000	8899400	30543000	17420000	16325000	17844000000	17469000000	16051000000	14442000000	18092000000	379390000	347780000	460750000	515650000	525110000	4.47787e+09	4.69857e+09	4.86591e+09	4.4244e+09	5.26057e+09	2.26569e+08	1.73683e+08	2.43762e+08	1.86554e+08
EmuJ_000097800.1	EmuJ_000097800	EmuJ_000097800.1;tr|F1MZY2|F1MZY2_BOVIN;tr|A8E645|A8E645_BOVIN;sp|P82808|GFPT1_RAT;tr|A0A0G2KB56|A0A0G2KB56_RAT	EmuJ_000097800.1	transcript=EmuJ_000097800.1 gene=EmuJ_000097800	5	46	74.3	79.013	707	0	323.31	5//0	5//0	44352000000	40	470			-1;-1;-1;-1;-1	1108800000	235360000	225230000	191890000	193710000	174550000	8912200	5534800	52205000	7190100	14222000	8374600000	8375100000	8362400000	10111000000	10500000000	356370000	545290000	820870000	441060000	451920000	2.17244e+09	2.20915e+09	2.1573e+09	2.12489e+09	2.10167e+09	1.49298e+08	1.29516e+08	4.46676e+08	1.6184e+08
EmuJ_000334500.1	EmuJ_000334500	EmuJ_000334500.1	EmuJ_000334500.1	transcript=EmuJ_000334500.1 gene=EmuJ_000334500	1	9	18.4	69.463	613	0	92.595	0//0	5//0	2427400000	29	69			-1	83703000						27202000	24952000	11636000	8007100	11905000						1122500000	1147300000	374460000	414760000	427990000						4.51622e+08	5.21999e+08	1.17782e+08	1.46583e+08
EmuJ_000984300.1	EmuJ_000984300	EmuJ_000984300.1	EmuJ_000984300.1	transcript=EmuJ_000984300.1 gene=EmuJ_000984300	1	9	66.7	11.752	105	0	46.246	5//0	5//0	51095000000	6	169			-1	8515800000	1814200000	1872700000	1405100000	1169800000	2170000000	15803000	23006000	22391000	6528100	16162000	12851000000	11775000000	10952000000	11062000000	12940000000	247430000	212620000	165230000	135650000	107660000	8.27044e+09	7.7051e+09	6.37393e+09	6.37031e+09	1.13202e+10	1.00026e+08	1.77375e+08	8.91731e+07	4.00732e+07
EmuJ_000212700.1	EmuJ_000212700	EmuJ_000212700.1	EmuJ_000212700.1	transcript=EmuJ_000212700.1 gene=EmuJ_000212700	1	17	62.1	35.843	314	0	81.394	5//0	5//0	4088300000	18	102			-1	227130000	28217000	24650000	24189000	32654000	33090000	15373000	15828000	20555000	13659000	18915000	501790000	576610000	412590000	492140000	604410000	420640000	436390000	363200000	408920000	418740000	3.06057e+08	2.1918e+08	2.49236e+08	3.10814e+08	3.92808e+08	1.33552e+08	1.54205e+08	1.09325e+08	1.57819e+08
EmuJ_000248300.1	EmuJ_000248300	EmuJ_000248300.1	EmuJ_000248300.1	transcript=EmuJ_000248300.1 gene=EmuJ_000248300	1	43	75.7	68.864	601	0	314.16	5//0	5//0	56673000000	36	471			-1	1574300000	333350000	305870000	312530000	295450000	241760000	18474000	12559000	26985000	12867000	14412000	12043000000	11440000000	12403000000	11584000000	11034000000	570240000	488050000	579910000	392750000	440430000	2.53239e+09	2.31693e+09	2.88413e+09	2.62848e+09	2.5554e+09	1.93999e+08	1.83509e+08	2.13322e+08	1.78782e+08
EmuJ_000969800.1	EmuJ_000969800	EmuJ_000969800.1	EmuJ_000969800.1	transcript=EmuJ_000969800.1 gene=EmuJ_000969800	1	13	51.6	40.849	349	0	126.73	4//1	5//0	1881600000	21	58			-1	89600000	2900700	2990200	441400	1644000	461730	23608000	19711000	14858000	15105000	7880800	53539000	56317000		51168000		434880000	418330000	218020000	269280000	232610000	5.59065e+07	5.87953e+07	9.32499e+06	3.80836e+07	1.01677e+07	1.91836e+08	2.12676e+08	1.01598e+08	1.57739e+08
EmuJ_000195300.1	EmuJ_000195300	EmuJ_000195300.1	EmuJ_000195300.1	transcript=EmuJ_000195300.1 gene=EmuJ_000195300	1	17	64.7	24.147	215	0	272.44	5//0	5//0	13687000000	10	186			-1	1368700000	253020000	260060000	259630000	228960000	285380000	13738000	15051000	28180000	11988000	12683000	2966100000	3145600000	3239700000	1937200000	3175500000	199220000	225730000	256590000	304990000	267920000	1.26508e+09	1.29196e+09	1.50835e+09	1.21297e+09	1.49889e+09	1.35406e+08	1.57948e+08	1.24525e+08	9.22703e+07
EmuJ_000103600.1	EmuJ_000103600	EmuJ_000103600.1	EmuJ_000103600.1	transcript=EmuJ_000103600.1 gene=EmuJ_000103600	1	28	36.1	109.82	1006	0	150.34	0//0	5//0	4470800000	55	108			-1	81287000						20902000	12746000	20920000	15246000	11472000						1064000000	913690000	637000000	828050000	833630000						4.748e+08	2.96303e+08	2.78509e+08	2.93144e+08
EmuJ_000981800.1	EmuJ_000981800	EmuJ_000981800.1	EmuJ_000981800.1	transcript=EmuJ_000981800.1 gene=EmuJ_000981800	1	58	62.6	110.12	996	0	323.31	5//0	5//0	33806000000	53	348			-1	637850000	142320000	149640000	81325000	110940000	73998000	25374000	11124000	15521000	15014000	12594000	6307800000	7342500000	7042600000	7534600000	6533600000	1257000000	747920000	599620000	777840000	722090000	2.13388e+09	2.24123e+09	1.34288e+09	1.31038e+09	1.77151e+09	3.78423e+08	1.85526e+08	1.7317e+08	2.24157e+08
EmuJ_000837800.1	EmuJ_000837800	EmuJ_000837800.1	EmuJ_000837800.1	transcript=EmuJ_000837800.1 gene=EmuJ_000837800	1	45	67.5	86.019	755	0	221.21	5//0	5//0	18910000000	43	358			-1	439760000	86085000	81518000	71885000	67681000	53176000	12720000	10683000	29660000	12726000	13625000	3431900000	3215600000	3866400000	3476600000	3455000000	626420000	769550000	546560000	582520000	526820000	9.30418e+08	1.24249e+09	9.1419e+08	9.01769e+08	1.01992e+09	1.68823e+08	1.46263e+08	2.33324e+08	1.68239e+08
EmuJ_000449500.1	EmuJ_000449500	EmuJ_000449500.1	EmuJ_000449500.1	transcript=EmuJ_000449500.1 gene=EmuJ_000449500	1	22	70.2	29.062	262	0	186.05	5//0	5//0	24730000000	15	227			-1	1648700000	355120000	308530000	337980000	261550000	307020000	6526900	11518000	31294000	15737000	13411000	5093400000	4969600000	5777100000	4842200000	5011700000	191450000	266880000	422530000	422230000	370940000	1.92623e+09	1.91332e+09	2.11779e+09	1.79581e+09	2.26254e+09	8.7527e+07	1.37589e+08	1.86421e+08	1.51565e+08
EmuJ_000635100.1	EmuJ_000635100	EmuJ_000635100.1	EmuJ_000635100.1	transcript=EmuJ_000635100.1 gene=EmuJ_000635100	1	12	25.9	58.729	545	0	254.14	5//0	5//0	37690000000	13	287			-1	2899200000	581520000	616940000	576200000	523510000	522800000	10371000	9802900	25109000	18142000	14846000	6850000000	8539900000	7636800000	9459900000	6873500000	241320000	235490000	288000000	309680000	297380000	3.52342e+09	4.13523e+09	4.17384e+09	4.26586e+09	3.90356e+09	1.42231e+08	1.41514e+08	1.91264e+08	2.03664e+08
EmuJ_000465300.1	EmuJ_000465300	EmuJ_000465300.1	EmuJ_000465300.1	transcript=EmuJ_000465300.1 gene=EmuJ_000465300	1	10	75.8	24.261	227	0	47.526	5//0	5//0	19470000000	11	167			-1	1770000000	404700000	339420000	348080000	250480000	351490000	11905000	19197000	21194000	12129000	11434000	4851800000	4140600000	4219700000	3171600000	4273400000	178020000	259250000	282700000	270130000	257070000	2.15082e+09	2.04407e+09	2.13603e+09	1.82646e+09	2.39246e+09	1.1423e+08	1.65948e+08	1.10762e+08	1.0243e+08
EmuJ_000423300.1	EmuJ_000423300	EmuJ_000423300.1	EmuJ_000423300.1	transcript=EmuJ_000423300.1 gene=EmuJ_000423300	1	14	59.4	34.811	315	0	134.98	5//0	5//0	23136000000	12	238			-1	1928000000	386470000	398780000	391180000	287280000	387450000	8677900	9420900	27554000	15025000	16169000	5214300000	4111300000	4441300000	5203300000	4382600000	259070000	215110000	281100000	222790000	274980000	1.81624e+09	1.94041e+09	2.24674e+09	1.87422e+09	2.30398e+09	7.69372e+07	1.02427e+08	1.41256e+08	1.42508e+08
EmuJ_000971600.1	EmuJ_000971600	EmuJ_000971600.1	EmuJ_000971600.1	transcript=EmuJ_000971600.1 gene=EmuJ_000971600	1	19	43.4	66.83	606	0	101.23	5//0	5//0	10687000000	26	179			-1	411040000	80093000	69372000	60612000	60207000	65237000	14067000	17688000	23062000	13476000	7225600	2183000000	1789400000	1864500000	1588200000	1903000000	352060000	381260000	331360000	279440000	288080000	1.14972e+09	1.04878e+09	9.31033e+08	9.43419e+08	1.21748e+09	1.88659e+08	2.49088e+08	2.25167e+08	1.77142e+08
EmuJ_000947700.1	EmuJ_000947700	EmuJ_000947700.1;EmuJ_000948000.1;EmuJ_000948100.1	EmuJ_000947700.1;EmuJ_000948000.1	transcript=EmuJ_000947700.1 gene=EmuJ_000947700;transcript=EmuJ_000948000.1 gene=EmuJ_000948000	3	14	52	40.071	356	0	82.954	2//1	5//0	1457700000	18	42			-1;-1;-1	80985000	1692200		1675600	3392000		19519000	16960000	15929000	10706000	11112000	51906000		27310000	48934000		581070000	480810000	258120000	299160000	253880000	2.7956e+07		3.03416e+07	6.73511e+07		2.20714e+08	2.25064e+08	1.19302e+08	1.34649e+08
EmuJ_000181100.1	EmuJ_000181100	EmuJ_000181100.1	EmuJ_000181100.1	transcript=EmuJ_000181100.1 gene=EmuJ_000181100	1	27	51.1	76.501	697	0	323.31	5//0	5//0	17937000000	30	215			-1	597910000	123860000	101120000	90799000	123370000	84101000	8144400	9868100	26797000	14739000	15114000	3438200000	3216300000	3158400000	4090500000	3457800000	411440000	278340000	402510000	355480000	351040000	1.09927e+09	1.12233e+09	1.09616e+09	1.30193e+09	9.20826e+08	1.929e+08	2.25465e+08	3.0778e+08	2.62216e+08
EmuJ_000196300.1	EmuJ_000196300	EmuJ_000196300.1	EmuJ_000196300.1	transcript=EmuJ_000196300.1 gene=EmuJ_000196300	1	2	14.2	20.773	190	0	13.125	0//0	5//0	520030000	7	12			-1	74289000						3893800	4826200	22377000	23805000	19387000						35575000	50546000	173750000	223330000	167160000						2.87537e+07	4.34124e+07	1.0397e+08	1.70481e+08
EmuJ_000359700.1	EmuJ_000359700	EmuJ_000359700.1	EmuJ_000359700.1	transcript=EmuJ_000359700.1 gene=EmuJ_000359700	1	21	76.5	37.317	328	0	151.64	5//0	5//0	13030000000	16	160			-1	814380000	142740000	152080000	142020000	164940000	138510000	14433000	12182000	22848000	14469000	10146000	2581700000	2688300000	2611100000	2287400000	1922600000	354230000	314150000	338130000	240830000	346740000	1.04665e+09	1.03282e+09	1.18211e+09	1.32236e+09	1.22643e+09	1.26919e+08	1.53111e+08	1.16605e+08	9.69024e+07
EmuJ_000105900.1	EmuJ_000105900	EmuJ_000105900.1;EmuJ_000878000.1;tr|F1MW91|F1MW91_BOVIN;tr|A0A3Q1M0E8|A0A3Q1M0E8_BOVIN;sp|Q08877-7|DYN3_RAT;sp|Q08877-4|DYN3_RAT;tr|A0A3Q1MFG5|A0A3Q1MFG5_BOVIN;sp|Q08877-10|DYN3_RAT;sp|P21575-5|DYN1_RAT;sp|P21575|DYN1_RAT;sp|A6H7I5|DYN2_BOVIN;tr|E1BA62|E1BA62_BOVIN;sp|Q08877-6|DYN3_RAT;sp|Q08877-12|DYN3_RAT;sp|Q08877|DYN3_RAT;tr|A0A3Q1MIC9|A0A3Q1MIC9_BOVIN;tr|A0A3Q1MSP7|A0A3Q1MSP7_BOVIN;sp|Q0887…	EmuJ_000105900.1	transcript=EmuJ_000105900.1 gene=EmuJ_000105900	41	59	80.3	98.666	890	0	323.31	5//0	5//0	38511000000	49	528			-1;-1;-1;-1;-1;-1;-1;-1;-1;-1;-1;-1;-1;-1;-1;-1;-1;-1;-1;-1;-1;-1;-1;-1;-1;-1;-1;-1;-1;-1;-1;-1;-1;-1;-1;-1;-1;-1;-1;-1;-1	785950000	171690000	146320000	139040000	141770000	111840000	8680800	7176900	35872000	13304000	10244000	7224200000	7714100000	7768100000	8782700000	7866900000	524560000	514240000	841240000	617510000	589370000	1.48798e+09	1.31781e+09	1.45038e+09	1.43218e+09	1.1877e+09	1.66535e+08	1.10457e+08	3.52652e+08	1.5976e+08
EmuJ_000937700.1	EmuJ_000937700	EmuJ_000937700.1	EmuJ_000937700.1	transcript=EmuJ_000937700.1 gene=EmuJ_000937700	1	23	50.2	52.703	468	0	205.35	5//0	5//0	31644000000	23	337			-1	1375800000	273490000	277040000	277140000	223480000	250870000	16388000	14073000	21001000	11505000	10827000	6965600000	6757500000	6478200000	5586400000	6571800000	302120000	331540000	366010000	447940000	413780000	1.80576e+09	1.93563e+09	2.4845e+09	1.90305e+09	1.96539e+09	1.97796e+08	2.03951e+08	1.25969e+08	1.37e+08
EmuJ_000223600.1	EmuJ_000223600	EmuJ_000223600.1	EmuJ_000223600.1	transcript=EmuJ_000223600.1 gene=EmuJ_000223600	1	60	67.2	109.29	987	0	323.31	5//0	5//0	50020000000	54	562			-1	926290000	183140000	191080000	161000000	189360000	126490000	10180000	6874400	35386000	12409000	10370000	11170000000	10101000000	12679000000	10528000000	9138100000	533140000	510430000	994360000	701520000	675090000	2.07863e+09	2.382e+09	2.3117e+09	2.52208e+09	1.95273e+09	1.54229e+08	1.25203e+08	3.08479e+08	2.24995e+08
EmuJ_000183100.1	EmuJ_000183100	EmuJ_000183100.1;tr|D4A133|D4A133_RAT;sp|P31404|VATA_BOVIN;tr|A0A452DJG1|A0A452DJG1_BOVIN	EmuJ_000183100.1	transcript=EmuJ_000183100.1 gene=EmuJ_000183100	4	37	84.1	69.111	621	0	279.06	5//0	5//0	23299000000	33	286			-1;-1;-1;-1	706020000	139150000	132040000	119560000	123730000	117180000	13726000	9006000	29293000	12041000	10306000	4449100000	4683000000	4144000000	5039100000	4602300000	401330000	263120000	434730000	387500000	433440000	1.50885e+09	1.55929e+09	1.39669e+09	1.32756e+09	1.60489e+09	1.78403e+08	1.44269e+08	2.23973e+08	1.36731e+08
EmuJ_000655700.1	EmuJ_000655700	EmuJ_000655700.1	EmuJ_000655700.1	transcript=EmuJ_000655700.1 gene=EmuJ_000655700	1	39	24.7	256.34	2328	0	323.31	0//0	5//0	6360900000	87	166			-1	73114000						17628000	13393000	18892000	13028000	10172000						1441000000	1520300000	1036400000	1080800000	1031100000						4.35172e+08	3.74523e+08	3.312e+08	2.76636e+08
EmuJ_000827900.1	EmuJ_000827900	EmuJ_000827900.1	EmuJ_000827900.1	transcript=EmuJ_000827900.1 gene=EmuJ_000827900	1	14	87.4	20.337	182	0	80.216	5//0	5//0	10409000000	10	167			-1	1040900000	193840000	216640000	197080000	148570000	213690000	10703000	24717000	15814000	8683200	11128000	2147900000	2308800000	2340400000	2563500000	1937200000	137140000	252000000	217600000	226120000	255650000	8.0521e+08	1.01883e+09	1.02372e+09	7.78616e+08	1.05506e+09	7.39359e+07	2.10017e+08	6.62846e+07	6.00586e+07
EmuJ_000163700.1	EmuJ_000163700	EmuJ_000163700.1;sp|O88637-2|PCY2_RAT;tr|A0A452DHY7|A0A452DHY7_BOVIN;sp|Q5EA75|PCY2_BOVIN;sp|O88637|PCY2_RAT;tr|A0A3Q1MLB5|A0A3Q1MLB5_BOVIN	EmuJ_000163700.1	transcript=EmuJ_000163700.1 gene=EmuJ_000163700	6	14	56.1	42.435	383	0	116.48	5//0	5//0	5825700000	18	110			-1;-1;-1;-1;-1;-1	323650000	49892000	57788000	53412000	42926000	46942000	11429000	12305000	19802000	17164000	11991000	873090000	942150000	923430000	829980000	932870000	195030000	200040000	271110000	434800000	391400000	4.61534e+08	4.90639e+08	5.73002e+08	5.15193e+08	5.69851e+08	1.29428e+08	1.67632e+08	1.393e+08	2.00049e+08
EmuJ_001063800.1	EmuJ_001063800	EmuJ_001063800.1	EmuJ_001063800.1	transcript=EmuJ_001063800.1 gene=EmuJ_001063800	1	9	42.6	24.218	223	0	121.99	5//0	5//0	4702200000	5	55			-1	940430000	211850000	152180000	178450000	102880000	222940000	3266200	23682000	33214000	6392400	5577600	861790000	1119100000	1024400000	1012100000	941200000	85153000	105060000	116670000	92167000	89213000	8.23181e+08	7.12473e+08	8.97573e+08	5.67414e+08	1.16894e+09	1.72277e+07	1.30525e+08	1.02491e+08	3.27004e+07
EmuJ_001078100.1	EmuJ_001078100	EmuJ_001078100.1	EmuJ_001078100.1	transcript=EmuJ_001078100.1 gene=EmuJ_001078100	1	26	65.9	61.301	554	0	143.38	5//0	5//0	7583600000	35	132			-1	216670000	28846000	30177000	27235000	31743000	23969000	44321000	9895700	9779900	6950500	3756000	1118600000	1130200000	1013000000	926880000	1185600000	568100000	527200000	381970000	454200000	416660000	2.86957e+08	3.94718e+08	4.09944e+08	3.62469e+08	3.75902e+08	1.38071e+09	1.76227e+08	8.77113e+07	1.05084e+08
EmuJ_000526900.1	EmuJ_000526900	EmuJ_000526900.1	EmuJ_000526900.1	transcript=EmuJ_000526900.1 gene=EmuJ_000526900	1	23	80.5	28.04	246	0	88.389	5//0	5//0	10123000000	17	197			-1	595450000	108330000	120550000	102910000	66941000	123390000	4286300	7818000	32913000	12630000	15679000	2246700000	2167500000	1893900000	1931200000	1900100000	313390000	304070000	431760000	333280000	338450000	9.76197e+08	1.18914e+09	1.09079e+09	7.82026e+08	1.41202e+09	5.54086e+07	9.49868e+07	2.24362e+08	1.24158e+08
EmuJ_000249600.1	EmuJ_000249600	EmuJ_000249600.1	EmuJ_000249600.1	transcript=EmuJ_000249600.1 gene=EmuJ_000249600	1	56	78.6	71.632	649	0	323.31	5//0	5//0	155820000000	35	709			-1	4452000000	840250000	939850000	808980000	860530000	929600000	20119000	9181300	19177000	11663000	12685000	30634000000	33580000000	30283000000	38205000000	38035000000	660820000	318770000	433180000	394010000	447520000	5.94278e+09	6.82676e+09	6.83867e+09	7.80462e+09	8.79263e+09	2.50799e+08	1.40853e+08	1.82529e+08	2.09996e+08
EmuJ_000222300.1	EmuJ_000222300	EmuJ_000222300.1	EmuJ_000222300.1	transcript=EmuJ_000222300.1 gene=EmuJ_000222300	1	38	81.9	61.156	558	0	323.31	5//0	5//0	55751000000	30	384			-1	1858400000	409960000	431690000	311750000	328250000	302810000	6684100	2486400	40967000	15724000	8068200	11981000000	12583000000	9700500000	12857000000	12032000000	206830000	122220000	557690000	291930000	366090000	3.06141e+09	3.09316e+09	2.69868e+09	3.20935e+09	2.42821e+09	1.07705e+08	7.16803e+07	3.6151e+08	2.21443e+08
EmuJ_001174200.1	EmuJ_001174200	EmuJ_001174200.1	EmuJ_001174200.1	transcript=EmuJ_001174200.1 gene=EmuJ_001174200	1	23	70.5	48.398	434	0	293.94	5//0	5//0	16550000000	21	174			-1	788110000	142010000	146240000	151970000	119520000	156460000	11068000	5281800	24492000	17809000	13262000	3349600000	2973500000	3391100000	2906000000	3745600000	221890000	128850000	316960000	258920000	260860000	1.09806e+09	1.16071e+09	1.44443e+09	9.58518e+08	2.09327e+09	1.14544e+08	7.08656e+07	2.17433e+08	1.7444e+08
EmuJ_001077900.1	EmuJ_001077900	EmuJ_001077900.1;sp|P62815|VATB2_RAT;sp|P31408|VATB2_BOVIN;tr|A6QP02|A6QP02_BOVIN;tr|A0A3Q1LT17|A0A3Q1LT17_BOVIN;sp|P31407|VATB1_BOVIN;tr|D3ZZS8|D3ZZS8_RAT	EmuJ_001077900.1	transcript=EmuJ_001077900.1 gene=EmuJ_001077900	7	25	69.9	55.403	502	0	212.02	5//0	5//0	13522000000	24	196			-1;-1;-1;-1;-1;-1;-1	563430000	93199000	109100000	105730000	80634000	103190000	15268000	10874000	23322000	12673000	9442800	2648400000	2796000000	2459100000	1916000000	2661200000	284180000	270940000	308090000	256000000	256360000	8.54203e+08	9.47538e+08	1.13858e+09	8.4789e+08	1.03424e+09	1.3477e+08	1.40543e+08	1.58166e+08	1.31041e+08
EmuJ_000875100.1	EmuJ_000875100	EmuJ_000875100.1;tr|Q8HYW3|Q8HYW3_BOVIN;tr|A0A3Q1LFC5|A0A3Q1LFC5_BOVIN;sp|P35565|CALX_RAT;tr|A7Z066|A7Z066_BOVIN	EmuJ_000875100.1	transcript=EmuJ_000875100.1 gene=EmuJ_000875100	5	35	65.3	63.637	571	0	236.36	5//0	5//0	77911000000	25	437			-1;-1;-1;-1;-1	3116400000	674000000	644890000	597880000	608030000	520660000	18289000	8491300	13357000	17070000	13759000	15187000000	16071000000	16850000000	20454000000	16897000000	381980000	212380000	263370000	295440000	335480000	4.00398e+09	4.04981e+09	4.45803e+09	4.41147e+09	4.08094e+09	1.79e+08	1.1764e+08	1.69446e+08	2.51546e+08
EmuJ_000176200.1	EmuJ_000176200	EmuJ_000176200.1	EmuJ_000176200.1	transcript=EmuJ_000176200.1 gene=EmuJ_000176200	1	9	51.3	17.134	154	0	40.29	5//0	5//0	16717000000	8	177			-1	2089600000	422610000	427920000	353610000	289410000	525710000	6748600	13258000	24475000	11946000	13962000	3520700000	3149000000	3789300000	3988400000	4212000000	111540000	165320000	214850000	198660000	189960000	2.04234e+09	2.14471e+09	1.98052e+09	1.68175e+09	2.92099e+09	5.69542e+07	1.23873e+08	1.02889e+08	7.83263e+07
EmuJ_000517550.1	EmuJ_000517550	EmuJ_000517550.1	EmuJ_000517550.1	transcript=EmuJ_000517550.1 gene=EmuJ_000517550	1	51	52.6	131.44	1208	0	323.31	5//0	5//0	34497000000	44	358			-1	784030000	169280000	180850000	134050000	149910000	77360000	9806000	5587700	37373000	11291000	8521800	7260200000	7731400000	7834900000	7998600000	5947000000	398830000	399450000	791330000	546420000	466850000	2.06286e+09	2.16482e+09	1.76191e+09	2.30903e+09	1.24645e+09	1.6952e+08	1.35173e+08	3.90484e+08	2.29653e+08
EmuJ_000065000.1	EmuJ_000065000	EmuJ_000065000.1	EmuJ_000065000.1	transcript=EmuJ_000065000.1 gene=EmuJ_000065000	1	12	80.9	20.228	178	0	74.954	5//0	5//0	9611400000	10	126			-1	961140000	216170000	220760000	143150000	143140000	166860000	19065000	12659000	22428000	8505200	8390900	1929100000	1714900000	2173100000	2829000000	1747700000	281150000	208490000	263210000	168640000	148360000	1.32727e+09	1.23395e+09	9.14598e+08	1.01748e+09	1.14148e+09	2.01125e+08	1.18127e+08	1.02689e+08	7.73389e+07
EmuJ_000417200.1	EmuJ_000417200	EmuJ_000417200.1	EmuJ_000417200.1	transcript=EmuJ_000417200.1 gene=EmuJ_000417200	1	17	88.1	19.818	176	0	136.43	5//0	5//0	16400000000	12	194			-1	1366700000	254360000	268860000	271070000	214230000	287660000	6741800	11188000	28497000	11348000	12702000	3228300000	3430700000	3500400000	4492900000	3370500000	151850000	208380000	328320000	260990000	316000000	1.47751e+09	1.43707e+09	1.81169e+09	1.49928e+09	1.79669e+09	6.79386e+07	1.0974e+08	1.31464e+08	8.77851e+07
EmuJ_000530400.1	EmuJ_000530400	EmuJ_000530400.1	EmuJ_000530400.1	transcript=EmuJ_000530400.1 gene=EmuJ_000530400	1	14	21.7	84.581	751	0	43.455	0//0	5//0	1741900000	25	63			-1	69675000						19102000	9583900	10377000	17779000	12834000						476470000	335500000	171640000	408920000	333350000						2.11871e+08	1.36633e+08	1.1172e+08	2.16739e+08
EmuJ_000071800.1	EmuJ_000071800	EmuJ_000071800.1	EmuJ_000071800.1	transcript=EmuJ_000071800.1 gene=EmuJ_000071800	1	20	58.6	63.404	580	0	261.38	5//0	5//0	18787000000	25	246			-1	751500000	152670000	150810000	149380000	112630000	113660000	9114300	4222900	42361000	8368900	8289200	3383600000	3471000000	3974400000	3696600000	3656700000	235080000	184080000	429750000	212450000	218060000	1.757e+09	1.76395e+09	1.70037e+09	1.48345e+09	1.32687e+09	1.27772e+08	8.71186e+07	2.66992e+08	1.28536e+08
EmuJ_001036600.1	EmuJ_001036600	EmuJ_001036600.1	EmuJ_001036600.1	transcript=EmuJ_001036600.1 gene=EmuJ_001036600	1	138	63.5	305.59	2777	0	323.31	5//0	5//0	109650000000	123	935			-1	891450000	258220000	197120000	106620000	164550000	91599000	987450	470120	62050000	532230	9311100	29340000000	24431000000	19740000000	23973000000	19145000000	107400000	77806000	4205100000	104450000	1334200000	2.15287e+09	1.65839e+09	1.12947e+09	1.66599e+09	1.33827e+09	4.24146e+07	2.27567e+07	4.43674e+08	4.13321e+07
EmuJ_000774100.1	EmuJ_000774100	EmuJ_000774100.1;tr|A0A3Q1LZ31|A0A3Q1LZ31_BOVIN;tr|D3ZF39|D3ZF39_RAT;tr|A5D9G1|A5D9G1_BOVIN;tr|Q2KIC1|Q2KIC1_BOVIN;tr|F1MJP7|F1MJP7_BOVIN	EmuJ_000774100.1	transcript=EmuJ_000774100.1 gene=EmuJ_000774100	6	39	77	62.401	553	0	194.67	5//0	5//0	16927000000	38	326			-1;-1;-1;-1;-1;-1	445460000	86141000	81482000	80207000	67814000	60700000	11343000	13117000	23043000	10425000	11181000	3308900000	3128300000	3100900000	2508800000	2956600000	411120000	458860000	502630000	389830000	405400000	9.62617e+08	8.44851e+08	1.02075e+09	9.42718e+08	8.29231e+08	1.57781e+08	2.39826e+08	1.94046e+08	1.46009e+08
EmuJ_000546900.1	EmuJ_000546900	EmuJ_000546900.1;tr|F6R6R6|F6R6R6_BOVIN;tr|Q5E970|Q5E970_BOVIN;sp|Q5U216|DX39A_RAT	EmuJ_000546900.1	transcript=EmuJ_000546900.1 gene=EmuJ_000546900	4	26	64.6	49.261	426	0	207.86	5//0	5//0	29274000000	24	313			-1;-1;-1;-1	1219700000	217250000	225320000	250410000	218880000	238920000	14399000	11471000	25063000	8274900	9754300	4973700000	5244900000	6323100000	6521700000	5574600000	366770000	358720000	381950000	204620000	364320000	1.85418e+09	2.00597e+09	2.32439e+09	2.1514e+09	2.29905e+09	1.7409e+08	1.9315e+08	2.03807e+08	1.18959e+08
EmuJ_001116050.1	EmuJ_001116050	EmuJ_001116050.1	EmuJ_001116050.1	transcript=EmuJ_001116050.1 gene=EmuJ_001116050	1	15	72.6	34.357	310	0	93.445	5//0	5//0	10061000000	15	160			-1	670710000	124960000	121980000	141420000	107230000	106850000	9115600	12228000	27001000	9792100	10138000	1670100000	1950900000	2183600000	2131500000	1849100000	294990000	300600000	316690000	237120000	273870000	9.37864e+08	9.0285e+08	1.05828e+09	8.10592e+08	9.68726e+08	1.44244e+08	1.73423e+08	1.46322e+08	1.00011e+08
EmuJ_000349500.1	EmuJ_000349500	EmuJ_000349500.1;tr|F2Z4D5|F2Z4D5_BOVIN;sp|Q2TA29|RB11A_BOVIN;sp|P62494|RB11A_RAT;tr|A0A0G2JZR4|A0A0G2JZR4_RAT;sp|Q3MHP2|RB11B_BOVIN;sp|O35509|RB11B_RAT;tr|A0A452DHW3|A0A452DHW3_BOVIN;tr|B5DEP2|B5DEP2_RAT;sp|Q58DW6|RAB25_BOVIN	EmuJ_000349500.1	transcript=EmuJ_000349500.1 gene=EmuJ_000349500	10	21	89.6	23.648	212	0	103.87	5//0	5//0	58599000000	11	302			-1;-1;-1;-1;-1;-1;-1;-1;-1;-1	5327200000	1132200000	971940000	1171600000	896830000	1087000000	14242000	11638000	21331000	6440100	13956000	13217000000	12983000000	12951000000	15829000000	10552000000	214530000	242940000	234870000	182310000	232030000	5.42846e+09	4.23749e+09	6.2136e+09	5.80951e+09	6.31935e+09	1.06341e+08	9.47952e+07	1.20164e+08	5.75953e+07
EmuJ_000961100.1	EmuJ_000961100	EmuJ_000961100.1	EmuJ_000961100.1	transcript=EmuJ_000961100.1 gene=EmuJ_000961100	1	40	36.6	174.12	1572	0	249.69	0//0	5//0	4857800000	73	141			-1	66545000						15322000	14913000	14994000	13780000	7535600						1003400000	1206400000	761560000	834620000	814170000						2.99151e+08	2.99459e+08	2.61172e+08	2.54453e+08
EmuJ_001008100.1	EmuJ_001008100	EmuJ_001008100.1;tr|F1N0T6|F1N0T6_BOVIN;sp|A5D7V9|SYHM_BOVIN;tr|F1M9C9|F1M9C9_RAT;tr|Q4QQV4|Q4QQV4_RAT;sp|Q2KI84|HARS1_BOVIN	EmuJ_001008100.1	transcript=EmuJ_001008100.1 gene=EmuJ_001008100	6	27	64.9	61.546	552	0	218.29	5//0	5//0	10014000000	29	215			-1;-1;-1;-1;-1;-1	345300000	59155000	55007000	70536000	49986000	43948000	12202000	13997000	20992000	11075000	8404500	1639100000	1917800000	1890600000	1369300000	1758400000	346560000	359160000	307560000	291360000	270980000	3.72958e+08	3.7023e+08	4.82455e+08	4.40456e+08	5.13633e+08	1.37304e+08	1.80851e+08	1.66656e+08	1.78758e+08
EmuJ_000727500.1	EmuJ_000727500	EmuJ_000727500.1	EmuJ_000727500.1	transcript=EmuJ_000727500.1 gene=EmuJ_000727500	1	19	53.4	48.589	436	0	84.471	5//0	5//0	7533500000	23	149			-1	327550000	52569000	48071000	62225000	42258000	57442000	14007000	12453000	13201000	13287000	12031000	1160700000	1091800000	1337800000	1346200000	1177700000	272170000	314510000	293880000	394980000	370080000	5.92582e+08	4.96095e+08	7.38346e+08	5.80991e+08	5.33294e+08	1.75464e+08	1.74217e+08	1.12565e+08	1.61933e+08
EmuJ_000225800.1	EmuJ_000225800	EmuJ_000225800.1	EmuJ_000225800.1	transcript=EmuJ_000225800.1 gene=EmuJ_000225800	1	27	26.1	144.23	1292	0	127.93	0//0	5//0	3608200000	55	98			-1	65604000						13721000	8413600	19078000	15029000	9362400						692690000	637240000	642080000	737960000	640300000						2.61512e+08	1.71845e+08	2.56968e+08	2.59544e+08
EmuJ_000332000.1	EmuJ_000332000	EmuJ_000332000.1	EmuJ_000332000.1	transcript=EmuJ_000332000.1 gene=EmuJ_000332000	1	19	78.2	36.763	339	0	90.238	5//0	5//0	8229100000	17	159			-1	484070000	85646000	74633000	94855000	80115000	85588000	14078000	15625000	15784000	9200600	8541700	1607200000	1417600000	1617000000	1169100000	1453900000	317760000	354490000	271990000	232940000	300240000	5.86847e+08	5.46709e+08	6.48547e+08	6.74008e+08	8.00112e+08	1.2615e+08	1.59267e+08	8.49818e+07	8.96172e+07
EmuJ_001169800.1	EmuJ_001169800	EmuJ_001169800.1	EmuJ_001169800.1	transcript=EmuJ_001169800.1 gene=EmuJ_001169800	1	4	42.9	10.277	91	0	25.239	5//0	5//0	7344700000	4	98			-1	1836200000	322820000	398130000	302040000	345950000	402690000	15437000		17583000	12200000	19309000	1512000000	1660000000	1388000000	2115300000	1563000000	62640000		86050000	91699000	145130000	1.12686e+09	1.33501e+09	1.13151e+09	1.35953e+09	1.59449e+09	6.51379e+07	0	4.66842e+07	4.99282e+07
EmuJ_000587500.1	EmuJ_000587500	EmuJ_000587500.1	EmuJ_000587500.1	transcript=EmuJ_000587500.1 gene=EmuJ_000587500	1	16	50.4	44.92	399	0	47.895	5//0	5//0	2955200000	20	84			-1	147760000	16879000	14315000	20200000	17445000	17561000	10422000	20561000	12027000	8701800	9648100	326260000	369590000	380980000	321250000	337700000	212020000	405300000	204140000	274570000	346010000	2.30028e+08	1.90533e+08	2.83423e+08	2.18395e+08	3.11239e+08	1.47685e+08	2.70672e+08	1.00475e+08	8.9478e+07
EmuJ_001000200.1	EmuJ_001000200	EmuJ_001000200.1;sp|Q6AYT3|RTCB_RAT;sp|Q5E9T9|RTCB_BOVIN	EmuJ_001000200.1	transcript=EmuJ_001000200.1 gene=EmuJ_001000200	3	27	76.4	55.514	505	0	203.27	5//0	5//0	18625000000	23	219			-1;-1;-1	809760000	177720000	165420000	128500000	149690000	124760000	12239000	12244000	25916000	9065700	4209600	3847600000	3708200000	3724900000	3001300000	4069800000	218850000	272580000	313760000	174290000	167330000	1.30293e+09	1.20414e+09	1.16372e+09	1.2578e+09	1.13081e+09	1.13289e+08	1.38055e+08	2.29059e+08	1.06407e+08
EmuJ_001096100.1	EmuJ_001096100	EmuJ_001096100.1	EmuJ_001096100.1	transcript=EmuJ_001096100.1 gene=EmuJ_001096100	1	15	16.4	102.56	899	0	128.32	5//0	5//0	5160300000	34	112			-1	151770000	23072000	17053000	16443000	11248000	20767000	16311000	9179900	14882000	11174000	11644000	656630000	634560000	754620000	440660000	747980000	678830000	501460000	446660000	518820000	484300000	3.19496e+08	2.49084e+08	3.11216e+08	2.55213e+08	4.36277e+08	4.01043e+08	2.74373e+08	1.88756e+08	2.67328e+08
EmuJ_000149350.1	EmuJ_000149350	EmuJ_000149350.1	EmuJ_000149350.1	transcript=EmuJ_000149350.1 gene=EmuJ_000149350	1	20	59.3	40.406	361	0	67.481	5//0	5//0	5332000000	19	132			-1	280630000	47211000	43406000	46531000	38521000	42200000	13790000	13300000	20894000	8843000	5938800	730510000	873680000	803950000	953270000	902960000	215450000	228030000	200130000	169880000	179990000	4.68198e+08	4.16755e+08	4.9571e+08	4.69563e+08	4.39879e+08	1.30726e+08	1.52533e+08	1.24377e+08	1.09563e+08
EmuJ_000981700.1	EmuJ_000981700	EmuJ_000981700.1	EmuJ_000981700.1	transcript=EmuJ_000981700.1 gene=EmuJ_000981700	1	17	88.3	33.439	299	0	180.29	5//0	5//0	15919000000	17	195			-1	936400000	203120000	170540000	179200000	152080000	169130000	10644000	10150000	16917000	12480000	12141000	2358100000	2683500000	4055800000	3477500000	3360300000	362850000	347390000	287000000	247050000	269570000	1.33679e+09	1.24546e+09	1.57234e+09	1.26174e+09	1.6219e+09	9.30861e+07	1.21278e+08	9.70529e+07	1.45744e+08
EmuJ_000511900.1	EmuJ_000511900	EmuJ_000511900.1	EmuJ_000511900.1	transcript=EmuJ_000511900.1 gene=EmuJ_000511900	1	26	66.9	40.644	362	0	215.2	5//0	5//0	96957000000	20	543			-1	4847800000	855410000	884210000	1030100000	952870000	1063700000	19192000	13020000	6113100	9959500	13225000	19736000000	21454000000	19566000000	21876000000	17039000000	532440000	476400000	170980000	255870000	346750000	4.34019e+09	5.03604e+09	6.57108e+09	6.55065e+09	7.29439e+09	2.11645e+08	1.68621e+08	6.62712e+07	1.04006e+08
EmuJ_000140400.1	EmuJ_000140400	EmuJ_000140400.1	EmuJ_000140400.1	transcript=EmuJ_000140400.1 gene=EmuJ_000140400	1	7	72	12.147	107	0	49.233	5//0	5//0	6642500000	5	54			-1	1328500000	344730000	336150000	210900000	167840000	207530000	8309700	16869000	18594000	11612000	5959800	1503300000	1882100000	1448000000	1355800000	1241800000	105300000	110490000	131320000	99320000	89394000	1.33675e+09	1.37557e+09	1.01392e+09	7.67668e+08	8.36685e+08	4.38303e+07	1.08386e+08	6.17102e+07	5.9399e+07
EmuJ_000305900.1	EmuJ_000305900	EmuJ_000305900.1;tr|G3V6Q6|G3V6Q6_RAT;tr|E1BA29|E1BA29_BOVIN;tr|D4AE68|D4AE68_RAT;sp|Q9JID2|GNA11_RAT;sp|P82471|GNAQ_RAT;sp|P38409|GNA11_BOVIN;tr|A0A452DJG2|A0A452DJG2_BOVIN;tr|Q5EAP4|Q5EAP4_RAT;sp|P38408|GNA14_BOVIN;tr|A0A3Q1MUH6|A0A3Q1MUH6_BOVIN;tr|Q7M0H6|Q7M0H6_RAT;tr|Q45QM4|Q45QM4_RAT	EmuJ_000305900.1	transcript=EmuJ_000305900.1 gene=EmuJ_000305900	13	21	46.7	50.481	430	0	77.347	5//0	5//0	11462000000	19	166			-1;-1;-1;-1;-1;-1;-1;-1;-1;-1;-1;-1;-1	603270000	107150000	108990000	120980000	96093000	108880000	10072000	12819000	14415000	11533000	12340000	1970900000	2048900000	2252800000	1987300000	2086900000	293090000	322540000	307610000	289590000	323400000	1.00292e+09	1.05962e+09	1.23338e+09	9.93396e+08	1.22781e+09	1.05906e+08	1.3372e+08	1.02471e+08	1.16852e+08
EmuJ_001104400.1	EmuJ_001104400	EmuJ_001104400.1	EmuJ_001104400.1	transcript=EmuJ_001104400.1 gene=EmuJ_001104400	1	34	52.7	87.028	806	0	207.07	5//0	5//0	15296000000	32	287			-1	478010000	77435000	103570000	91093000	69655000	73822000	11379000	8579900	22280000	8821100	11370000	3076400000	3171900000	2704800000	2508700000	3193200000	278680000	365660000	468150000	282940000	308790000	6.71429e+08	1.24988e+09	1.44334e+09	7.06728e+08	8.02262e+08	1.88307e+08	1.29338e+08	2.72237e+08	1.62634e+08
EmuJ_000616500.1	EmuJ_000616500	EmuJ_000616500.1	EmuJ_000616500.1	transcript=EmuJ_000616500.1 gene=EmuJ_000616500	1	16	58.3	35.128	319	0	55.869	5//0	5//0	8962600000	18	138			-1	497920000	89700000	88123000	76023000	98644000	84848000	10802000	9334300	15060000	10422000	14964000	2024100000	1816900000	1516700000	1347700000	1423500000	354850000	361600000	240990000	205170000	339820000	9.32408e+08	9.78689e+08	9.69519e+08	1.18059e+09	1.03543e+09	1.18514e+08	1.55323e+08	1.2442e+08	1.63477e+08
EmuJ_001197300.1	EmuJ_001197300	EmuJ_001197300.1;sp|Q6P799|SYSC_RAT;tr|A0A0G2JZG7|A0A0G2JZG7_RAT	EmuJ_001197300.1	transcript=EmuJ_001197300.1 gene=EmuJ_001197300	3	33	66.6	64.204	569	0	294.24	5//0	5//0	12834000000	31	224			-1;-1;-1	413990000	89723000	80646000	75138000	54685000	52715000	9160400	8347400	28941000	8486900	6143200	2806900000	2571300000	2427800000	1483600000	2315700000	274370000	300980000	371440000	224400000	245650000	6.58047e+08	6.90639e+08	7.9026e+08	5.28031e+08	6.28045e+08	8.94075e+07	1.18415e+08	1.86681e+08	9.94093e+07
EmuJ_000333800.1	EmuJ_000333800	EmuJ_000333800.1	EmuJ_000333800.1	transcript=EmuJ_000333800.1 gene=EmuJ_000333800	1	11	63.8	20.679	185	0	24.815	5//0	5//0	1536800000	11	68			-1	139710000	21540000	14559000	8199600	14724000	20862000	6871300	9402300	19626000	13968000	9960700	199680000	125640000	177510000	226070000	309550000	127050000	161090000	238680000	279790000	226860000	1.64935e+08	1.27471e+08	7.97093e+07	1.41806e+08	1.65267e+08	7.87494e+07	1.07925e+08	1.09467e+08	1.22477e+08
EmuJ_000456000.1	EmuJ_000456000	EmuJ_000456000.1	EmuJ_000456000.1	transcript=EmuJ_000456000.1 gene=EmuJ_000456000	1	17	73.3	20.683	180	0	101.51	5//0	5//0	23831000000	11	200			-1	2166500000	444870000	495610000	364600000	297070000	506110000	11516000	17324000	8179700	7038100	14175000	6115900000	6142600000	4285500000	5015800000	5012500000	213290000	165550000	166630000	189060000	229560000	2.24437e+09	2.98585e+09	2.47566e+09	1.92676e+09	3.4582e+09	1.33629e+08	1.8316e+08	5.97223e+07	7.75466e+07
EmuJ_000807600.1	EmuJ_000807600	EmuJ_000807600.1;sp|P52296|IMB1_RAT;tr|F2Z3Q8|F2Z3Q8_RAT;tr|E1BFV0|E1BFV0_BOVIN	EmuJ_000807600.1	transcript=EmuJ_000807600.1 gene=EmuJ_000807600	4	35	60	101.49	934	0	241.36	5//0	5//0	14383000000	33	237			-1;-1;-1;-1	435860000	102650000	94977000	62004000	78726000	37157000	12186000	7287400	20057000	10986000	9829500	3329500000	2726800000	3335300000	2476400000	2140500000	400900000	359710000	329710000	362530000	363310000	1.23561e+09	1.22998e+09	9.44164e+08	1.24932e+09	6.10961e+08	2.18071e+08	1.31724e+08	2.05933e+08	1.71988e+08
EmuJ_000859400.1	EmuJ_000859400	EmuJ_000859400.1	EmuJ_000859400.1	transcript=EmuJ_000859400.1 gene=EmuJ_000859400	1	16	67.2	20.806	183	0	201.12	5//0	5//0	27397000000	10	248			-1	2739700000	574620000	615100000	563640000	368320000	558940000	13221000	12729000	13744000	7647500	11789000	6704200000	6044000000	6305400000	6839200000	5012600000	153240000	218670000	155220000	137660000	180910000	2.58779e+09	3.03649e+09	2.98174e+09	2.40243e+09	3.19801e+09	1.12226e+08	1.26619e+08	7.7061e+07	7.54312e+07
EmuJ_000939500.1	EmuJ_000939500	EmuJ_000939500.1	EmuJ_000939500.1	transcript=EmuJ_000939500.1 gene=EmuJ_000939500	1	6	9.8	89.142	805	0	11.787	4//1	4//0	2956600000	43	15			-1	68758000	539240	1416500	1338600	3795800	186600	13479000	1839200	25382000	20781000		39098000	62396000	76439000	129810000	41822000	618270000	175620000	502900000	797680000		2.12809e+07	5.70314e+07	5.79066e+07	1.63325e+08	8.41385e+06	6.11449e+08	1.01625e+08	7.24429e+08	9.14219e+08
EmuJ_001166800.1	EmuJ_001166800	EmuJ_001166800.1;tr|Q4V8E2|Q4V8E2_RAT;tr|Q17QP9|Q17QP9_BOVIN	EmuJ_001166800.1	transcript=EmuJ_001166800.1 gene=EmuJ_001166800	3	14	76	35.004	313	0	73.02	5//0	5//0	17783000000	11	167			-1;-1;-1	1616600000	318120000	293330000	332530000	272430000	339630000	7050500	8254600	32518000	6525300	6247900	3593600000	3426000000	2700300000	4243400000	3906700000	158660000	144420000	226280000	149510000	170690000	1.19615e+09	1.18549e+09	1.48082e+09	1.54643e+09	1.65432e+09	6.74006e+07	7.13153e+07	1.27914e+08	6.37555e+07
EmuJ_000881600.1	EmuJ_000881600	EmuJ_000881600.1	EmuJ_000881600.1	transcript=EmuJ_000881600.1 gene=EmuJ_000881600	1	3	21.4	20.653	187	0	32.775	4//1	5//0	654000000	8	31			-1	81750000	6948800	5199800	4340600	1945600	4919500	13091000	14462000	14856000	9418400	6568200	49157000	49324000	39661000	22747000	49614000	169640000	187590000	99578000	118720000	104010000	5.10198e+07	3.89502e+07	3.49329e+07	1.71698e+07	4.12697e+07	1.10484e+08	1.48671e+08	7.15098e+07	7.70871e+07
EmuJ_000391700.1	EmuJ_000391700	EmuJ_000391700.1	EmuJ_000391700.1	transcript=EmuJ_000391700.1 gene=EmuJ_000391700	1	5	13	56.671	506	0	25.761	0//0	5//0	1225300000	21	39			-1	58346000						17982000	13286000	9205800	9395800	8476700						418670000	372950000	275850000	308820000	282120000						3.57656e+08	3.05019e+08	1.28318e+08	2.01869e+08
EmuJ_000391250.1	EmuJ_000391250	EmuJ_000391250.1	EmuJ_000391250.1	transcript=EmuJ_000391250.1 gene=EmuJ_000391250	1	22	64.4	52.139	466	0	132.65	5//0	5//0	7551100000	19	123			-1	397430000	71122000	63184000	76021000	58922000	69152000	10964000	7291200	20046000	10533000	10195000	1157600000	1147300000	1310700000	1444900000	1640600000	182510000	206780000	177920000	173560000	193880000	7.8747e+08	7.90249e+08	9.85388e+08	8.08625e+08	9.87919e+08	1.4657e+08	1.2776e+08	2.21535e+08	1.64424e+08
EmuJ_000502100.1	EmuJ_000502100	EmuJ_000502100.1	EmuJ_000502100.1	transcript=EmuJ_000502100.1 gene=EmuJ_000502100	1	18	70.8	33.138	308	0	67.152	5//0	5//0	8463600000	14	146			-1	604540000	111620000	108330000	113310000	89929000	122240000	6791300	7229100	25159000	13156000	6768800	1861200000	1881900000	1541600000	2108900000	1404900000	206560000	198650000	261070000	194400000	192410000	6.64713e+08	6.38678e+08	7.92269e+08	6.53884e+08	8.75793e+08	7.46931e+07	1.00347e+08	1.48255e+08	1.38023e+08
EmuJ_000854000.1	EmuJ_000854000	EmuJ_000854000.1	EmuJ_000854000.1	transcript=EmuJ_000854000.1 gene=EmuJ_000854000	1	16	55.7	44.881	404	0	59.261	5//0	5//0	4614200000	22	90			-1	209740000	37621000	32787000	24798000	32189000	25981000	7307000	11548000	17669000	11321000	8514500	690180000	656780000	584500000	726470000	710160000	158260000	250780000	258070000	362300000	295890000	3.9675e+08	3.64163e+08	2.71175e+08	3.22548e+08	2.71363e+08	9.57658e+07	1.57457e+08	1.498e+08	1.53425e+08
EmuJ_000781900.1	EmuJ_000781900	EmuJ_000781900.1	EmuJ_000781900.1	transcript=EmuJ_000781900.1 gene=EmuJ_000781900	1	10	86	25.589	235	0	54.131	5//0	5//0	6265000000	5	67			-1	1253000000	313230000	232780000	190990000	190490000	269430000	16675000	14067000	12556000	5445400	7332000	1291700000	1163200000	1354500000	1327400000	1427400000	73595000	87147000	80402000	77814000	88668000	1.03498e+09	8.57999e+08	8.09228e+08	7.52482e+08	1.1238e+09	8.79528e+07	9.03784e+07	4.16691e+07	2.78564e+07
EmuJ_000412600.1	EmuJ_000412600	EmuJ_000412600.1	EmuJ_000412600.1	transcript=EmuJ_000412600.1 gene=EmuJ_000412600	1	3	57.3	10.229	89	0	54.344	5//0	4//1	5909000000	2	38			-1	2954500000	1280000000	369660000	232510000	99943000	914580000	9484900	6215400	30690000	4551100	6847400	2833000000	957870000	580880000	386950000	1876000000	31620000		79317000		34081000	2.34145e+09	6.92235e+08	4.67799e+08	2.20497e+08	1.9181e+09	2.00122e+07	1.59739e+07	4.07405e+07	9.31244e+06
EmuJ_000522800.1	EmuJ_000522800	EmuJ_000522800.1	EmuJ_000522800.1	transcript=EmuJ_000522800.1 gene=EmuJ_000522800	1	21	71.5	36.769	323	0	156.42	5//0	5//0	11650000000	18	176			-1	647240000	117900000	98980000	129760000	114060000	130870000	12840000	12565000	14000000	8129100	8143500	2306500000	2235000000	2315700000	2163500000	1966200000	315550000	411850000	242380000	204020000	228970000	9.3852e+08	8.91056e+08	1.34191e+09	1.0022e+09	1.33525e+09	1.36592e+08	1.83424e+08	1.03952e+08	1.36773e+08
EmuJ_000393400.1	EmuJ_000393400	EmuJ_000393400.1	EmuJ_000393400.1	transcript=EmuJ_000393400.1 gene=EmuJ_000393400	1	21	48.8	60.569	543	0	108.65	5//0	5//0	5847100000	22	118			-1	265780000	49569000	56920000	38731000	39194000	26032000	13917000	11596000	9352700	15175000	5287600	995480000	1089300000	1169000000	1018800000	1160300000	306530000	391130000	154780000	238110000	129380000	3.79447e+08	5.55665e+08	3.68603e+08	4.24263e+08	3.82973e+08	1.02722e+08	1.21085e+08	8.45718e+07	1.23143e+08
EmuJ_000644500.1	EmuJ_000644500	EmuJ_000644500.1	EmuJ_000644500.1	transcript=EmuJ_000644500.1 gene=EmuJ_000644500	1	87	69.8	176.19	1565	0	323.31	5//0	5//0	57231000000	74	605			-1	773390000	191610000	193760000	131030000	125910000	74185000	10032000	5094200	23107000	10424000	8232200	12792000000	13369000000	12192000000	12035000000	10594000000	666350000	572720000	882040000	832310000	700630000	3.67508e+09	3.80276e+09	3.84918e+09	2.94417e+09	1.48952e+09	1.86754e+08	9.7625e+07	2.39366e+08	1.76011e+08
EmuJ_000638400.1	EmuJ_000638400	EmuJ_000638400.1;tr|F1LZM2|F1LZM2_RAT;tr|A0A3Q1M5R6|A0A3Q1M5R6_BOVIN;tr|A0A3Q1LKA6|A0A3Q1LKA6_BOVIN;tr|A0A3Q1MJH6|A0A3Q1MJH6_BOVIN;tr|D4A4Q9|D4A4Q9_RAT;tr|P97582|P97582_RAT;sp|O70511|ANK3_RAT;sp|O70511-3|ANK3_RAT;tr|A0A0G2K0J3|A0A0G2K0J3_RAT;tr|A0A0G2K1R9|A0A0G2K1R9_RAT;sp|O70511-2|ANK3_RAT;tr|A0A0G2K1Q7|A0A0G2K1Q7_RAT;tr|A0A0G2K2B9|A0A0G2K2B9_RAT;tr|Q9N180|Q9N180_BOVIN;tr|O88521|O88521_RAT;tr|A0…	EmuJ_000638400.1	transcript=EmuJ_000638400.1 gene=EmuJ_000638400	23	82	67.8	206.74	1925	0	323.31	5//0	5//0	59076000000	83	704			-1;-1;-1;-1;-1;-1;-1;-1;-1;-1;-1;-1;-1;-1;-1;-1;-1;-1;-1;-1;-1;-1;-1	711760000	148680000	159680000	115390000	127440000	104580000	10006000	7682400	18593000	11592000	8116900	11878000000	12175000000	11891000000	13149000000	12095000000	837750000	949000000	852840000	1012800000	779620000	1.74373e+09	2.67745e+09	1.35844e+09	1.69009e+09	1.39708e+09	2.71136e+08	2.26697e+08	3.12758e+08	2.74118e+08
EmuJ_000129600.1	EmuJ_000129600	EmuJ_000129600.1;tr|Q0V888|Q0V888_BOVIN;sp|D4ABY2|COPG2_RAT;tr|A0A3Q1LXX0|A0A3Q1LXX0_BOVIN;tr|A0A3Q1LQI0|A0A3Q1LQI0_BOVIN;tr|A0A0H2UHV9|A0A0H2UHV9_RAT;sp|A2VE21|COPG2_BOVIN;tr|A0A140T886|A0A140T886_BOVIN;sp|Q4AEF8|COPG1_RAT;sp|P53620|COPG1_BOVIN;tr|A0A0G2K1F3|A0A0G2K1F3_RAT	EmuJ_000129600.1	transcript=EmuJ_000129600.1 gene=EmuJ_000129600	11	54	66.3	101.52	918	0	323.31	5//0	5//0	41355000000	51	529			-1;-1;-1;-1;-1;-1;-1;-1;-1;-1;-1	810890000	166110000	156770000	157480000	147530000	125790000	7645600	3677300	29262000	9513500	7101400	8875900000	8589300000	8732600000	7985400000	7913700000	445990000	368100000	700420000	587620000	513050000	1.55459e+09	1.49226e+09	1.61949e+09	1.7093e+09	1.44487e+09	1.34166e+08	9.12805e+07	1.88144e+08	1.5456e+08
EmuJ_000103700.1	EmuJ_000103700	EmuJ_000103700.1	EmuJ_000103700.1	transcript=EmuJ_000103700.1 gene=EmuJ_000103700	1	10	17.9	56.788	507	0	17.632	2//0	5//0	1293000000	23	45			-1	56218000	274820	284730				15700000	6132700	12664000	10747000	10415000	6320800	7082000				333160000	224070000	183160000	254350000	245650000	5.80119e+06	6.13171e+06				1.80852e+08	9.44683e+07	9.90561e+07	1.19963e+08
EmuJ_000778900.1	EmuJ_000778900	EmuJ_000778900.1	EmuJ_000778900.1	transcript=EmuJ_000778900.1 gene=EmuJ_000778900	1	14	42.5	50.147	447	0	81.163	5//0	5//0	3302700000	24	90			-1	137610000	15605000	15161000	21547000	19191000	11664000	9331200	7525200	12824000	12194000	12570000	386580000	359660000	474840000	437100000	327680000	276680000	236310000	293060000	415280000	391040000	2.63329e+08	2.12178e+08	3.27212e+08	3.49516e+08	2.81842e+08	1.29172e+08	1.21694e+08	9.58575e+07	1.35781e+08
EmuJ_000237250.1	EmuJ_000237250	EmuJ_000237250.1	EmuJ_000237250.1	transcript=EmuJ_000237250.1 gene=EmuJ_000237250	1	17	54.1	33.284	294	0	83.658	5//0	5//0	16173000000	16	180			-1	1010800000	201630000	201750000	200800000	146150000	205860000	14099000	9076300	12396000	8875400	10178000	2769500000	3160600000	3715100000	3550500000	3301000000	279700000	201390000	246170000	236830000	271400000	1.57403e+09	1.96073e+09	1.74609e+09	1.31751e+09	2.0913e+09	1.19217e+08	9.05552e+07	6.6924e+07	1.08942e+08
EmuJ_000061600.1	EmuJ_000061600	EmuJ_000061600.1	EmuJ_000061600.1	transcript=EmuJ_000061600.1 gene=EmuJ_000061600	1	14	22.4	86.802	777	0	89.398	0//0	5//0	1664100000	31	45			-1	53679000						11163000	13502000	10004000	11958000	7052900						338630000	367730000	185900000	273070000	262530000						1.93484e+08	3.32949e+08	1.45259e+08	2.22846e+08
EmuJ_000605100.1	EmuJ_000605100	EmuJ_000605100.1	EmuJ_000605100.1	transcript=EmuJ_000605100.1 gene=EmuJ_000605100	1	18	41.3	67.629	596	0	205.07	3//0	5//0	1969900000	35	57			-1	56282000	525250		400130		1678700	14409000	14143000	8992900	8881400	7251500	18362000		14616000			374290000	423930000	344640000	264380000	248160000	1.68727e+07		1.40888e+07		6.16109e+07	2.09604e+08	2.43794e+08	1.17922e+08	1.62391e+08
EmuJ_001088700.1	EmuJ_001088700	EmuJ_001088700.1;sp|P20650|PPM1A_RAT;sp|O62829|PPM1A_BOVIN;sp|O62830-2|PPM1B_BOVIN;sp|P35815|PPM1B_RAT;tr|Q642F2|Q642F2_RAT;sp|P35815-2|PPM1B_RAT;tr|A0A3Q1MBU1|A0A3Q1MBU1_BOVIN;tr|A0A0G2K7C6|A0A0G2K7C6_RAT;tr|A0A3Q1LM49|A0A3Q1LM49_BOVIN;tr|Q99ND8|Q99ND8_RAT;tr|A0A0H2UHE5|A0A0H2UHE5_RAT;sp|O62830|PPM1B_BOVIN	EmuJ_001088700.1	transcript=EmuJ_001088700.1 gene=EmuJ_001088700	13	16	56.3	41.581	380	0	95.849	5//0	5//0	2978700000	24	80			-1;-1;-1;-1;-1;-1;-1;-1;-1;-1;-1;-1;-1	124110000	15853000	12266000	10546000	17187000	13964000	9174600	6631000	14001000	11889000	12599000	374680000	245510000	308530000	348120000	389840000	243830000	208020000	329050000	380260000	397050000	2.50081e+08	2.13557e+08	2.11534e+08	2.60349e+08	2.62177e+08	1.17857e+08	1.14021e+08	1.46803e+08	1.96518e+08
EmuJ_000925300.1	EmuJ_000925300	EmuJ_000925300.1	EmuJ_000925300.1	transcript=EmuJ_000925300.1 gene=EmuJ_000925300	1	31	80.7	39.783	363	0	272.62	5//0	5//0	73671000000	22	429			-1	3348700000	681780000	698330000	668060000	621880000	623490000	8063000	5074300	22109000	11810000	8084100	14701000000	15851000000	15372000000	14313000000	13494000000	264910000	218180000	471980000	311890000	272800000	5.46684e+09	6.26351e+09	6.40571e+09	6.61421e+09	6.32172e+09	1.36365e+08	9.48592e+07	2.39406e+08	1.85746e+08
EmuJ_000490900.1	EmuJ_000490900	EmuJ_000490900.1;tr|A0A3Q1M1J7|A0A3Q1M1J7_BOVIN;tr|C0KTL0|C0KTL0_BOVIN;sp|Q2KHU8|IF2G_BOVIN;sp|P81795|IF2G_RAT;sp|C9WPN6|IF2H_RAT	EmuJ_000490900.1	transcript=EmuJ_000490900.1 gene=EmuJ_000490900	6	16	43.9	49.999	462	0	132.51	5//0	5//0	11480000000	20	182			-1;-1;-1;-1;-1;-1	574010000	98818000	105130000	124230000	100880000	90175000	10505000	8646600	21200000	9452400	4970200	1917000000	2152100000	2113500000	2332300000	2109700000	189130000	239820000	224020000	190670000	129630000	7.62466e+08	7.79962e+08	9.5842e+08	8.33996e+08	7.85213e+08	8.86153e+07	1.02732e+08	1.28622e+08	9.3935e+07
EmuJ_001098900.1	EmuJ_001098900	EmuJ_001098900.1	EmuJ_001098900.1	transcript=EmuJ_001098900.1 gene=EmuJ_001098900	1	10	93.1	15.706	144	0	61.737	5//0	5//0	7343200000	10	97			-1	734320000	183590000	154180000	115440000	104890000	123520000	6045700	16892000	14492000	8290100	6970900	1535500000	1373700000	1826500000	1853800000	1322500000	124700000	218400000	167080000	156140000	119120000	1.20627e+09	9.4956e+08	9.81194e+08	9.23317e+08	1.02809e+09	6.3778e+07	1.62411e+08	8.23017e+07	8.48155e+07
EmuJ_000683800.1	EmuJ_000683800	EmuJ_000683800.1;tr|Q7YSF1|Q7YSF1_BOVIN	EmuJ_000683800.1	transcript=EmuJ_000683800.1 gene=EmuJ_000683800	2	45	85.9	59.228	545	0	323.31	5//0	5//0	118280000000	32	715			-1;-1	3696400000	746400000	802180000	761900000	648890000	683140000	13195000	10057000	13848000	7878000	8902800	27420000000	26165000000	26934000000	20911000000	24492000000	316470000	298330000	319580000	234540000	272980000	7.45489e+09	8.04313e+09	8.08515e+09	6.66675e+09	5.88722e+09	1.76107e+08	1.39674e+08	1.70271e+08	1.44914e+08
EmuJ_001073400.1	EmuJ_001073400	EmuJ_001073400.1	EmuJ_001073400.1	transcript=EmuJ_001073400.1 gene=EmuJ_001073400	1	21	59.4	22.538	197	0	83.646	5//0	5//0	49718000000	10	226			-1	4971800000	1005600000	1084400000	925500000	764640000	1139300000	10799000	14482000	7627500	7846400	11609000	9554400000	10348000000	13065000000	13919000000	10585000000	222470000	220390000	111330000	136070000	178810000	6.96288e+09	7.90702e+09	7.21516e+09	6.08084e+09	9.24602e+09	1.13918e+08	1.861e+08	5.06268e+07	7.07861e+07
EmuJ_000126400.1	EmuJ_000126400	EmuJ_000126400.1	EmuJ_000126400.1	transcript=EmuJ_000126400.1 gene=EmuJ_000126400	1	28	59.6	59.728	517	0	167.68	5//0	5//0	6666700000	32	125			-1	208330000	23041000	40224000	31146000	28525000	32779000	12242000	13573000	12717000	9393300	4693500	1119500000	1199000000	1200800000	794100000	1128200000	290110000	344450000	288430000	285060000	216570000	2.91556e+08	6.37477e+08	5.21753e+08	5.56276e+08	6.02326e+08	1.18267e+08	1.66808e+08	1.2116e+08	1.21152e+08
EmuJ_000296900.1	EmuJ_000296900	EmuJ_000296900.1	EmuJ_000296900.1	transcript=EmuJ_000296900.1 gene=EmuJ_000296900	1	10	23.4	73.486	676	0	93.211	1//1	5//0	1665400000	31	41			-1	53723000		575620	577210			11349000	11489000	11484000	11571000	6676200		18466000	18675000			334530000	320010000	199230000	277750000	230030000		1.67078e+07	1.80001e+07			2.34194e+08	2.47098e+08	1.4379e+08	2.43407e+08
EmuJ_000078800.1	EmuJ_000078800	EmuJ_000078800.1	EmuJ_000078800.1	transcript=EmuJ_000078800.1 gene=EmuJ_000078800	1	37	69.4	82.675	754	0	276.97	5//0	5//0	42553000000	41	450			-1	1037900000	221220000	196350000	192570000	178100000	196820000	12014000	11271000	15582000	7969900	5977800	9029800000	8500400000	8408300000	10130000000	9360600000	420490000	443490000	406980000	316020000	329010000	2.45443e+09	2.51633e+09	2.12738e+09	2.52449e+09	2.84405e+09	2.02188e+08	1.88586e+08	1.65892e+08	1.51686e+08
EmuJ_000141500.1	EmuJ_000141500	EmuJ_000141500.1	EmuJ_000141500.1	transcript=EmuJ_000141500.1 gene=EmuJ_000141500	1	13	53.2	34.628	310	0	87.85	5//0	5//0	9942900000	16	137			-1	621430000	115620000	114570000	104200000	117540000	117480000	7001800	10967000	19753000	6564400	7754900	2091000000	2150600000	1900300000	1694300000	1494900000	226350000	237610000	224330000	176910000	241700000	1.14735e+09	1.19106e+09	1.15443e+09	1.29752e+09	1.38419e+09	7.49276e+07	1.23584e+08	1.22159e+08	7.95212e+07
EmuJ_000437000.1	EmuJ_000437000	EmuJ_000437000.1;tr|Q2HJE7|Q2HJE7_BOVIN;tr|A0A3Q1MLJ5|A0A3Q1MLJ5_BOVIN;tr|E1BFQ8|E1BFQ8_BOVIN;tr|D4ADQ1|D4ADQ1_RAT;tr|E1BI58|E1BI58_BOVIN	EmuJ_000437000.1	transcript=EmuJ_000437000.1 gene=EmuJ_000437000	6	16	63.8	38.566	334	0	74.797	5//0	5//0	3897800000	15	93			-1;-1;-1;-1;-1;-1	259850000	30014000	42138000	55305000	52516000	28843000	12252000	15164000	9770300	5764200	8084900	610310000	651300000	761820000	518280000	642560000	259450000	296620000	157590000	162160000	208310000	2.18467e+08	2.54605e+08	3.36146e+08	3.68409e+08	2.65403e+08	9.88038e+07	1.2069e+08	6.57702e+07	6.13122e+07
EmuJ_000669700.1	EmuJ_000669700	EmuJ_000669700.1;tr|A0A452DJ97|A0A452DJ97_BOVIN;sp|P05131-2|KAPCB_BOVIN;tr|A0A452DJE2|A0A452DJE2_BOVIN;tr|E1BEN2|E1BEN2_BOVIN;tr|A0A3Q1M8C0|A0A3Q1M8C0_BOVIN;tr|A6QNX4|A6QNX4_BOVIN;sp|P00517|KAPCA_BOVIN;sp|P05131|KAPCB_BOVIN;sp|P27791|KAPCA_RAT;sp|P68182|KAPCB_RAT;tr|A0A3Q1LUR5|A0A3Q1LUR5_BOVIN;tr|A1L1M0|A1L1M0_RAT;tr|A0A3Q1N5A9|A0A3Q1N5A9_BOVIN;tr|A0A452DIU2|A0A452DIU2_BOVIN;sp|P27791-2|KAPCA_RAT…	EmuJ_000669700.1	transcript=EmuJ_000669700.1 gene=EmuJ_000669700	18	16	37.9	45.689	398	0	61.47	5//0	5//0	2662500000	24	81			-1;-1;-1;-1;-1;-1;-1;-1;-1;-1;-1;-1;-1;-1;-1;-1;-1;-1	110940000	18236000	13353000	10492000	8869900	8423600	8556200	9349400	12624000	11855000	9177400	333550000	330030000	267330000	227050000	231970000	277210000	308010000	288360000	321480000	406680000	3.05174e+08	2.92774e+08	2.14663e+08	1.67687e+08	2.11997e+08	1.55088e+08	1.8081e+08	1.17826e+08	1.44241e+08
EmuJ_000480000.1	EmuJ_000480000	EmuJ_000480000.1	EmuJ_000480000.1	transcript=EmuJ_000480000.1 gene=EmuJ_000480000	1	11	34.6	20.895	188	0	71.216	5//0	5//0	7432800000	9	85			-1	825870000	171500000	172660000	135570000	92555000	200930000	6169300	3631500	21284000	10217000	11358000	1481900000	1567600000	1896300000	1766400000	1469500000	97480000	96343000	251920000	157530000	144070000	8.307e+08	1.08871e+09	1.04271e+09	7.70278e+08	1.20874e+09	5.85736e+07	4.19992e+07	1.27145e+08	9.40758e+07
EmuJ_000683000.1	EmuJ_000683000	EmuJ_000683000.1	EmuJ_000683000.1	transcript=EmuJ_000683000.1 gene=EmuJ_000683000	1	48	48.7	121.29	1082	0	147.22	5//0	5//0	15497000000	55	299			-1	281770000	53396000	43699000	43605000	46745000	41823000	7093800	5379900	21732000	10050000	8244900	3132400000	3087900000	2813300000	2475600000	2659400000	420780000	464850000	611130000	533110000	493580000	1.14644e+09	9.59294e+08	1.0721e+09	1.1917e+09	1.19927e+09	1.50357e+08	1.4337e+08	3.30277e+08	2.05877e+08
EmuJ_001077100.1	EmuJ_001077100	EmuJ_001077100.1	EmuJ_001077100.1	transcript=EmuJ_001077100.1 gene=EmuJ_001077100	1	7	20.4	23.67	225	0	86.466	5//0	5//0	68051000000	10	147			-1	6805100000	1233300000	1578300000	1473000000	1165700000	1302800000	12538000	7442000	14817000	8034400	9171200	13730000000	15817000000	13792000000	17679000000	11671000000	140950000	152470000	154970000	98245000	160400000	1.03796e+10	1.40551e+10	1.40589e+10	1.2071e+10	1.2974e+10	1.32265e+08	9.56315e+07	9.83479e+07	8.22001e+07
EmuJ_000507000.1	EmuJ_000507000	EmuJ_000507000.1	EmuJ_000507000.1	transcript=EmuJ_000507000.1 gene=EmuJ_000507000	1	14	43.7	33.936	318	0	85.998	5//0	5//0	17766000000	14	194			-1	1269000000	258270000	255190000	223520000	208160000	271350000	16795000	5600100	14762000	5929900	9393600	4133200000	4018600000	2986900000	3119600000	3915900000	192850000	151550000	150750000	175350000	205940000	1.73775e+09	1.40394e+09	1.78555e+09	1.61454e+09	1.90161e+09	2.01954e+08	8.7829e+07	9.17854e+07	7.73603e+07
EmuJ_000809800.1	EmuJ_000809800	EmuJ_000809800.1	EmuJ_000809800.1	transcript=EmuJ_000809800.1 gene=EmuJ_000809800	1	11	56.7	22.884	194	0	47.383	5//0	5//0	8446200000	8	101			-1	1055800000	191950000	215750000	217250000	183170000	195390000	10201000	6686900	19085000	9439500	6851500	2182800000	1815900000	2093600000	1252900000	1687800000	125010000	116900000	107170000	120090000	120320000	1.08151e+09	8.08748e+08	1.09584e+09	8.15261e+08	9.27037e+08	8.60887e+07	6.87416e+07	9.43774e+07	6.88504e+07
EmuJ_000990500.1	EmuJ_000990500	EmuJ_000990500.1	EmuJ_000990500.1	transcript=EmuJ_000990500.1 gene=EmuJ_000990500	1	2	11.9	26.985	244	0	16.093	0//0	5//0	398330000	8	11			-1	49791000						7365300	16100000	5833700	11721000	8771100						119930000	151500000	50166000	119090000	107030000						6.21596e+07	1.65514e+08	3.09766e+07	9.59313e+07
EmuJ_001176700.1	EmuJ_001176700	EmuJ_001176700.1	EmuJ_001176700.1	transcript=EmuJ_001176700.1 gene=EmuJ_001176700	1	8	32.5	26.544	237	0	105	5//0	5//0	8933500000	15	115			-1	595570000	116040000	112740000	97622000	103020000	114570000	11689000	6627300	11861000	10117000	11281000	2144900000	1934900000	1941200000	1387500000	1788900000	269030000	241550000	202970000	219540000	234460000	1.10106e+09	1.25454e+09	1.16005e+09	1.31102e+09	1.48874e+09	1.4878e+08	1.20027e+08	8.11166e+07	1.21479e+08
EmuJ_000700600.1	EmuJ_000700600	EmuJ_000700600.1	EmuJ_000700600.1	transcript=EmuJ_000700600.1 gene=EmuJ_000700600	1	23	60.4	57.184	513	0	214.77	5//0	5//0	12874000000	28	156			-1	459770000	85670000	102970000	108210000	57953000	53324000	10825000	7830100	15163000	7612700	10210000	2706400000	2781200000	2736200000	1833400000	2093000000	257020000	210840000	249940000	233600000	243870000	9.783e+08	1.3827e+09	1.41584e+09	6.60788e+08	7.56095e+08	1.21745e+08	1.20355e+08	1.18248e+08	1.18451e+08
EmuJ_000568600.1	EmuJ_000568600	EmuJ_000568600.1;tr|A0A0G2JVA5|A0A0G2JVA5_RAT;tr|G3MY14|G3MY14_BOVIN;tr|M0RBK1|M0RBK1_RAT;tr|A0A3Q1MHS1|A0A3Q1MHS1_BOVIN;tr|A0A0G2JSV3|A0A0G2JSV3_RAT;sp|Q2HJ58|PRPS1_BOVIN;sp|P60892|PRPS1_RAT;sp|P09330|PRPS2_RAT;tr|A0A3Q1MUC0|A0A3Q1MUC0_BOVIN;tr|F1MBV2|F1MBV2_BOVIN;tr|A6QQ58|A6QQ58_BOVIN;tr|F6RJ91|F6RJ91_BOVIN	EmuJ_000568600.1	transcript=EmuJ_000568600.1 gene=EmuJ_000568600	13	13	60.7	34.8	318	0	66.335	5//0	5//0	5225300000	15	79			-1;-1;-1;-1;-1;-1;-1;-1;-1;-1;-1;-1;-1	348360000	67772000	56016000	56987000	61433000	55499000	9147300	12432000	13853000	6528100	8687800	972990000	961760000	925250000	910320000	754150000	208130000	260830000	227840000	164600000	177590000	6.15615e+08	5.19368e+08	5.8248e+08	5.48569e+08	6.23611e+08	1.10829e+08	1.48222e+08	9.29087e+07	8.4616e+07
EmuJ_000936900.1	EmuJ_000936900	EmuJ_000936900.1	EmuJ_000936900.1	transcript=EmuJ_000936900.1 gene=EmuJ_000936900	1	18	49.8	56.727	508	0	74.629	5//0	5//0	12004000000	24	181			-1	500170000	93261000	98924000	93549000	63318000	100180000	7341600	8956900	14767000	11099000	8771500	2297400000	2396000000	2713200000	2621700000	2350500000	213300000	256530000	250350000	245950000	244590000	1.38435e+09	1.62083e+09	1.58556e+09	1.13849e+09	2.00576e+09	1.66481e+08	1.85782e+08	1.96518e+08	2.21159e+08
EmuJ_000421800.1	EmuJ_000421800	EmuJ_000421800.1	EmuJ_000421800.1	transcript=EmuJ_000421800.1 gene=EmuJ_000421800	1	28	66.7	51.473	442	0	169.97	5//0	4//1	24294000000	23	286			-1	1056300000	228050000	187990000	225580000	140840000	222200000	6562800	5139400	28333000	9819300	1769800	4919600000	4606200000	5058400000	4392300000	4960800000	169140000	149260000	339220000	217340000	95719000	2.61335e+09	2.12546e+09	3.13096e+09	1.62944e+09	3.11704e+09	1.19946e+08	1.12216e+08	2.93474e+08	1.9424e+08
EmuJ_001001100.1	EmuJ_001001100	EmuJ_001001100.1	EmuJ_001001100.1	transcript=EmuJ_001001100.1 gene=EmuJ_001001100	1	12	35.1	61.191	555	0	100.72	0//0	5//0	1442500000	29	44			-1	49741000						12205000	6691900	10640000	11460000	8743900						332820000	278190000	197370000	364960000	326480000						2.70081e+08	1.86627e+08	1.54598e+08	2.18008e+08
EmuJ_001191400.1	EmuJ_001191400	EmuJ_001191400.1	EmuJ_001191400.1	transcript=EmuJ_001191400.1 gene=EmuJ_001191400	1	21	53.1	45.675	409	0	140.51	5//0	5//0	8803100000	21	171			-1	419190000	67819000	69602000	84861000	71919000	74843000	8411500	6005400	18599000	9760400	7373100	1535900000	1394200000	1540800000	1790800000	1657500000	150200000	169210000	230560000	231850000	215590000	6.90795e+08	7.00528e+08	7.58042e+08	6.96127e+08	7.94727e+08	9.137e+07	8.32569e+07	1.34225e+08	1.43609e+08
EmuJ_000262050.1	EmuJ_000262050	EmuJ_000262050.1	EmuJ_000262050.1	transcript=EmuJ_000262050.1 gene=EmuJ_000262050	1	8	17.2	57.506	541	0	39.939	0//0	5//0	889850000	18	41			-1	49436000						11159000	9242300	13742000	10707000	4585100						197570000	132680000	157060000	160180000	124250000						1.38544e+08	1.22382e+08	9.62467e+07	1.33792e+08
EmuJ_000244200.1	EmuJ_000244200	EmuJ_000244200.1;tr|A0A0G2K930|A0A0G2K930_RAT;tr|F1MJQ1|F1MJQ1_BOVIN;sp|Q3T0F5|RAB7A_BOVIN;sp|P09527|RAB7A_RAT;tr|A0A3Q1M3K7|A0A3Q1M3K7_BOVIN;tr|A0A3Q1M3F1|A0A3Q1M3F1_BOVIN;tr|A0A3Q1LUM6|A0A3Q1LUM6_BOVIN	EmuJ_000244200.1	transcript=EmuJ_000244200.1 gene=EmuJ_000244200	8	14	81.6	23.202	206	0	88.418	5//0	5//0	24527000000	13	204			-1;-1;-1;-1;-1;-1;-1;-1	1886700000	405670000	539440000	299150000	283700000	310900000	8907800	15280000	9460800	5285000	8862000	6034400000	5503400000	4719500000	6434400000	4043300000	196590000	209070000	201300000	119570000	204710000	2.37595e+09	4.22153e+09	1.68992e+09	1.53309e+09	1.81828e+09	1.11118e+08	1.71655e+08	7.06974e+07	5.47246e+07
EmuJ_000595600.1	EmuJ_000595600	EmuJ_000595600.1	EmuJ_000595600.1	transcript=EmuJ_000595600.1 gene=EmuJ_000595600	1	7	39.1	32.855	294	0	62.422	5//0	4//1	9005400000	8	88			-1	1125700000	163370000	238510000	233550000	211170000	231590000	11490000	19367000	10731000		5900200	2364000000	2368200000	1698700000	2114000000	1545700000	62050000	190800000	214950000		131960000	9.14427e+08	1.28512e+09	1.30124e+09	1.43324e+09	1.61487e+09	9.69693e+07	1.72786e+08	5.69797e+07
EmuJ_001148200.1	EmuJ_001148200	EmuJ_001148200.1	EmuJ_001148200.1	transcript=EmuJ_001148200.1 gene=EmuJ_001148200	1	20	77.6	35.116	308	0	248.61	5//0	5//0	19464000000	22	205			-1	884710000	172470000	184150000	184480000	132450000	161830000	5542400	4193700	22178000	8874800	8537300	3670400000	3726900000	3928600000	3668600000	3465200000	79407000	116600000	422250000	308580000	313140000	1.60051e+09	1.66799e+09	1.90331e+09	1.57575e+09	1.68864e+09	1.04942e+08	1.18556e+08	1.88797e+08	1.55042e+08
EmuJ_000524600.1	EmuJ_000524600	EmuJ_000524600.1	EmuJ_000524600.1	transcript=EmuJ_000524600.1 gene=EmuJ_000524600	1	30	66.7	78.807	739	0	203.88	5//0	5//0	17335000000	33	275			-1	525300000	103540000	100130000	95160000	92034000	86327000	8078500	6339900	17643000	10285000	5757800	3363600000	3626500000	3287400000	3446800000	3610400000	233060000	318860000	265140000	300440000	272330000	1.00993e+09	9.61332e+08	1.00498e+09	1.02565e+09	1.06751e+09	1.31693e+08	1.15883e+08	1.84596e+08	1.29655e+08
EmuJ_001035900.1	EmuJ_001035900	EmuJ_001035900.1	EmuJ_001035900.1	transcript=EmuJ_001035900.1 gene=EmuJ_001035900	1	16	55	39.95	351	0	69.784	5//0	5//0	7105700000	20	97			-1	355280000	62797000	55757000	71552000	63951000	53650000	8657000	7820800	13377000	10417000	7304300	1314700000	1181900000	1193700000	1476100000	1063300000	130440000	156290000	254880000	285260000	273190000	6.19041e+08	7.12654e+08	8.16712e+08	6.78172e+08	7.20984e+08	1.62903e+08	1.72914e+08	1.43277e+08	1.89354e+08
EmuJ_000246600.1	EmuJ_000246600	EmuJ_000246600.1;tr|A0A0G2K6E0|A0A0G2K6E0_RAT;tr|Q5XIM3|Q5XIM3_RAT;tr|Q80WN4|Q80WN4_RAT	EmuJ_000246600.1	transcript=EmuJ_000246600.1 gene=EmuJ_000246600	4	6	56.6	26.978	235	0	36.351	5//0	5//0	11226000000	10	97			-1;-1;-1;-1	1122600000	256110000	213540000	173790000	186970000	245970000	10990000	14011000	8547400	5737100	6926800	2436200000	3101800000	1438600000	2013900000	2969900000	159470000	167750000	120570000	105360000	115860000	2.01715e+09	1.63831e+09	1.60492e+09	1.64419e+09	2.16534e+09	1.15935e+08	1.76093e+08	5.67334e+07	5.86961e+07
EmuJ_000297200.1	EmuJ_000297200	EmuJ_000297200.1	EmuJ_000297200.1	transcript=EmuJ_000297200.1 gene=EmuJ_000297200	1	11	54.1	37.154	338	0	103.4	5//0	5//0	3629600000	17	75			-1	213510000	26336000	29588000	43959000	38143000	28485000	6264400	6634700	16730000	8607700	8757800	681510000	741760000	658870000	428470000	351420000	185450000	199610000	262590000	182540000	182190000	3.4231e+08	3.17431e+08	4.44677e+08	4.43185e+08	3.95973e+08	7.3937e+07	7.42516e+07	1.02391e+08	1.06851e+08
EmuJ_000162700.1	EmuJ_000162700	EmuJ_000162700.1	EmuJ_000162700.1	transcript=EmuJ_000162700.1 gene=EmuJ_000162700	1	6	23.3	35.844	318	0	28.655	0//0	5//0	602280000	13	28			-1	46329000						11494000	10357000	9196000	8620100	6661600						211390000	210090000	117000000	141170000	152280000						1.18461e+08	1.28645e+08	5.85103e+07	8.19736e+07
EmuJ_000775500.1	EmuJ_000775500	EmuJ_000775500.1	EmuJ_000775500.1	transcript=EmuJ_000775500.1 gene=EmuJ_000775500	1	13	86.1	22.223	201	0	61.561	5//0	5//0	4742200000	13	96			-1	364780000	75649000	64200000	58700000	51256000	69473000	8840000	15076000	8492100	6675700	6420600	1089200000	961010000	947800000	616630000	1017900000	177310000	241010000	128540000	163740000	148280000	4.5219e+08	5.02845e+08	4.34946e+08	4.30145e+08	5.715e+08	1.06987e+08	1.27437e+08	7.32764e+07	5.94237e+07
EmuJ_000079500.1	EmuJ_000079500	EmuJ_000079500.1	EmuJ_000079500.1	transcript=EmuJ_000079500.1 gene=EmuJ_000079500	1	4	36.5	14.556	126	0	17.526	0//0	5//0	320260000	7	18			-1	45752000						20888000	17087000	3629700	1332800	2815100						119760000	121420000	64543000	77348000	83844000						1.54245e+08	1.53695e+08	1.68644e+07	9.5454e+06
EmuJ_000958100.1	EmuJ_000958100	EmuJ_000958100.1	EmuJ_000958100.1	transcript=EmuJ_000958100.1 gene=EmuJ_000958100	1	19	60.6	32.986	284	0	228.09	5//0	5//0	15886000000	19	180			-1	836090000	125630000	186520000	141860000	157440000	178540000	7093200	5752900	13077000	10835000	9345200	3337800000	3268300000	2581000000	3242100000	3384400000	272500000	233520000	217170000	202710000	250340000	1.55575e+09	2.06115e+09	1.86638e+09	1.87166e+09	2.2966e+09	9.95264e+07	1.06585e+08	1.16245e+08	1.44307e+08
EmuJ_000155400.1	EmuJ_000155400	EmuJ_000155400.1;EmuJ_000156100.1;EmuJ_000155900.1	EmuJ_000155400.1	transcript=EmuJ_000155400.1 gene=EmuJ_000155400	3	5	47.4	23.871	211	0	30.706	5//0	5//0	2857000000	13	39			-1;-1;-1	219770000	15561000	28293000	49300000	39112000	41284000	9096300	8317200	16136000	6998200	5667700	397430000	533130000	519580000	492880000	406600000	169480000	167200000	162140000	144480000	163710000	1.85662e+08	3.09363e+08	5.7273e+08	4.96741e+08	5.4055e+08	1.09775e+08	1.23287e+08	1.24208e+08	9.30783e+07
EmuJ_001024000.1	EmuJ_001024000	EmuJ_001024000.1	EmuJ_001024000.1	transcript=EmuJ_001024000.1 gene=EmuJ_001024000	1	12	9.2	223.24	1998	0	18.141	5//0	5//0	4807300000	96	20			-1	50076000	1835600	1079800	879890	1138500	144920	1995600	358050	5346500	23284000	14013000	123830000	129920000	137200000	145450000		212010000	56129000	332040000	628900000	1347100000	8.75777e+07	6.90623e+07	7.40024e+07	6.62855e+07	1.45885e+07	2.02094e+08	4.41696e+07	3.40683e+08	2.28683e+09
EmuJ_000194000.1	EmuJ_000194000	EmuJ_000194000.1	EmuJ_000194000.1	transcript=EmuJ_000194000.1 gene=EmuJ_000194000	1	6	26.2	45.237	400	0	50.624	5//0	5//0	1763800000	14	36			-1	125980000	16227000	14193000	30408000	7901300	11674000	9754000	6059500	11482000	8453900	9830900	210060000	258320000	312370000	169280000	250450000	140220000	79126000	151540000	142520000	227490000	2.08499e+08	1.86052e+08	4.09732e+08	1.22023e+08	1.71389e+08	1.44057e+08	1.09011e+08	1.06701e+08	1.21088e+08
EmuJ_000702700.1	EmuJ_000702700	EmuJ_000702700.1	EmuJ_000702700.1	transcript=EmuJ_000702700.1 gene=EmuJ_000702700	1	36	70.8	66.458	614	0	323.31	5//0	5//0	113160000000	30	708			-1	3772000000	787800000	748350000	778420000	698760000	713320000	10732000	8362100	11557000	8162400	6563500	25046000000	23857000000	24419000000	25675000000	23172000000	241690000	204620000	243240000	196460000	246180000	4.32739e+09	4.915e+09	4.4652e+09	4.38467e+09	5.47916e+09	1.2193e+08	1.09832e+08	1.4389e+08	1.19695e+08
EmuJ_000170100.1	EmuJ_000170100	EmuJ_000170100.1	EmuJ_000170100.1	transcript=EmuJ_000170100.1 gene=EmuJ_000170100	1	13	57.4	29.803	263	0	193.52	5//0	5//0	25177000000	8	218			-1	3147100000	536190000	603200000	673050000	585160000	703870000	7820400	7929000	17149000	1693100	11056000	5109400000	4938600000	4688600000	5510200000	4893200000	128250000	122990000	113310000		94213000	2.29422e+09	2.77519e+09	3.45814e+09	2.72973e+09	3.4866e+09	6.59996e+07	8.15097e+07	7.76084e+07	1.38568e+07
EmuJ_000846900.1	EmuJ_000846900	EmuJ_000846900.1	EmuJ_000846900.1	transcript=EmuJ_000846900.1 gene=EmuJ_000846900	1	6	15.5	62.162	562	0	40.274	0//0	5//0	985640000	22	28			-1	44802000						11413000	10094000	11208000	6157300	5929500						238370000	213420000	151720000	137440000	147580000						1.85395e+08	2.03295e+08	1.12913e+08	1.38589e+08
EmuJ_000966000.1	EmuJ_000966000	EmuJ_000966000.1	EmuJ_000966000.1	transcript=EmuJ_000966000.1 gene=EmuJ_000966000	1	14	78.8	33.037	306	0	104.18	5//0	5//0	6423100000	14	93			-1	458790000	85067000	80364000	64150000	76897000	107220000	4581200	6676100	17975000	9545800	6316800	1112800000	1221300000	955550000	1530000000	1451400000	173520000	175480000	216360000	126280000	137540000	7.58083e+08	7.02482e+08	5.56866e+08	7.0464e+08	1.03393e+09	6.76591e+07	1.14686e+08	9.50776e+07	9.31057e+07
EmuJ_000428500.1	EmuJ_000428500	EmuJ_000428500.1	EmuJ_000428500.1	transcript=EmuJ_000428500.1 gene=EmuJ_000428500	1	19	61.1	35.443	324	0	164.04	5//0	5//0	9419400000	17	141			-1	554080000	98062000	95670000	99772000	94597000	121650000	5417300	7261100	14441000	8825100	8385800	1871800000	1599800000	1735500000	2139700000	2044600000	207020000	196080000	223840000	180630000	201070000	8.67639e+08	8.84369e+08	8.61559e+08	7.63266e+08	1.10209e+09	8.01305e+07	1.02302e+08	1.05113e+08	1.03995e+08
EmuJ_000262500.1	EmuJ_000262500	EmuJ_000262500.1	EmuJ_000262500.1	transcript=EmuJ_000262500.1 gene=EmuJ_000262500	1	21	43.2	58.517	548	0	234.19	5//0	5//0	10812000000	13	166			-1	831730000	140630000	148330000	169400000	125680000	202700000	7761700	5618100	18595000	5026900	7979100	1882500000	2160300000	2191100000	2036100000	3069800000	91857000	71730000	124530000	85361000	105060000	7.77065e+08	8.62058e+08	1.32935e+09	8.53549e+08	1.1921e+09	8.48249e+07	7.26183e+07	1.19232e+08	6.68595e+07
EmuJ_000079200.1	EmuJ_000079200	EmuJ_000079200.1	EmuJ_000079200.1	transcript=EmuJ_000079200.1 gene=EmuJ_000079200	1	9	35.1	39.477	356	0	44.154	5//0	5//0	1756600000	18	42			-1	97588000	10427000	4743300	13305000	14668000	11570000	7393500	11358000	7231600	7757200	9133600	201950000	243780000	239300000	161960000	170830000	284360000	252910000	149390000	175590000	213120000	1.59223e+08	7.99424e+07	2.40923e+08	2.55059e+08	2.18393e+08	1.07642e+08	1.49743e+08	7.3655e+07	1.03843e+08
EmuJ_000104300.1	EmuJ_000104300	EmuJ_000104300.1	EmuJ_000104300.1	transcript=EmuJ_000104300.1 gene=EmuJ_000104300	1	35	73.7	68.725	635	0	323.31	5//0	5//0	55975000000	28	536			-1	1999100000	436150000	387220000	392830000	360260000	379850000	11562000	10724000	5317500	8321900	6888400	11153000000	11413000000	12105000000	11749000000	13307000000	283660000	223770000	205450000	201790000	210980000	3.64427e+09	2.68982e+09	3.3653e+09	3.64713e+09	2.7885e+09	1.72703e+08	2.27764e+08	6.40287e+07	1.37496e+08
EmuJ_000888900.1	EmuJ_000888900	EmuJ_000888900.1	EmuJ_000888900.1	transcript=EmuJ_000888900.1 gene=EmuJ_000888900	1	13	25.6	93.602	849	0	50.513	0//0	5//0	1435900000	33	59			-1	43512000						10793000	9859700	12784000	5421900	4653000						294020000	297400000	255830000	190350000	222950000						2.18211e+08	2.22584e+08	1.80367e+08	1.09635e+08
EmuJ_000140900.1	EmuJ_000140900	EmuJ_000140900.1;tr|F1MGX0|F1MGX0_BOVIN;tr|Q6AYJ7|Q6AYJ7_RAT;tr|Q3MHS9|Q3MHS9_RAT;sp|Q3MHL7|TCPZ_BOVIN	EmuJ_000140900.1	transcript=EmuJ_000140900.1 gene=EmuJ_000140900	5	55	86.1	59.918	547	0	323.31	5//0	5//0	145150000000	33	766			-1;-1;-1;-1;-1	4398300000	936320000	881010000	867850000	823710000	846550000	9608900	9418100	12045000	5184900	6647400	32898000000	32339000000	31780000000	25592000000	32499000000	253970000	247500000	223970000	204780000	225840000	8.00407e+09	7.79034e+09	7.46865e+09	7.95759e+09	8.42564e+09	1.34832e+08	1.45878e+08	1.3478e+08	1.10866e+08
EmuJ_000262400.1	EmuJ_000262400	EmuJ_000262400.1	EmuJ_000262400.1	transcript=EmuJ_000262400.1 gene=EmuJ_000262400	1	43	62.4	119.88	1079	0	284.78	5//0	5//0	30511000000	48	351			-1	635660000	145100000	138610000	108570000	113230000	86691000	5622200	3234900	18908000	8118100	7574400	7518000000	6050600000	7670700000	5756200000	5622400000	287840000	275750000	425850000	396590000	386380000	1.70369e+09	1.70707e+09	1.46398e+09	1.47107e+09	1.55447e+09	1.04244e+08	7.93955e+07	1.7517e+08	1.56914e+08
EmuJ_000675300.1	EmuJ_000675300	EmuJ_000675300.1	EmuJ_000675300.1	transcript=EmuJ_000675300.1 gene=EmuJ_000675300	1	16	74	24.63	208	0	93.775	5//0	5//0	8453000000	12	120			-1	704410000	131050000	138360000	132130000	121780000	138620000	7329200	8073200	12160000	8331300	6578600	1774100000	1775100000	1722200000	1776900000	1730500000	139610000	131950000	171970000	168930000	115980000	8.76875e+08	7.62655e+08	8.90927e+08	7.27443e+08	9.4695e+08	8.2042e+07	1.10148e+08	7.53536e+07	9.69825e+07
EmuJ_000976400.1	EmuJ_000976400	EmuJ_000976400.1	EmuJ_000976400.1	transcript=EmuJ_000976400.1 gene=EmuJ_000976400	1	31	56.3	82.276	730	0	273.04	5//0	5//0	35197000000	38	278			-1	926230000	187070000	183500000	188940000	154070000	169100000	7737000	4513100	20817000	5133400	5349500	7387500000	7588000000	7285400000	7779500000	6701600000	273270000	182860000	303070000	221550000	254510000	2.73334e+09	2.74719e+09	3.48508e+09	2.83616e+09	3.24541e+09	1.73692e+08	1.35626e+08	3.08768e+08	9.76158e+07
EmuJ_000640700.1	EmuJ_000640700	EmuJ_000640700.1	EmuJ_000640700.1	transcript=EmuJ_000640700.1 gene=EmuJ_000640700	1	33	28.1	159.96	1416	0	128.21	0//0	5//0	3035300000	72	110			-1	42157000						11078000	9020900	8746900	6745200	6566000						868580000	856490000	396710000	581480000	543560000						2.31801e+08	1.69292e+08	1.30066e+08	1.77183e+08
EmuJ_000875300.1	EmuJ_000875300	EmuJ_000875300.1	EmuJ_000875300.1	transcript=EmuJ_000875300.1 gene=EmuJ_000875300	1	73	75.6	144.64	1285	0	323.31	5//0	5//0	28820000000	58	439			-1	496890000	110880000	107440000	75011000	103730000	57315000	4664200	8159500	17633000	6154200	5910100	5663700000	6072000000	6336500000	6486400000	6147500000	363660000	352790000	514040000	480780000	435610000	9.37655e+08	1.12385e+09	8.17289e+08	1.18061e+09	7.07392e+08	6.87288e+07	4.51315e+08	1.42892e+08	1.28289e+08
EmuJ_000538900.1	EmuJ_000538900	EmuJ_000538900.1;EmuJ_000538700.1;EmuJ_000537600.1	EmuJ_000538900.1	transcript=EmuJ_000538900.1 gene=EmuJ_000538900	3	17	87.1	23.405	201	0	77.157	5//0	5//0	8991800000	16	134			-1;-1;-1	561980000	127520000	105680000	113580000	66166000	108790000	5875100	19786000	5066800	4692000	4832200	2256600000	1960400000	2256800000	1141800000	1623700000	172130000	343480000	138590000	143610000	169580000	8.95013e+08	7.67446e+08	9.64059e+08	7.82949e+08	9.61115e+08	6.52546e+07	1.81174e+08	3.30408e+07	5.69452e+07
EmuJ_001101300.1	EmuJ_001101300	EmuJ_001101300.1	EmuJ_001101300.1	transcript=EmuJ_001101300.1 gene=EmuJ_001101300	1	8	19	76.901	694	0	115.82	5//0	5//0	11937000000	27	151			-1	442100000	84162000	69056000	88867000	58266000	99923000	7434700	8737300	9151900	10078000	6425300	2186200000	2084300000	2801500000	1943300000	3007500000	249780000	312430000	267520000	336090000	280170000	1.78055e+09	1.51363e+09	2.06651e+09	1.61359e+09	2.51167e+09	2.11763e+08	3.03145e+08	1.55635e+08	2.78399e+08
EmuJ_000443800.1	EmuJ_000443800	EmuJ_000443800.1	EmuJ_000443800.1	transcript=EmuJ_000443800.1 gene=EmuJ_000443800	1	7	31.1	26.697	235	0	31.138	0//0	5//0	584970000	14	34			-1	41784000						6893300	8149900	9120300	8051600	9568900						203450000	176910000	152910000	164870000	222710000						1.01808e+08	1.1559e+08	6.68591e+07	8.13381e+07
EmuJ_001052900.1	EmuJ_001052900	EmuJ_001052900.1;tr|D3ZD23|D3ZD23_RAT;tr|A4IFE6|A4IFE6_BOVIN	EmuJ_001052900.1	transcript=EmuJ_001052900.1 gene=EmuJ_001052900	3	27	54.8	68.15	604	0	130.38	5//0	5//0	10082000000	33	145			-1;-1;-1	305520000	60638000	53714000	51824000	49018000	47883000	7031000	6302600	17759000	6548000	4804200	1963800000	1888800000	1924200000	1773100000	1971200000	190200000	192460000	291050000	219770000	181170000	1.06356e+09	8.90161e+08	1.00309e+09	1.03481e+09	9.64991e+08	1.17039e+08	1.36331e+08	2.04212e+08	1.56265e+08
EmuJ_000580300.1	EmuJ_000580300	EmuJ_000580300.1	EmuJ_000580300.1	transcript=EmuJ_000580300.1 gene=EmuJ_000580300	1	19	57.1	57.777	518	0	84.273	5//0	5//0	5866100000	20	107			-1	293300000	66044000	66651000	47165000	39952000	31574000	6814700	8463800	15164000	6266300	5207700	1089300000	1187400000	1075900000	981140000	1075200000	141840000	133460000	188520000	113270000	93267000	4.98212e+08	5.58062e+08	5.40892e+08	3.61e+08	5.53759e+08	8.38776e+07	9.11841e+07	1.35863e+08	8.86607e+07
EmuJ_001080700.1	EmuJ_001080700	EmuJ_001080700.1	EmuJ_001080700.1	transcript=EmuJ_001080700.1 gene=EmuJ_001080700	1	8	60.6	18.868	165	0	22.105	5//0	5//0	3678500000	9	74			-1	408720000	73435000	86489000	64448000	56100000	88263000	8933500	18451000	4050600	1903900	6648600	638000000	717310000	886170000	898420000	740560000	111210000	234000000	53375000	67462000	59468000	4.32958e+08	5.52841e+08	4.87379e+08	4.56675e+08	6.79568e+08	8.48175e+07	1.76069e+08	2.41974e+07	1.75313e+07
EmuJ_000453200.1	EmuJ_000453200	EmuJ_000453200.1	EmuJ_000453200.1	transcript=EmuJ_000453200.1 gene=EmuJ_000453200	1	8	76.2	19.031	168	0	49.874	5//0	5//0	3313000000	9	82			-1	368110000	64304000	63381000	61770000	53622000	83623000	3533800	5040200	11197000	11249000	10394000	581250000	648530000	621370000	809610000	756330000	69515000	97496000	119320000	156870000	141390000	3.58763e+08	3.66615e+08	3.57094e+08	3.68886e+08	5.49165e+08	3.3551e+07	5.82892e+07	5.68261e+07	6.59509e+07
EmuJ_000443300.1	EmuJ_000443300	EmuJ_000443300.1	EmuJ_000443300.1	transcript=EmuJ_000443300.1 gene=EmuJ_000443300	1	20	35.5	84.816	732	0	66.163	3//1	5//0	1760200000	41	62			-1	42932000	276760		349280	403550	293780	10439000	4773800	7945500	10415000	8034700					14328000	403800000	209920000	222050000	317690000	326890000	1.04142e+07		1.44057e+07	1.8252e+07	1.26307e+07	1.7006e+08	1.10762e+08	1.07559e+08	1.84999e+08
EmuJ_000878500.1	EmuJ_000878500	EmuJ_000878500.1	EmuJ_000878500.1	transcript=EmuJ_000878500.1 gene=EmuJ_000878500	1	19	24.8	137.68	1258	0	185.23	0//0	5//0	2465500000	59	68			-1	41788000						10416000	5675700	11784000	8247300	5665600						543910000	503280000	383440000	409160000	470190000						2.15263e+08	1.38494e+08	1.6427e+08	1.74042e+08
EmuJ_000360100.1	EmuJ_000360100	EmuJ_000360100.1	EmuJ_000360100.1	transcript=EmuJ_000360100.1 gene=EmuJ_000360100	1	9	33.9	43.107	372	0	52.233	5//0	5//0	1311700000	11	42			-1	119250000	20156000	5497100	26952000	16075000	8946100	7774100	5014100	12585000	7911700	8335200	199790000	149730000	231150000	156620000	103230000	70427000	64451000	104900000	145230000	137770000	2.03489e+08	5.66177e+07	2.61119e+08	1.95062e+08	1.03192e+08	7.56258e+07	6.28695e+07	7.19305e+07	7.29278e+07
EmuJ_000943800.1	EmuJ_000943800	EmuJ_000943800.1	EmuJ_000943800.1	transcript=EmuJ_000943800.1 gene=EmuJ_000943800	1	7	26.6	35.433	320	0	25.169	5//0	5//0	2076100000	16	47			-1	129750000	22125000	17502000	15979000	19842000	13407000	7409400	8255100	9911500	8837000	6485700	395990000	339820000	286850000	311950000	229170000	176350000	166210000	215750000	167270000	171300000	3.1321e+08	2.62205e+08	2.57187e+08	3.502e+08	2.2495e+08	1.25062e+08	1.39688e+08	1.0526e+08	1.44657e+08
EmuJ_000924400.1	EmuJ_000924400	EmuJ_000924400.1	EmuJ_000924400.1	transcript=EmuJ_000924400.1 gene=EmuJ_000924400	1	20	67.4	33.725	304	0	104.45	5//0	5//0	6312000000	20	153			-1	315600000	55519000	53619000	45146000	53973000	66714000	7923800	9272700	9522800	6872100	7037800	1199900000	1085200000	915820000	1436000000	1193000000	236480000	249620000	234590000	193170000	203990000	6.2124e+08	5.72022e+08	4.48706e+08	4.85504e+08	6.90796e+08	9.39218e+07	1.32601e+08	1.06795e+08	1.02485e+08
EmuJ_000780800.1	EmuJ_000780800	EmuJ_000780800.1	EmuJ_000780800.1	transcript=EmuJ_000780800.1 gene=EmuJ_000780800	1	16	52.5	48.748	442	0	68.063	5//0	5//0	2109500000	24	64			-1	87897000	9718200	6037000	9555300	9293400	12501000	7027700	8140000	10963000	11623000	3038600	246560000	210260000	284300000	292880000	328420000	193390000	231980000	199990000	252850000	206900000	1.7432e+08	1.09203e+08	1.48893e+08	1.61173e+08	2.02897e+08	1.37923e+08	1.83861e+08	1.66379e+08	1.90262e+08
EmuJ_001025000.1	EmuJ_001025000	EmuJ_001025000.1;sp|P56536|KIF5C_RAT;tr|Q3MHM9|Q3MHM9_BOVIN;tr|A0A3Q1LQD8|A0A3Q1LQD8_BOVIN;tr|Q0II58|Q0II58_BOVIN;tr|A7E3C1|A7E3C1_BOVIN;tr|F1M8F2|F1M8F2_RAT;tr|A0A0G2K0Q2|A0A0G2K0Q2_RAT;tr|F1MZB0|F1MZB0_BOVIN;tr|A0A3Q1MWH8|A0A3Q1MWH8_BOVIN;tr|A0A3Q1MNK8|A0A3Q1MNK8_BOVIN;sp|Q6QLM7|KIF5A_RAT	EmuJ_001025000.1	transcript=EmuJ_001025000.1 gene=EmuJ_001025000	12	71	67.3	112.75	996	0	323.31	5//0	5//0	64824000000	52	681			-1;-1;-1;-1;-1;-1;-1;-1;-1;-1;-1;-1	1246600000	258750000	273300000	210590000	246670000	215620000	5366000	3187000	20065000	6979900	6086500	12736000000	15175000000	14473000000	14887000000	15225000000	327560000	238660000	480210000	385660000	377440000	3.13362e+09	2.98544e+09	2.77656e+09	3.21762e+09	3.12232e+09	9.48076e+07	6.58526e+07	1.65333e+08	1.12245e+08
EmuJ_001047600.1	EmuJ_001047600	EmuJ_001047600.1	EmuJ_001047600.1	transcript=EmuJ_001047600.1 gene=EmuJ_001047600	1	22	16.5	221.75	1992	0	196.39	0//0	5//0	3582400000	88	87			-1	40709000						11069000	6689600	9943500	7416900	5589400						811600000	757760000	589590000	618490000	692040000						3.13309e+08	2.39563e+08	2.26863e+08	2.09087e+08
EmuJ_000975400.1	EmuJ_000975400	EmuJ_000975400.1	EmuJ_000975400.1	transcript=EmuJ_000975400.1 gene=EmuJ_000975400	1	13	95.3	16.7	149	0	87.562	5//0	4//1	17203000000	10	159			-1	1720300000	374560000	415980000	339080000	195500000	356230000	8757900	15193000	7862000	988690	6142100	4197000000	4065400000	4238900000	3243700000	3571900000	111350000	156550000	155300000	93639000	116360000	2.08977e+09	2.46133e+09	2.12364e+09	1.31595e+09	2.34916e+09	9.23898e+07	1.61894e+08	5.21834e+07	1.01153e+07
EmuJ_001118800.1	EmuJ_001118800	EmuJ_001118800.1	EmuJ_001118800.1	transcript=EmuJ_001118800.1 gene=EmuJ_001118800	1	14	53.5	26.1	226	0	68.597	5//0	5//0	3824800000	14	72			-1	273200000	34612000	33608000	63892000	55433000	45352000	10006000	6784100	14951000	6638600	1925300	572970000	596820000	763230000	845400000	786830000	169320000	194640000	184760000	139340000	67868000	2.62136e+08	2.83261e+08	6.10651e+08	5.18833e+08	4.29119e+08	1.40335e+08	8.83609e+07	8.42412e+07	7.27995e+07
EmuJ_001076900.1	EmuJ_001076900	EmuJ_001076900.1	EmuJ_001076900.1	transcript=EmuJ_001076900.1 gene=EmuJ_001076900	1	6	56.9	20.672	188	0	54.699	5//0	5//0	1425900000	10	46			-1	142590000	17634000	20755000	25979000	19982000	19480000	7909200	13751000	8732800	3365700	5001900	185880000	230130000	331650000	288410000	195510000	104080000	157220000	145220000	125020000	91980000	1.12919e+08	1.69565e+08	2.13433e+08	1.88607e+08	1.53357e+08	7.8374e+07	1.4954e+08	5.79635e+07	3.44337e+07
EmuJ_000613800.1	EmuJ_000613800	EmuJ_000613800.1;tr|B2RYN0|B2RYN0_RAT;tr|D3ZFX4|D3ZFX4_RAT	EmuJ_000613800.1	transcript=EmuJ_000613800.1 gene=EmuJ_000613800	3	26	57.3	66.715	611	0	188.1	5//0	5//0	10116000000	32	165			-1;-1;-1	316120000	67841000	59584000	53731000	49018000	46906000	7977400	11536000	10529000	5835600	3159400	1941400000	2100400000	1905100000	1667500000	1954100000	200870000	279470000	242890000	167180000	173450000	8.34013e+08	7.18174e+08	7.58395e+08	8.44631e+08	7.15305e+08	1.01948e+08	1.62369e+08	1.27125e+08	9.34851e+07
EmuJ_000207000.1	EmuJ_000207000	EmuJ_000207000.1	EmuJ_000207000.1	transcript=EmuJ_000207000.1 gene=EmuJ_000207000	1	14	25.6	82.214	735	0	220.67	0//0	5//0	1391700000	36	63			-1	38659000						10904000	12824000	5485100	5796400	3650000						523700000	565840000	283600000	337480000	311500000						1.54855e+08	2.60075e+08	8.06434e+07	1.42783e+08
EmuJ_001028800.1	EmuJ_001028800	EmuJ_001028800.1	EmuJ_001028800.1	transcript=EmuJ_001028800.1 gene=EmuJ_001028800	1	15	47.8	55.536	492	0	73.008	1//0	5//0	1046400000	27	38			-1	38757000						15202000	10837000	2206400	3329500	7181900						362570000	377530000	71022000	132030000	113720000	0					2.15492e+08	1.77571e+08	3.95423e+07	5.54376e+07
EmuJ_000551400.1	EmuJ_000551400	EmuJ_000551400.1	EmuJ_000551400.1	transcript=EmuJ_000551400.1 gene=EmuJ_000551400	1	13	85.3	13.691	116	0	46.242	5//0	5//0	11088000000	4	91			-1	2771900000	592240000	696290000	476430000	355390000	612140000	5224200	5275200	13929000	1926000	13031000	2684700000	2848700000	2378700000	2234500000	2667700000	59353000	35302000	75633000	32579000	63477000	1.79366e+09	2.3445e+09	1.73198e+09	1.4671e+09	2.23333e+09	2.20449e+07	2.71146e+07	3.69815e+07	7.88204e+06
EmuJ_000253800.1	EmuJ_000253800	EmuJ_000253800.1;tr|A0A0G2JTA1|A0A0G2JTA1_RAT;sp|A4FV68|2A5E_BOVIN;tr|A0A3Q1LWY4|A0A3Q1LWY4_BOVIN;tr|D3ZHI9|D3ZHI9_RAT;tr|A0A3Q1LY55|A0A3Q1LY55_BOVIN;tr|D4A1A5|D4A1A5_RAT;tr|A4FV55|A4FV55_BOVIN;tr|A0A3Q1NIB3|A0A3Q1NIB3_BOVIN;tr|A0A3Q1LMZ0|A0A3Q1LMZ0_BOVIN;tr|A0A3Q1LPJ3|A0A3Q1LPJ3_BOVIN;tr|A0A0G2JZD1|A0A0G2JZD1_RAT;tr|A0A3Q1MM63|A0A3Q1MM63_BOVIN;tr|A2VDZ0|A2VDZ0_BOVIN	EmuJ_000253800.1	transcript=EmuJ_000253800.1 gene=EmuJ_000253800	14	17	36.7	58.596	510	0	103.36	5//0	5//0	7390000000	18	122			-1;-1;-1;-1;-1;-1;-1;-1;-1;-1;-1;-1;-1;-1	410560000	77577000	78055000	81822000	70717000	62821000	6345600	5240100	17540000	5121100	5317000	1558800000	1339100000	1635000000	1319200000	1387000000	129950000	122010000	120070000	75371000	94736000	6.52708e+08	7.58159e+08	7.25155e+08	7.67527e+08	6.14651e+08	1.05468e+08	9.42077e+07	1.44438e+08	7.51138e+07
EmuJ_000795010.1	EmuJ_000795010	EmuJ_000795010.1	EmuJ_000795010.1	transcript=EmuJ_000795010.1 gene=EmuJ_000795010	1	57	52.8	190.33	1699	0	323.31	5//0	5//0	12434000000	82	229			-1	151630000	32846000	28894000	14259000	29076000	7676100	12193000	5906500	6694800	8776200	5310400	2230900000	2250100000	2179500000	2487000000	1567700000	799130000	677300000	454920000	636610000	599770000	6.90339e+08	6.46222e+08	4.94441e+08	6.88057e+08	2.07475e+08	2.48082e+08	1.45793e+08	1.20693e+08	1.78374e+08
EmuJ_000585200.1	EmuJ_000585200	EmuJ_000585200.1;EmuJ_000585400.1	EmuJ_000585200.1	transcript=EmuJ_000585200.1 gene=EmuJ_000585200	2	29	51.4	74.324	666	0	144.55	5//0	5//0	24231000000	39	291			-1;-1	621320000	117480000	128780000	123600000	102810000	108840000	4135900	2480300	21994000	5687800	5506800	4488000000	4738500000	4681100000	4911300000	4412100000	191020000	165680000	427150000	244090000	262750000	1.28898e+09	1.30961e+09	1.52977e+09	1.40975e+09	1.57514e+09	9.73598e+07	6.25971e+07	2.0596e+08	1.482e+08
EmuJ_000985500.1	EmuJ_000985500	EmuJ_000985500.1;tr|Q8MIK3|Q8MIK3_BOVIN;tr|B0BMY7|B0BMY7_RAT;tr|A2VDX0|A2VDX0_BOVIN;sp|Q5RJR2|TWF1_RAT;sp|Q56JV6|TWF1_BOVIN;tr|A0A452DJ17|A0A452DJ17_BOVIN;tr|A0A3Q1NES9|A0A3Q1NES9_BOVIN	EmuJ_000985500.1	transcript=EmuJ_000985500.1 gene=EmuJ_000985500	8	18	44.4	46.308	414	0	41.704	5//0	5//0	4297800000	23	119			-1;-1;-1;-1;-1;-1;-1;-1	186860000	35640000	29741000	27190000	24908000	30642000	5847300	6482000	14145000	7048800	5217200	688610000	748150000	782670000	795510000	771700000	238170000	235320000	308850000	184500000	195250000	4.54055e+08	3.93211e+08	3.94544e+08	3.28809e+08	4.72432e+08	7.3292e+07	8.8919e+07	9.55062e+07	9.65897e+07
EmuJ_000243600.1	EmuJ_000243600	EmuJ_000243600.1	EmuJ_000243600.1	transcript=EmuJ_000243600.1 gene=EmuJ_000243600	1	34	84.5	34.862	310	0	323.31	5//0	5//0	188680000000	21	735			-1	8984900000	1696900000	2024100000	1664500000	1368400000	2190900000	2800100	2548400	26935000	3080000	4664400	47698000000	42584000000	26388000000	38980000000	43674000000	161830000	138830000	425380000	149360000	176760000	1.32752e+10	1.40348e+10	1.35954e+10	1.02989e+10	1.56376e+10	4.50962e+07	5.21482e+07	2.04848e+08	4.13563e+07
EmuJ_001045100.1	EmuJ_001045100	EmuJ_001045100.1	EmuJ_001045100.1	transcript=EmuJ_001045100.1 gene=EmuJ_001045100	1	19	18.9	153.88	1400	0	74.846	2//0	5//0	1902100000	50	96			-1	38042000	19579	12889				8477800	5645500	9419900	8740100	5726500	978950	696960				408060000	353370000	297320000	384210000	373730000	898474	603433				1.60398e+08	1.48785e+08	1.6629e+08	2.08219e+08
EmuJ_000803500.1	EmuJ_000803500	EmuJ_000803500.1	EmuJ_000803500.1	transcript=EmuJ_000803500.1 gene=EmuJ_000803500	1	10	65.2	21.545	187	0	41.425	5//0	5//0	2924600000	8	46			-1	365580000	65326000	72192000	59274000	55814000	75409000	15691000	5545800	6932700	4557800	4835000	407840000	634320000	852980000	717120000	490090000	119870000	68622000	82636000	74984000	81704000	3.20846e+08	4.56853e+08	3.60797e+08	3.76121e+08	4.5804e+08	1.16972e+08	5.70117e+07	3.68132e+07	3.73047e+07
EmuJ_000940900.1	EmuJ_000940900	EmuJ_000940900.1	EmuJ_000940900.1	transcript=EmuJ_000940900.1 gene=EmuJ_000940900	1	15	76.4	12.591	110	0	98.839	5//0	5//0	188830000000	7	415			-1	26976000000	5190600000	6555200000	4673000000	3182000000	7337900000	13842000	6867200	6983300	3202200	6343200	48315000000	35510000000	41349000000	37882000000	56094000000	196490000	99493000	52499000	32213000	66299000	2.22901e+10	3.1624e+10	2.32397e+10	1.68811e+10	4.03298e+10	1.02213e+08	6.17712e+07	2.33126e+07	2.18495e+07
EmuJ_000736900.1	EmuJ_000736900	EmuJ_000736900.1;sp|Q2KI42-2|PSD11_BOVIN;sp|Q2KI42|PSD11_BOVIN;sp|F1LMZ8|PSD11_RAT;tr|B5DEP6|B5DEP6_RAT;tr|A0A0G2JWX1|A0A0G2JWX1_RAT	EmuJ_000736900.1	transcript=EmuJ_000736900.1 gene=EmuJ_000736900	6	31	78	47.157	419	0	254.95	5//0	5//0	26467000000	25	335			-1;-1;-1;-1;-1;-1	1058700000	205310000	193930000	232700000	179300000	210160000	4873200	5897200	15016000	5075400	6416600	5264400000	5545000000	5424700000	5084700000	5021000000	111550000	158590000	313730000	236500000	295510000	2.00115e+09	1.948e+09	2.61208e+09	1.54685e+09	2.01836e+09	1.09941e+08	1.35856e+08	1.82264e+08	9.52029e+07
EmuJ_000373050.1	EmuJ_000373050	EmuJ_000373050.1;tr|F1LVC3|F1LVC3_RAT;tr|F1MBF6|F1MBF6_BOVIN;tr|A0A452DHU1|A0A452DHU1_BOVIN;tr|A0A3Q1MBS7|A0A3Q1MBS7_BOVIN;tr|A0A0H2UHP9|A0A0H2UHP9_RAT;tr|A0A0G2JT78|A0A0G2JT78_RAT;sp|Q9WVB1|RAB6A_RAT;sp|A6QR46|RAB6B_BOVIN;tr|A0A0G2K201|A0A0G2K201_RAT;EmuJ_000644200.1	EmuJ_000373050.1	transcript=EmuJ_000373050.1 gene=EmuJ_000373050	11	11	38.8	23.62	206	0	42.405	5//0	5//0	19899000000	13	91			-1;-1;-1;-1;-1;-1;-1;-1;-1;-1;-1	1530700000	350810000	312410000	331100000	196130000	303150000	5819800	6531500	13043000	5994200	5720900	4213000000	3797700000	3902700000	2266100000	3239300000	70350000	103350000	138860000	200440000	153410000	3.68191e+09	3.53806e+09	4.03096e+09	2.48865e+09	3.79761e+09	7.98136e+07	1.0911e+08	1.12545e+08	7.97248e+07
EmuJ_000455900.1	EmuJ_000455900	EmuJ_000455900.1	EmuJ_000455900.1	transcript=EmuJ_000455900.1 gene=EmuJ_000455900	1	9	70.2	20.171	181	0	43.242	5//0	5//0	3418400000	7	69			-1	488350000	109270000	90562000	79840000	64450000	107720000	4357600	6489700	8851300	8955600	7846000	748420000	699190000	630760000	806830000	736350000	79106000	96342000	60337000	85109000	79007000	4.92164e+08	4.83717e+08	4.71687e+08	4.36728e+08	5.09508e+08	3.21793e+07	5.83753e+07	3.0839e+07	5.28919e+07
EmuJ_001023400.1	EmuJ_001023400	EmuJ_001023400.1	EmuJ_001023400.1	transcript=EmuJ_001023400.1 gene=EmuJ_001023400	1	13	81.1	22.682	206	0	43.152	5//0	5//0	9057200000	10	86			-1	905720000	140750000	232000000	143020000	125930000	228000000	4638700	11709000	9146400	4586800	5933200	2135900000	2091600000	1972700000	1411100000	2103200000	74713000	119840000	130130000	97269000	114500000	9.55515e+08	1.16814e+09	1.07702e+09	9.74778e+08	1.38236e+09	4.89351e+07	1.19711e+08	6.07093e+07	4.69274e+07
EmuJ_000621600.1	EmuJ_000621600	EmuJ_000621600.1	EmuJ_000621600.1	transcript=EmuJ_000621600.1 gene=EmuJ_000621600	1	7	41.2	29.767	284	0	77.022	5//0	5//0	3859300000	12	62			-1	321610000	73830000	59948000	53091000	43225000	54112000	3853400	4144300	16633000	7401800	5371000	742070000	774230000	849370000	910790000	596630000	123760000	143720000	138120000	97909000	91981000	6.7578e+08	6.13159e+08	5.08959e+08	4.97294e+08	6.07881e+08	4.87806e+07	6.39057e+07	1.17632e+08	9.08731e+07
EmuJ_000826400.1	EmuJ_000826400	EmuJ_000826400.1;sp|Q5EGY4|YKT6_RAT;sp|Q3T000|YKT6_BOVIN	EmuJ_000826400.1	transcript=EmuJ_000826400.1 gene=EmuJ_000826400	3	15	50.5	35.683	313	0	93.954	5//0	5//0	13250000000	19	164			-1;-1;-1	697380000	159800000	138020000	133550000	96255000	133320000	7716900	8683700	8230800	6205300	5603100	2885600000	3107400000	2616100000	3097300000	2630200000	163390000	224940000	217070000	221220000	222530000	1.55983e+09	1.48096e+09	1.45808e+09	1.25083e+09	1.55512e+09	1.3824e+08	1.79968e+08	9.89466e+07	1.13907e+08
EmuJ_000122200.1	EmuJ_000122200	EmuJ_000122200.1;tr|F1MPU0|F1MPU0_BOVIN;tr|F1M779|F1M779_RAT;sp|P49951|CLH1_BOVIN;sp|P11442|CLH1_RAT	EmuJ_000122200.1	transcript=EmuJ_000122200.1 gene=EmuJ_000122200	5	134	78.6	191.4	1680	0	323.31	5//0	5//0	246190000000	91	1231			-1;-1;-1;-1;-1	2705400000	627180000	653900000	467220000	547880000	371100000	3177200	3259500	24669000	4042500	3010300	58140000000	62434000000	57775000000	60634000000	47490000000	352220000	397820000	962760000	458300000	482260000	4.69575e+09	6.10586e+09	5.05772e+09	6.08746e+09	5.24816e+09	9.57835e+07	8.45363e+07	3.21608e+08	1.25041e+08
EmuJ_001164500.1	EmuJ_001164500	EmuJ_001164500.1;REV__EmuJ_000410300.1	EmuJ_001164500.1	transcript=EmuJ_001164500.1 gene=EmuJ_001164500	2	3	10.2	36.965	323	0	7.9414	0//0	5//0	440610000	12	20			-1;-1	36717000						5604800	3606900	9592300	8937000	8976400						98051000	93026000	142020000	174830000	190950000						7.09522e+07	5.5619e+07	7.64023e+07	1.09721e+08
EmuJ_000825450.1	EmuJ_000825450	EmuJ_000825450.1	EmuJ_000825450.1	transcript=EmuJ_000825450.1 gene=EmuJ_000825450	1	11	40	41.116	365	0	49.53	5//0	5//0	3589000000	18	77			-1	199390000	33567000	28332000	43659000	26204000	30888000	7919900	6432800	11202000	6443400	4737900	703430000	649680000	661890000	416710000	554940000	173930000	200830000	176310000	147610000	183520000	3.0603e+08	2.62756e+08	5.20118e+08	2.67558e+08	4.25974e+08	8.74127e+07	1.02413e+08	8.52296e+07	8.5668e+07
EmuJ_000834100.1	EmuJ_000834100	EmuJ_000834100.1	EmuJ_000834100.1	transcript=EmuJ_000834100.1 gene=EmuJ_000834100	1	6	43.1	17.266	153	0	26.907	5//0	2//2	1257200000	3	34			-1	419060000	84362000	94695000	62827000	34546000	104570000	2080100		23998000	2989900	8990300	275300000	229530000	324220000	220980000	291780000	33662000		54115000	47522000	43068000	1.85551e+08	2.37566e+08	1.89609e+08	1.04122e+08	3.04571e+08	6.58298e+06		4.77865e+07	9.17688e+06
EmuJ_000661100.1	EmuJ_000661100	EmuJ_000661100.1;EmuJ_000660900.1;REV__tr|Q56JZ0|Q56JZ0_BOVIN	EmuJ_000661100.1;EmuJ_000660900.1	transcript=EmuJ_000661100.1 gene=EmuJ_000661100;transcript=EmuJ_000660900.1 gene=EmuJ_000660900	3	9	32.1	36.197	330	0	53.562	5//0	5//0	4294900000	12	71			-1;-1;-1	357910000	88595000	69611000	68265000	50387000	44248000	4264900	5951800	15264000	6736900	4587700	805270000	1009400000	931220000	680580000	768780000	63141000	78213000	137520000	123350000	116410000	7.09277e+08	7.40897e+08	7.06923e+08	5.45817e+08	5.56788e+08	4.63366e+07	7.49135e+07	9.33923e+07	7.21785e+07
EmuJ_000634100.1	EmuJ_000634100	EmuJ_000634100.1	EmuJ_000634100.1	transcript=EmuJ_000634100.1 gene=EmuJ_000634100	1	12	48.9	35.036	325	0	48.07	5//0	5//0	1560400000	19	71			-1	82128000	8054200	10829000	7932600	7339400	12328000	5662400	6820300	9062600	7195100	6905200	189330000	200810000	250220000	210890000	200170000	160850000	214980000	222620000	279470000	253820000	1.05537e+08	1.29815e+08	1.0731e+08	9.09928e+07	1.72527e+08	9.02114e+07	1.27024e+08	1.05348e+08	1.39864e+08
EmuJ_000203400.1	EmuJ_000203400	EmuJ_000203400.1	EmuJ_000203400.1	transcript=EmuJ_000203400.1 gene=EmuJ_000203400	1	11	11.5	171.22	1710	0	104.78	4//0	5//0	3280100000	77	46			-1	42599000	2078500	3004600		1334200	621200	9865100	7270400	6318100	6391900	5714700	130630000	233290000		173690000		1001900000	845050000	561740000	739210000	651070000	1.46889e+08	2.16621e+08		1.13322e+08	5.01589e+07	5.36762e+08	4.96918e+08	2.64293e+08	4.20718e+08
EmuJ_000670100.1	EmuJ_000670100	EmuJ_000670100.1	EmuJ_000670100.1	transcript=EmuJ_000670100.1 gene=EmuJ_000670100	1	15	63.6	35.928	338	0	138.94	5//0	3//2	8701100000	17	124			-1	511830000	96670000	106580000	93041000	71658000	107320000	607130	194710	18817000	12614000	4323700	1491200000	1567400000	1579300000	1730300000	1917800000	13764000	3686700	180350000	290090000	120440000	7.46511e+08	9.30775e+08	8.63269e+08	6.87967e+08	1.2602e+09	1.08883e+07	4.25337e+06	1.46218e+08	1.4765e+08
EmuJ_001144800.1	EmuJ_001144800	EmuJ_001144800.1	EmuJ_001144800.1	transcript=EmuJ_001144800.1 gene=EmuJ_001144800	1	31	50.2	109.63	1001	0	225.58	5//0	5//0	17400000000	37	274			-1	470260000	106590000	99045000	80605000	73648000	74758000	7031900	4887000	9499300	6696300	7502900	3834300000	3603300000	3986500000	3085100000	3899900000	252900000	278980000	212280000	257520000	244990000	1.19907e+09	1.27302e+09	1.01655e+09	7.96867e+08	1.02512e+09	1.22805e+08	1.2502e+08	1.05834e+08	1.64575e+08
EmuJ_000107200.1	EmuJ_000107200	EmuJ_000107200.1	EmuJ_000107200.1	transcript=EmuJ_000107200.1 gene=EmuJ_000107200	1	32	78.6	45.511	421	0	315.08	5//0	5//0	266350000000	20	855			-1	13317000000	2580500000	2836700000	2811900000	2246900000	2806200000	9109000	2349700	3213700	3781300	16872000	49849000000	53146000000	58217000000	55139000000	55419000000	144680000	85781000	112040000	165550000	378060000	1.27009e+10	1.39271e+10	1.56034e+10	1.25306e+10	1.61493e+10	1.00681e+08	5.35826e+07	3.68474e+07	5.5013e+07
EmuJ_000061400.1	EmuJ_000061400	EmuJ_000061400.1	EmuJ_000061400.1	transcript=EmuJ_000061400.1 gene=EmuJ_000061400	1	31	21.4	185	1680	0	152.47	0//0	5//0	2792000000	80	110			-1	34900000						7818200	8695400	8075800	7169800	3140700						617280000	706610000	435470000	536390000	394990000						2.24783e+08	2.88669e+08	1.71731e+08	1.93347e+08
EmuJ_000899000.1	EmuJ_000899000	EmuJ_000899000.1	EmuJ_000899000.1	transcript=EmuJ_000899000.1 gene=EmuJ_000899000	1	9	24.8	28.927	254	0	29.877	4//1	5//0	482680000	8	40			-1	60335000	4130800	6645900	4709500	1428300	7737200	5873500	2017200	12354000	8883900	6554900	24943000	45191000	42916000	28223000	65531000	72607000	66317000	88942000	68178000	69040000	3.03301e+07	4.97817e+07	3.79014e+07	1.26052e+07	6.49067e+07	4.11685e+07	2.07365e+07	4.06174e+07	5.35266e+07
EmuJ_000100800.1	EmuJ_000100800	EmuJ_000100800.1;EmuJ_000115400.1	EmuJ_000100800.1	transcript=EmuJ_000100800.1 gene=EmuJ_000100800	2	8	28.4	39.377	356	0	20.917	0//0	5//0	613070000	18	40			-1;-1	34059000						6333200	10826000	5192100	6688000	5019600						228690000	203190000	119710000	174750000	158600000						1.10812e+08	1.62514e+08	5.6365e+07	1.12163e+08
EmuJ_000879800.1	EmuJ_000879800	EmuJ_000879800.1	EmuJ_000879800.1	transcript=EmuJ_000879800.1 gene=EmuJ_000879800	1	11	48.8	24.027	213	0	58.227	5//0	5//0	3624300000	13	72			-1	278790000	30572000	23668000	77721000	57633000	54068000	9405300	5748200	12235000	3678000	4063400	738300000	698540000	770100000	644410000	676640000	113440000	141500000	130280000	126730000	115250000	3.33477e+08	2.44933e+08	6.52299e+08	5.53615e+08	6.33579e+08	1.06306e+08	8.28842e+07	7.92894e+07	4.89192e+07
EmuJ_001190500.1	EmuJ_001190500	EmuJ_001190500.1;tr|Q1JP95|Q1JP95_BOVIN;tr|Q3SZ81|Q3SZ81_BOVIN;sp|Q63569|PRS6A_RAT;tr|F1MWE0|F1MWE0_BOVIN;tr|Q6P6U2|Q6P6U2_RAT	EmuJ_001190500.1	transcript=EmuJ_001190500.1 gene=EmuJ_001190500	6	30	78.6	47.976	426	0	235.36	5//0	5//0	28783000000	25	367			-1;-1;-1;-1;-1;-1	1151300000	221240000	226720000	246860000	197930000	223440000	4197400	4405000	16458000	4775100	5308900	5237500000	5555900000	5769500000	6009500000	5962800000	122510000	125100000	268280000	183630000	157910000	1.50891e+09	1.89411e+09	1.97145e+09	1.62508e+09	1.96763e+09	7.75608e+07	9.03838e+07	1.63536e+08	8.94819e+07
EmuJ_001109500.1	EmuJ_001109500	EmuJ_001109500.1	EmuJ_001109500.1	transcript=EmuJ_001109500.1 gene=EmuJ_001109500	1	8	18.4	70.968	636	0	43.079	3//2	5//0	1066800000	25	22			-1	42673000	357290	4298500	148510	228410	3912400	8468600	9703200	4202400	8832900	2521100		104410000			106170000	197380000	209450000	102000000	113580000	144460000	8.1981e+06	1.00617e+08	3.73482e+06	6.29906e+06	1.02567e+08	1.51892e+08	1.73436e+08	5.70341e+07	1.68099e+08
EmuJ_001046200.1	EmuJ_001046200	EmuJ_001046200.1	EmuJ_001046200.1	transcript=EmuJ_001046200.1 gene=EmuJ_001046200	1	9	36.1	36.229	321	0	27.981	0//0	5//0	609130000	18	31			-1	33841000						9686300	7436000	5843000	6699600	4175800						216250000	177460000	137290000	200930000	147790000						1.56295e+08	1.54941e+08	5.73688e+07	9.65262e+07
EmuJ_000956500.1	EmuJ_000956500	EmuJ_000956500.1	EmuJ_000956500.1	transcript=EmuJ_000956500.1 gene=EmuJ_000956500	1	5	32.2	12.441	115	0	8.4374	1//0	5//0	161450000	5	21			-1	32290000						8943000	17348000	704520	3464800	1829500						33868000	136750000	15717000	56879000	27997000		0				4.71712e+07	9.76958e+07	2.33813e+06	1.77242e+07
EmuJ_000121000.1	EmuJ_000121000	EmuJ_000121000.1	EmuJ_000121000.1	transcript=EmuJ_000121000.1 gene=EmuJ_000121000	1	13	81.4	25.149	226	0	83.676	5//0	5//0	10144000000	13	110			-1	780340000	154650000	141890000	146450000	110910000	192720000	7049600	11178000	11464000	2212700	1802300	2198500000	1844900000	2301500000	1926800000	2407100000	88751000	243580000	147590000	80900000	55436000	1.18439e+09	1.31444e+09	1.46481e+09	1.08324e+09	1.86677e+09	9.13101e+07	1.34398e+08	8.15387e+07	2.50597e+07
EmuJ_000761300.1	EmuJ_000761300	EmuJ_000761300.1	EmuJ_000761300.1	transcript=EmuJ_000761300.1 gene=EmuJ_000761300	1	12	61.1	23.85	216	0	38.553	5//0	5//0	6021600000	12	107			-1	501800000	116590000	93371000	104660000	64458000	88790000	3420000	5708000	11927000	6316800	6563900	1426600000	1317900000	1344500000	997130000	1221100000	99433000	113120000	121510000	130350000	146470000	7.32331e+08	6.16843e+08	7.56671e+08	4.44952e+08	6.19524e+08	3.86945e+07	6.73828e+07	6.10704e+07	6.55587e+07
EmuJ_001128000.1	EmuJ_001128000	EmuJ_001128000.1	EmuJ_001128000.1	transcript=EmuJ_001128000.1 gene=EmuJ_001128000	1	13	44.2	26.481	242	0	95.829	5//0	5//0	16089000000	12	168			-1	1340800000	236880000	315110000	275710000	264900000	214180000	2759400	4259400	12067000	7291300	7627500	3782000000	3869900000	3347700000	2978200000	3449900000	70555000	105540000	129140000	150250000	125990000	1.83731e+09	2.72506e+09	2.43515e+09	2.58914e+09	1.80638e+09	3.49309e+07	6.56802e+07	7.4242e+07	8.45804e+07
EmuJ_000751300.1	EmuJ_000751300	EmuJ_000751300.1	EmuJ_000751300.1	transcript=EmuJ_000751300.1 gene=EmuJ_000751300	1	17	86.5	28.018	252	0	85.97	5//0	5//0	5775600000	11	93			-1	525060000	101710000	104470000	91368000	79269000	115390000	5347200	11065000	5336600	6872800	4224100	1011700000	1138900000	1230400000	1361800000	1189900000	97059000	119780000	74548000	129980000	110730000	5.09845e+08	5.76667e+08	5.84911e+08	5.56619e+08	7.36888e+08	6.2051e+07	9.61134e+07	3.89637e+07	7.73475e+07
EmuJ_000716100.1	EmuJ_000716100	EmuJ_000716100.1	EmuJ_000716100.1	transcript=EmuJ_000716100.1 gene=EmuJ_000716100	1	6	36.6	37.779	331	0	39.778	5//0	4//1	3197400000	10	58			-1	319740000	52423000	62649000	53427000	49938000	68900000	10186000	15754000	2739200	948450	2770800	618060000	790960000	636340000	575190000	651750000	127020000	169430000	51360000	46362000	60885000	3.5614e+08	4.39455e+08	4.3133e+08	4.29755e+08	6.08859e+08	1.07452e+08	1.77727e+08	1.81817e+07	9.70357e+06
EmuJ_000977100.1	EmuJ_000977100	EmuJ_000977100.1	EmuJ_000977100.1	transcript=EmuJ_000977100.1 gene=EmuJ_000977100	1	18	52.9	43.847	382	0	100.56	5//0	5//0	2570200000	22	63			-1	116830000	15971000	22027000	19176000	15317000	10669000	6568300	7017300	10441000	5523900	4117900	278980000	320320000	438670000	422270000	364510000	137600000	164670000	131890000	154130000	132790000	2.39674e+08	3.66334e+08	2.90499e+08	3.10765e+08	2.13515e+08	7.9526e+07	9.4033e+07	8.89472e+07	7.63527e+07
EmuJ_000872100.1	EmuJ_000872100	EmuJ_000872100.1	EmuJ_000872100.1	transcript=EmuJ_000872100.1 gene=EmuJ_000872100	1	44	78.7	58.828	539	0	323.31	5//0	5//0	114640000000	36	655			-1	3184500000	644830000	659420000	643620000	601420000	601620000	6862200	6317100	9694900	5499200	5251300	25668000000	24703000000	24676000000	23748000000	24585000000	218720000	219080000	216030000	151860000	186710000	5.64814e+09	5.63632e+09	6.52366e+09	6.13457e+09	5.85154e+09	1.34719e+08	1.37772e+08	1.22854e+08	9.29711e+07
EmuJ_000734700.1	EmuJ_000734700	EmuJ_000734700.1	EmuJ_000734700.1	transcript=EmuJ_000734700.1 gene=EmuJ_000734700	1	7	32.3	29.102	251	0	26.775	5//0	5//0	1219700000	11	36			-1	110880000	15330000	17508000	14952000	14150000	15348000	7284400	7472300	10383000	2325300	6126800	182830000	182390000	193980000	180910000	204960000	112300000	120560000	119260000	90901000	88662000	1.49787e+08	1.56354e+08	1.65449e+08	1.65044e+08	1.7275e+08	8.45297e+07	1.05623e+08	7.47025e+07	2.54795e+07
EmuJ_001122200.1	EmuJ_001122200	EmuJ_001122200.1	EmuJ_001122200.1	transcript=EmuJ_001122200.1 gene=EmuJ_001122200	1	24	81.2	37.316	335	0	225.72	5//0	5//0	39452000000	12	287			-1	3287700000	671470000	628740000	539290000	662890000	751430000	6816200	4143900	10610000	5715200	6571400	8058400000	8306700000	7704600000	6707300000	9070400000	127050000	88354000	118540000	97252000	104950000	3.12021e+09	3.50975e+09	3.6054e+09	4.19006e+09	4.64525e+09	7.49318e+07	5.59898e+07	5.95769e+07	5.7582e+07
EmuJ_000091800.1	EmuJ_000091800	EmuJ_000091800.1	EmuJ_000091800.1	transcript=EmuJ_000091800.1 gene=EmuJ_000091800	1	8	20.2	49.997	461	0	84.642	5//0	5//0	7727800000	15	95			-1	515180000	92663000	96492000	99993000	89214000	102600000	7758200	3704000	14302000	4354000	4108100	1361300000	1483900000	1846800000	1415000000	1721000000	100380000	72625000	106410000	77057000	58295000	8.28119e+08	9.41125e+08	1.151e+09	1.06927e+09	1.14917e+09	1.22765e+08	7.1395e+07	1.42396e+08	6.68185e+07
EmuJ_001185000.1	EmuJ_001185000	EmuJ_001185000.1;EmuJ_001185100.1;tr|Q0QF29|Q0QF29_BOVIN;tr|Q0QF43|Q0QF43_RAT;tr|A0A3Q1LTB0|A0A3Q1LTB0_BOVIN;sp|Q32LG3|MDHM_BOVIN;sp|P04636|MDHM_RAT	EmuJ_001185000.1;EmuJ_001185100.1	transcript=EmuJ_001185000.1 gene=EmuJ_001185000;transcript=EmuJ_001185100.1 gene=EmuJ_001185100	7	27	87.3	35.527	338	0	323.31	5//0	5//0	533620000000	17	1161			-1;-1;-1;-1;-1;-1;-1	31389000000	5789800000	6410800000	5998400000	6161900000	6995200000	10149000	4545200	4143500	3146600	11257000	114280000000	110510000000	108900000000	91842000000	113350000000	230340000	135550000	92351000	103030000	229130000	4.21331e+10	5.00496e+10	4.83626e+10	5.08815e+10	5.70087e+10	1.18977e+08	7.87478e+07	3.96883e+07	4.33353e+07
EmuJ_000602100.1	EmuJ_000602100	EmuJ_000602100.1	EmuJ_000602100.1	transcript=EmuJ_000602100.1 gene=EmuJ_000602100	1	26	8.3	148.96	1347	0	155.89	5//0	5//0	207850000000	84	493			-1	2474400000	509580000	477860000	481010000	307570000	665330000	6894100	5296700	9229200	5833300	5762300	62477000000	36898000000	43300000000	40195000000	57175000000	1137400000	982370000	1005800000	819780000	780090000	2.00052e+10	1.96486e+10	2.39346e+10	1.75285e+10	3.26501e+10	4.59067e+08	3.57917e+08	3.33312e+08	3.88211e+08
EmuJ_001114600.1	EmuJ_001114600	EmuJ_001114600.1	EmuJ_001114600.1	transcript=EmuJ_001114600.1 gene=EmuJ_001114600	1	37	51.7	130.3	1176	0	296.43	5//0	5//0	15121000000	46	236			-1	328710000	73341000	77642000	55629000	57407000	31414000	8529100	3664500	11321000	4588100	5178700	3232700000	3113500000	3480600000	3159500000	2919100000	302600000	261180000	319790000	227960000	273460000	7.60741e+08	9.18358e+08	7.84186e+08	8.54909e+08	6.09286e+08	1.53027e+08	7.83723e+07	1.46528e+08	7.15203e+07
EmuJ_000780600.1	EmuJ_000780600	EmuJ_000780600.1	EmuJ_000780600.1	transcript=EmuJ_000780600.1 gene=EmuJ_000780600	1	10	45.7	34.995	302	0	47.639	5//0	5//0	5147900000	18	78			-1	286000000	51547000	46321000	62772000	51497000	41723000	4808900	7831700	7545700	4486700	7463800	1059500000	739910000	993310000	1187200000	728080000	187090000	200580000	140850000	124460000	147750000	5.70602e+08	6.96966e+08	8.26461e+08	7.33017e+08	6.23757e+08	7.76176e+07	1.33017e+08	7.79256e+07	7.8509e+07
EmuJ_000529300.1	EmuJ_000529300	EmuJ_000529300.1	EmuJ_000529300.1	transcript=EmuJ_000529300.1 gene=EmuJ_000529300	1	33	75.6	85.663	771	0	196.98	5//0	5//0	18991000000	33	250			-1	575500000	117670000	101180000	113590000	99961000	110020000	7748800	3298200	9964500	5759400	6306600	3747000000	3750900000	3604800000	4491500000	4378100000	149390000	190040000	245470000	164550000	186090000	1.03569e+09	1.01382e+09	1.28205e+09	1.17304e+09	1.42337e+09	1.25805e+08	8.07177e+07	1.24361e+08	1.23297e+08
EmuJ_000430800.1	EmuJ_000430800	EmuJ_000430800.1;tr|A0A3Q1M7J6|A0A3Q1M7J6_BOVIN;tr|Q3B7V5|Q3B7V5_RAT;tr|E1BC58|E1BC58_BOVIN;tr|Q148J4|Q148J4_BOVIN;tr|F1LP82|F1LP82_RAT;tr|A0A3Q1MJU0|A0A3Q1MJU0_BOVIN;tr|A0A3Q1MHX8|A0A3Q1MHX8_BOVIN;sp|P05712|RAB2A_RAT;tr|Q562A5|Q562A5_RAT	EmuJ_000430800.1	transcript=EmuJ_000430800.1 gene=EmuJ_000430800	10	21	89.2	23.435	212	0	282.67	5//0	5//0	37972000000	15	307			-1;-1;-1;-1;-1;-1;-1;-1;-1;-1	2531400000	511110000	484880000	508670000	489770000	504420000	3187500	6160100	12342000	4477400	6430300	9370000000	8588300000	9014800000	8207400000	7312000000	139780000	125690000	156070000	149140000	168510000	2.84907e+09	2.964e+09	3.24035e+09	3.3802e+09	3.73369e+09	5.04396e+07	8.03171e+07	8.18305e+07	5.49209e+07
EmuJ_001085800.1	EmuJ_001085800	EmuJ_001085800.1	EmuJ_001085800.1	transcript=EmuJ_001085800.1 gene=EmuJ_001085800	1	16	46.9	53.663	484	0	80.917	5//0	4//1	5067200000	20	84			-1	253360000	56837000	47775000	42387000	41091000	32794000	5928200	7962500	11751000	2340600	4493700	1035300000	1015900000	1000100000	725930000	924920000	114210000	143640000	133590000	32101000	104370000	5.71967e+08	4.80464e+08	4.81653e+08	6.38949e+08	4.1242e+08	8.98557e+07	1.15714e+08	1.16915e+08	4.67649e+07
EmuJ_000722800.1	EmuJ_000722800	EmuJ_000722800.1	EmuJ_000722800.1	transcript=EmuJ_000722800.1 gene=EmuJ_000722800	1	12	76.3	17.071	156	0	48.887	5//0	5//0	5491000000	10	104			-1	549100000	97216000	106110000	113700000	81229000	118500000	2323000	1512800	12132000	9710500	6665300	1423000000	1148200000	1166200000	1056400000	1141300000	79724000	34538000	139290000	129160000	120180000	6.79621e+08	5.74294e+08	7.19637e+08	6.08372e+08	8.27544e+08	2.45058e+07	1.94401e+07	6.4077e+07	8.41218e+07
EmuJ_000689000.1	EmuJ_000689000	EmuJ_000689000.1	EmuJ_000689000.1	transcript=EmuJ_000689000.1 gene=EmuJ_000689000	1	29	44.5	86.377	791	0	173.96	5//0	5//0	23607000000	34	267			-1	694310000	139690000	144180000	133660000	123860000	120940000	6702000	5579500	11365000	3818600	4515300	4792500000	4721700000	5066100000	4881100000	5090600000	203680000	216750000	191330000	161710000	191410000	1.39632e+09	1.41075e+09	1.7457e+09	1.43367e+09	1.54132e+09	1.06363e+08	1.40031e+08	1.2521e+08	7.77621e+07
EmuJ_000424800.1	EmuJ_000424800	EmuJ_000424800.1;tr|Q5U2Z6|Q5U2Z6_RAT;tr|E1BBY6|E1BBY6_BOVIN;tr|A0A3Q1LX75|A0A3Q1LX75_BOVIN;tr|G3V6Y3|G3V6Y3_RAT;tr|A0A3Q1MCV5|A0A3Q1MCV5_BOVIN;tr|G3V6T1|G3V6T1_RAT;tr|B5DFK1|B5DFK1_RAT;tr|A0A140T856|A0A140T856_BOVIN;sp|Q27954|COPA_BOVIN	EmuJ_000424800.1	transcript=EmuJ_000424800.1 gene=EmuJ_000424800	10	71	64.5	144.9	1293	0	323.31	5//0	5//0	39906000000	72	492			-1;-1;-1;-1;-1;-1;-1;-1;-1;-1	554260000	121820000	118720000	89466000	124950000	66951000	3213400	2113400	16142000	6387900	4486200	8562100000	9276000000	9170100000	9219200000	7762700000	295460000	263130000	530370000	410950000	404960000	1.20725e+09	1.39354e+09	1.15582e+09	1.53952e+09	1.16826e+09	7.7049e+07	6.12601e+07	1.61731e+08	1.07167e+08
EmuJ_000914900.1	EmuJ_000914900	EmuJ_000914900.1	EmuJ_000914900.1	transcript=EmuJ_000914900.1 gene=EmuJ_000914900	1	14	50	43.099	386	0	196.56	5//0	5//0	4129000000	19	86			-1	217310000	39176000	41696000	40099000	38612000	26355000	2358300	6132500	12886000	4053700	5945000	778080000	781400000	712230000	633190000	622720000	103890000	166600000	203110000	148900000	147270000	3.3066e+08	3.66237e+08	4.04203e+08	3.87733e+08	3.25231e+08	4.72688e+07	9.71054e+07	8.12784e+07	7.76357e+07
EmuJ_000598900.1	EmuJ_000598900	EmuJ_000598900.1;EmuJ_000917300.1	EmuJ_000598900.1;EmuJ_000917300.1	transcript=EmuJ_000598900.1 gene=EmuJ_000598900;transcript=EmuJ_000917300.1 gene=EmuJ_000917300	2	11	50.4	29.496	260	0	79.794	5//0	5//0	2938400000	16	70			-1;-1	183650000	34716000	26152000	35670000	23904000	31481000	7814800	6127900	11551000	3684900	2551200	652230000	704740000	484590000	416820000	497290000	175200000	171820000	142390000	77975000	106060000	3.12046e+08	3.42413e+08	4.09732e+08	3.59108e+08	3.74908e+08	1.15823e+08	1.00896e+08	7.5078e+07	5.31049e+07
EmuJ_000806500.1	EmuJ_000806500	EmuJ_000806500.1	EmuJ_000806500.1	transcript=EmuJ_000806500.1 gene=EmuJ_000806500	1	19	60.8	34.922	306	0	60.396	5//0	5//0	6277600000	16	121			-1	392350000	62720000	84508000	56261000	72253000	85011000	3744400	2950400	10964000	5848700	8086300	1387800000	1493100000	1208900000	1076000000	1565500000	94487000	100150000	162580000	138200000	146990000	4.48064e+08	8.18775e+08	4.72073e+08	9.38315e+08	8.58347e+08	6.32001e+07	6.06608e+07	9.4843e+07	8.97802e+07
EmuJ_000610500.1	EmuJ_000610500	EmuJ_000610500.1;REV__tr|A0A3Q1LRL2|A0A3Q1LRL2_BOVIN;REV__tr|A0A3Q1NJ92|A0A3Q1NJ92_BOVIN;REV__tr|A0A3Q1N6H6|A0A3Q1N6H6_BOVIN;REV__tr|A0A3Q1LQL1|A0A3Q1LQL1_BOVIN;REV__tr|E1BC78|E1BC78_BOVIN	EmuJ_000610500.1	transcript=EmuJ_000610500.1 gene=EmuJ_000610500	6	133	20.7	1249.4	11193	0	323.31	5//0	5//0	41826000000	553	711			-1;-1;-1;-1;-1;-1	75635000	11951000	10049000	6758600	7764700	7552300	6457400	2623600	8150400	8777900	5549500	6427100000	5915400000	4778000000	5155200000	5252900000	3969400000	3105200000	3537600000	5209700000	3953000000	1.89795e+09	1.83916e+09	1.90777e+09	1.28435e+09	2.20988e+09	1.68383e+09	6.82504e+08	1.14337e+09	2.13928e+09
EmuJ_000437500.1	EmuJ_000437500	EmuJ_000437500.1;tr|F1MKA6|F1MKA6_BOVIN	EmuJ_000437500.1	transcript=EmuJ_000437500.1 gene=EmuJ_000437500	2	50	57.5	107.58	972	0	243.07	5//0	5//0	17342000000	49	275			-1;-1	353920000	81329000	61356000	65241000	64008000	50321000	3939500	3737400	14921000	6120400	2944800	4068900000	3288600000	4701200000	3059200000	3295700000	208230000	223080000	366060000	281590000	243120000	8.5273e+08	7.27833e+08	6.69819e+08	6.49194e+08	7.43614e+08	7.47841e+07	6.99841e+07	1.47183e+08	1.04268e+08
EmuJ_000826700.1	EmuJ_000826700	EmuJ_000826700.1;tr|A0A096MJA0|A0A096MJA0_RAT;tr|G5E531|G5E531_BOVIN;sp|Q32L40|TCPA_BOVIN;sp|P28480|TCPA_RAT	EmuJ_000826700.1	transcript=EmuJ_000826700.1 gene=EmuJ_000826700	5	36	83	59.539	548	0	323.31	5//0	5//0	96581000000	33	592			-1;-1;-1;-1;-1	2926700000	604740000	596250000	579900000	543590000	571430000	6079500	6341100	10002000	4054200	4287800	21396000000	21716000000	21240000000	18424000000	20976000000	172350000	164020000	193170000	133990000	162820000	4.89092e+09	4.77761e+09	4.49294e+09	5.07043e+09	4.94687e+09	8.35136e+07	1.17987e+08	1.14402e+08	9.63112e+07
EmuJ_000819200.1	EmuJ_000819200	EmuJ_000819200.1	EmuJ_000819200.1	transcript=EmuJ_000819200.1 gene=EmuJ_000819200	1	8	43.5	32.706	299	0	49.469	5//0	5//0	3106500000	13	58			-1	238960000	51746000	35496000	40663000	38651000	42526000	6052800	8003800	7255100	4405600	4164500	645080000	581820000	699150000	540570000	547900000	102900000	150690000	89027000	106460000	114200000	4.10473e+08	3.18985e+08	3.51837e+08	3.12687e+08	4.23198e+08	6.96571e+07	9.35735e+07	6.26028e+07	5.85954e+07
EmuJ_000025200.1	EmuJ_000025200	EmuJ_000025200.1	EmuJ_000025200.1	transcript=EmuJ_000025200.1 gene=EmuJ_000025200	1	9	53.1	14.862	128	0	36.055	5//0	5//0	14417000000	5	89			-1	2883300000	598730000	660610000	638530000	340620000	614470000	4220500	3548300	10342000	5094300	7179700	2914000000	3102300000	3937600000	2876000000	3866400000	24136000	37515000	86766000	47544000	53009000	2.58838e+09	2.98847e+09	3.05998e+09	1.8648e+09	3.10461e+09	2.22621e+07	2.2798e+07	3.43239e+07	2.60603e+07
EmuJ_000105700.1	EmuJ_000105700	EmuJ_000105700.1	EmuJ_000105700.1	transcript=EmuJ_000105700.1 gene=EmuJ_000105700	1	3	8	40.157	364	0	5.1283	0//0	5//0	442260000	15	12			-1	29484000						12128000	11066000	2552800	951240	2785500						219850000	214670000	81950000	47201000	83322000						1.91908e+08	2.13309e+08	2.54169e+07	1.45986e+07
EmuJ_001182700.1	EmuJ_001182700	EmuJ_001182700.1	EmuJ_001182700.1	transcript=EmuJ_001182700.1 gene=EmuJ_001182700	1	16	57.8	24.368	223	0	146.64	5//0	5//0	35592000000	11	220			-1	3235600000	651050000	666480000	716970000	527220000	643640000	6604700	4090600	9940500	5544300	4063000	7369200000	8103700000	8517900000	7151800000	7495100000	70180000	90767000	126140000	100380000	84688000	3.23325e+09	3.84226e+09	4.00724e+09	3.32243e+09	4.07595e+09	5.7282e+07	4.57195e+07	6.64568e+07	6.23951e+07
EmuJ_000418900.1	EmuJ_000418900	EmuJ_000418900.1	EmuJ_000418900.1	transcript=EmuJ_000418900.1 gene=EmuJ_000418900	1	14	40	46.497	408	0	45.556	0//0	5//0	824750000	28	35			-1	29456000						6232000	6471400	5650700	8549200	2552200						185170000	191370000	129740000	204600000	134050000						8.44149e+07	1.1223e+08	7.02142e+07	1.20161e+08
EmuJ_000941000.1	EmuJ_000941000	EmuJ_000941000.1	EmuJ_000941000.1	transcript=EmuJ_000941000.1 gene=EmuJ_000941000	1	12	45.2	21.728	186	0	120.59	5//0	5//0	264390000000	14	435			-1	18885000000	3186200000	4168400000	3799200000	2145900000	5555400000	11123000	6506100	4280800	3044600	4654400	68816000000	45694000000	59483000000	47084000000	87668000000	277520000	168800000	97243000	78271000	117980000	2.42752e+10	3.71369e+10	3.91035e+10	2.21157e+10	4.95696e+10	1.64279e+08	1.17045e+08	3.97791e+07	4.3608e+07
EmuJ_000223000.1	EmuJ_000223000	EmuJ_000223000.1;tr|A0A3Q1M1W9|A0A3Q1M1W9_BOVIN;sp|Q63570|PRS6B_RAT;sp|Q3T030|PRS6B_BOVIN;tr|Q9TS78|Q9TS78_BOVIN	EmuJ_000223000.1;tr|A0A3Q1M1W9|A0A3Q1M1W9_BOVIN;sp|Q63570|PRS6B_RAT;sp|Q3T030|PRS6B_BOVIN	transcript=EmuJ_000223000.1 gene=EmuJ_000223000;26S proteasome AAA-ATPase subunit RPT3;26S proteasome regulatory subunit 6B;26S proteasome regulatory subunit 6B	5	28	77.8	46.707	415	0	180.59	5//0	5//0	24426000000	21	280			-1;-1;-1;-1;-1	1163200000	263960000	237640000	245000000	197240000	189150000	2535000	2761400	15867000	7324900	1670600	4624500000	5077400000	5054600000	4891800000	5089400000	68423000	77181000	244730000	95002000	24286000	2.00234e+09	1.68467e+09	1.55204e+09	1.32916e+09	1.24653e+09	4.78903e+07	4.63888e+07	1.28855e+08	9.70219e+07
EmuJ_000571200.1	EmuJ_000571200	EmuJ_000571200.1;tr|F1MZV1|F1MZV1_BOVIN;tr|A0A3S5ZPF0|A0A3S5ZPF0_BOVIN;tr|Q5W5U3|Q5W5U3_BOVIN;tr|A0A3Q1M0F0|A0A3Q1M0F0_BOVIN	EmuJ_000571200.1	transcript=EmuJ_000571200.1 gene=EmuJ_000571200	5	14	41.7	51.789	463	0	58.314	1//0	5//0	938520000	32	33			-1;-1;-1;-1;-1	29329000						6963800	6081000	9212600	5394800	1676700						217720000	221100000	152690000	157650000	80712000				0		1.25579e+08	1.22208e+08	1.01089e+08	1.0846e+08
EmuJ_000187500.1	EmuJ_000187500	EmuJ_000187500.1	EmuJ_000187500.1	transcript=EmuJ_000187500.1 gene=EmuJ_000187500	1	7	25.2	26.02	230	0	9.0449	5//0	5//0	1095600000	9	32			-1	121740000	20592000	17151000	32407000	2564100	19476000	3232800	2490300	11725000	4952600	7147600	195090000	213170000	172740000	53892000	201810000	45198000	37328000	109460000	57264000	86207000	1.70096e+08	1.25371e+08	2.934e+08	2.5457e+07	1.83807e+08	3.06936e+07	2.88002e+07	6.44204e+07	4.56025e+07
EmuJ_000065300.1	EmuJ_000065300	EmuJ_000065300.1	EmuJ_000065300.1	transcript=EmuJ_000065300.1 gene=EmuJ_000065300	1	9	50.5	23.326	210	0	32.619	5//0	4//1	1779100000	10	52			-1	177910000	38082000	27325000	37427000	20853000	26194000	5806200	10102000	6133200	2069600	3917900	397600000	382560000	367760000	242220000	320810000	85880000	91981000	72220000	60237000	89274000	2.24835e+08	2.55849e+08	3.264e+08	1.616e+08	2.22105e+08	6.06053e+07	1.04155e+08	3.58043e+07	2.11742e+07
EmuJ_000836300.1	EmuJ_000836300	EmuJ_000836300.1	EmuJ_000836300.1	transcript=EmuJ_000836300.1 gene=EmuJ_000836300	1	40	56.5	95.102	858	0	323.31	5//0	5//0	47708000000	36	500			-1	1325200000	294820000	263810000	247310000	249980000	240920000	6296200	4867500	6015400	7273100	3921900	9452600000	9953200000	10877000000	11779000000	11204000000	186220000	238550000	174750000	215680000	187240000	1.59378e+09	1.59871e+09	1.79112e+09	1.75867e+09	2.01973e+09	9.80245e+07	7.92325e+07	7.16167e+07	9.68681e+07
EmuJ_000857100.1	EmuJ_000857100	EmuJ_000857100.1	EmuJ_000857100.1	transcript=EmuJ_000857100.1 gene=EmuJ_000857100	1	3	15.7	27.725	254	0	12.17	5//0	4//0	2212400000	6	41			-1	368740000	75822000	71949000	85650000	53515000	53095000	5559900	5547400	11811000	5790500		409880000	444050000	458730000	441570000	427630000	52146000	56009000	72632000	43966000		4.17538e+08	4.04207e+08	5.16977e+08	3.54203e+08	3.34063e+08	3.51915e+07	4.27702e+07	4.70397e+07	3.55455e+07
EmuJ_000068700.1	EmuJ_000068700	EmuJ_000068700.1	EmuJ_000068700.1	transcript=EmuJ_000068700.1 gene=EmuJ_000068700	1	18	68.9	30.728	273	0	63.165	5//0	5//0	3203600000	16	81			-1	200230000	18817000	30565000	52961000	42131000	27434000	4138500	5808000	10111000	3597700	4661200	530680000	442440000	787160000	649450000	538090000	109340000	124460000	141020000	110130000	129600000	2.29337e+08	2.67558e+08	4.22477e+08	2.82963e+08	2.36342e+08	6.03542e+07	7.49509e+07	5.83139e+07	3.67744e+07
EmuJ_001056750.1	EmuJ_001056750	EmuJ_001056750.1	EmuJ_001056750.1	transcript=EmuJ_001056750.1 gene=EmuJ_001056750	1	19	50.8	55.972	506	0	151.23	5//0	5//0	10284000000	22	150			-1	467440000	99883000	93022000	98750000	73865000	73115000	2528400	3821200	16886000	3414400	2152600	2285800000	2024200000	2233400000	1756200000	1972800000	68967000	85685000	178830000	54041000	62198000	1.04946e+09	1.08057e+09	1.0614e+09	9.35378e+08	8.79217e+08	4.47374e+07	5.95344e+07	1.50395e+08	6.12252e+07
EmuJ_000738200.1	EmuJ_000738200	EmuJ_000738200.1	EmuJ_000738200.1	transcript=EmuJ_000738200.1 gene=EmuJ_000738200	1	50	55.4	118.3	1015	0	204.08	5//0	5//0	11318000000	55	225			-1	205780000	39522000	40698000	33502000	31884000	31310000	2974500	2486500	16343000	4215000	2849000	2159100000	2129800000	2042400000	2244300000	2357700000	175840000	192800000	391760000	274700000	230020000	9.58797e+08	9.37816e+08	8.71605e+08	7.25185e+08	8.07931e+08	8.20547e+07	7.75309e+07	2.03722e+08	7.65379e+07
EmuJ_001030100.1	EmuJ_001030100	EmuJ_001030100.1	EmuJ_001030100.1	transcript=EmuJ_001030100.1 gene=EmuJ_001030100	1	10	84.7	13.202	118	0	60.738	5//0	5//0	9587000000	7	87			-1	1369600000	278110000	390010000	215250000	157190000	301420000	1658600	6116100	9303100	6105500	4421200	2069900000	2656600000	2627600000	1634400000	2025500000	34554000	80313000	114860000	64107000	43167000	1.47878e+09	1.88956e+09	9.68881e+08	9.01324e+08	1.59418e+09	1.22478e+07	5.50146e+07	4.32248e+07	4.37251e+07
EmuJ_000461100.1	EmuJ_000461100	EmuJ_000461100.1	EmuJ_000461100.1	transcript=EmuJ_000461100.1 gene=EmuJ_000461100	1	21	56.2	73.109	667	0	66.913	5//0	5//0	5208000000	23	124			-1	226430000	45090000	46076000	39320000	41455000	25997000	5105400	4482600	14132000	2592500	2183400	985880000	1184400000	847180000	1087000000	900440000	124620000	122400000	122480000	112830000	76904000	5.19243e+08	6.20788e+08	5.66626e+08	4.69797e+08	4.20843e+08	8.16555e+07	7.49613e+07	1.20452e+08	5.57144e+07
EmuJ_000395500.1	EmuJ_000395500	EmuJ_000395500.1;tr|Q5U2S7|Q5U2S7_RAT	EmuJ_000395500.1	transcript=EmuJ_000395500.1 gene=EmuJ_000395500	2	30	65.9	57.685	498	0	184.35	5//0	5//0	21833000000	31	321			-1;-1	704300000	151870000	142110000	148130000	130070000	103750000	4727000	5010100	14113000	1654700	2857300	4750300000	4522700000	4602000000	3970800000	4097100000	129930000	144120000	221510000	56000000	125370000	1.65634e+09	1.68287e+09	2.13371e+09	1.77914e+09	1.4485e+09	6.78732e+07	1.06034e+08	1.21116e+08	5.24808e+07
EmuJ_000851900.1	EmuJ_000851900	EmuJ_000851900.1	EmuJ_000851900.1	transcript=EmuJ_000851900.1 gene=EmuJ_000851900	1	36	83.8	63.523	563	0	213.43	5//0	5//0	20348000000	36	298			-1	565220000	111320000	105170000	117200000	107650000	96256000	7259900	7404100	6688300	4258000	2009700	4071500000	3976100000	4837900000	3860000000	4129600000	248520000	207630000	139250000	180330000	90021000	1.05129e+09	1.05176e+09	1.28505e+09	1.36467e+09	9.64817e+08	9.47633e+07	1.09947e+08	7.59828e+07	9.0169e+07
EmuJ_000301400.1	EmuJ_000301400	EmuJ_000301400.1	EmuJ_000301400.1	transcript=EmuJ_000301400.1 gene=EmuJ_000301400	1	13	48.9	41.438	374	0	75.009	5//0	5//0	2433400000	24	64			-1	101390000	17504000	18057000	8926800	21873000	7442200	2801800	4511600	7973900	6401600	5897400	405070000	300840000	320770000	384960000	331400000	100360000	136710000	180110000	188260000	193090000	2.63376e+08	2.39931e+08	1.50474e+08	2.95625e+08	1.54847e+08	6.02543e+07	9.5245e+07	8.50651e+07	9.58008e+07
EmuJ_000816600.1	EmuJ_000816600	EmuJ_000816600.1	EmuJ_000816600.1	transcript=EmuJ_000816600.1 gene=EmuJ_000816600	1	7	69.9	13.476	123	0	29.389	5//0	5//0	643680000	9	32			-1	71520000	5631200	8080200	10722000	8663000	11097000	2502500	4981700	6390400	7260700	6191600	59169000	89077000	111990000	113830000	104960000	59584000	71419000	77944000	88727000	84756000	4.65138e+07	6.80914e+07	9.70733e+07	8.60046e+07	1.04725e+08	2.37592e+07	5.76133e+07	3.57875e+07	4.40828e+07
EmuJ_000872200.1	EmuJ_000872200	EmuJ_000872200.1	EmuJ_000872200.1	transcript=EmuJ_000872200.1 gene=EmuJ_000872200	1	7	40.2	31.535	281	0	30.054	5//0	5//0	2428300000	18	68			-1	134910000	17845000	23712000	23652000	17602000	24498000	2532300	5380500	10660000	6125600	2900000	543360000	405760000	297110000	382640000	403930000	136230000	164800000	155760000	136600000	94442000	2.63749e+08	3.21785e+08	3.25935e+08	2.46728e+08	3.55683e+08	4.44752e+07	8.79883e+07	8.50459e+07	9.5529e+07
EmuJ_000985000.1	EmuJ_000985000	EmuJ_000985000.1;EmuJ_000985200.1;EmuJ_000985400.1	EmuJ_000985000.1;EmuJ_000985200.1;EmuJ_000985400.1	transcript=EmuJ_000985000.1 gene=EmuJ_000985000;transcript=EmuJ_000985200.1 gene=EmuJ_000985200;transcript=EmuJ_000985400.1 gene=EmuJ_000985400	3	8	35.3	28.497	255	0	17.529	5//0	5//0	1047100000	12	31			-1;-1;-1	87262000	12790000	10457000	12706000	12784000	11457000	7703100	6795200	2354300	5180500	5034700	170170000	129680000	152790000	198950000	115790000	151300000	100070000	37501000	86221000	90305000	1.40863e+08	1.17491e+08	1.53391e+08	1.69229e+08	1.44168e+08	9.75147e+07	1.04783e+08	1.8752e+07	6.36031e+07
EmuJ_000919600.1	EmuJ_000919600	EmuJ_000919600.1	EmuJ_000919600.1	transcript=EmuJ_000919600.1 gene=EmuJ_000919600	1	12	76.4	27.542	237	0	71.455	5//0	4//0	5663400000	11	85			-1	514850000	82742000	103580000	143830000	70601000	85995000	941770		12469000	7776000	6921600	962870000	1248900000	1223100000	1224900000	1171800000	45241000		149340000	139070000	113090000	5.93968e+08	6.84409e+08	9.64308e+08	5.24784e+08	8.13415e+08	1.0928e+07		9.10404e+07	8.75117e+07
EmuJ_000807100.1	EmuJ_000807100	EmuJ_000807100.1	EmuJ_000807100.1	transcript=EmuJ_000807100.1 gene=EmuJ_000807100	1	19	64.1	32.049	287	0	72.802	5//0	5//0	10068000000	13	150			-1	774450000	129830000	142930000	170980000	141250000	162060000	5348100	7216600	9718100	2605900	2506900	2106400000	1889500000	2032200000	2254600000	1938200000	115490000	114810000	97419000	72737000	84316000	7.57299e+08	8.30786e+08	8.81544e+08	8.6041e+08	8.62665e+08	6.45212e+07	9.29518e+07	5.34516e+07	3.46599e+07
EmuJ_001096300.1	EmuJ_001096300	EmuJ_001096300.1;REV__tr|A6QPK1|A6QPK1_BOVIN;tr|A0A3Q1LWS8|A0A3Q1LWS8_BOVIN;tr|A0A3Q1MFS2|A0A3Q1MFS2_BOVIN;tr|A0A3Q1MRU0|A0A3Q1MRU0_BOVIN;tr|Q6T487|Q6T487_RAT;tr|A0A3Q1MPS4|A0A3Q1MPS4_BOVIN;sp|A5D7D1|ACTN4_BOVIN;sp|Q9QXQ0|ACTN4_RAT;tr|A0A0G2K5U9|A0A0G2K5U9_RAT;sp|Q0III9|ACTN3_BOVIN;tr|B2GVB3|B2GVB3_RAT;tr|Q8R4I6|Q8R4I6_RAT;sp|Q3ZC55|ACTN2_BOVIN;REV__tr|A0A3Q1MDV6|A0A3Q1MDV6_BOVIN;tr|D3ZCV0|D3ZCV0…	EmuJ_001096300.1	transcript=EmuJ_001096300.1 gene=EmuJ_001096300	27	30	44.8	112.41	974	0	120.15	5//0	5//0	2608500000	61	89			-1;-1;-1;-1;-1;-1;-1;-1;-1;-1;-1;-1;-1;-1;-1;-1;-1;-1;-1;-1;-1;-1;-1;-1;-1;-1;-1	42762000	3778200	3700000	2523200	3663700	1636200	5733400	2516500	9660500	5335000	4215600	201770000	213750000	204220000	231130000	212060000	308530000	246720000	266800000	355720000	310210000	1.05281e+08	1.40516e+08	8.94865e+07	1.38384e+08	8.76158e+07	1.04799e+08	6.55598e+07	1.18947e+08	1.25829e+08
EmuJ_000779500.1	EmuJ_000779500	EmuJ_000779500.1;tr|A0A3Q1N170|A0A3Q1N170_BOVIN;tr|A0A0G2JYS8|A0A0G2JYS8_RAT;sp|P63088|PP1G_RAT;sp|P61287|PP1G_BOVIN;sp|Q3T0E7|PP1A_BOVIN;sp|P62138|PP1A_RAT;tr|A0A0G2JVK2|A0A0G2JVK2_RAT;tr|Q6AYZ4|Q6AYZ4_RAT;tr|A0A3Q1MLW0|A0A3Q1MLW0_BOVIN;sp|P63088-2|PP1G_RAT;tr|Q63682|Q63682_RAT;tr|Q04103|Q04103_RAT;tr|Q04101|Q04101_RAT	EmuJ_000779500.1	transcript=EmuJ_000779500.1 gene=EmuJ_000779500	14	13	73	37.361	326	0	97.297	5//0	5//0	4385200000	17	80			-1;-1;-1;-1;-1;-1;-1;-1;-1;-1;-1;-1;-1;-1	257950000	55028000	46521000	55924000	39765000	34371000	4897200	5503200	6440600	4963500	4541400	855500000	822270000	755710000	634760000	843430000	148500000	124690000	100550000	117810000	113960000	3.99812e+08	3.36769e+08	4.02455e+08	4.41445e+08	4.05084e+08	7.55468e+07	9.12792e+07	5.0445e+07	7.00044e+07
EmuJ_001090800.1	EmuJ_001090800	EmuJ_001090800.1	EmuJ_001090800.1	transcript=EmuJ_001090800.1 gene=EmuJ_001090800	1	15	30.3	77.361	699	0	96.65	5//0	5//0	6073000000	30	134			-1	202430000	30986000	38835000	35649000	33061000	37016000	6684900	3617300	9341300	3985300	3256800	1029700000	1155900000	1011300000	1206500000	1051400000	242310000	186870000	151080000	167430000	171270000	4.66626e+08	5.32397e+08	5.28478e+08	5.91066e+08	6.89651e+08	1.44391e+08	9.9009e+07	1.20244e+08	9.03842e+07
EmuJ_000468500.1	EmuJ_000468500	EmuJ_000468500.1	EmuJ_000468500.1	transcript=EmuJ_000468500.1 gene=EmuJ_000468500	1	15	62.7	23.23	209	0	99.178	5//0	5//0	3652400000	9	73			-1	405820000	80193000	72146000	61777000	88421000	77329000	4760300	5791800	7096900	3479300	4824100	608600000	641790000	707830000	814350000	1044100000	65986000	69147000	66966000	61521000	55228000	2.97422e+08	3.8634e+08	3.01688e+08	4.48196e+08	3.66026e+08	4.51964e+07	6.69825e+07	3.72935e+07	3.2037e+07
EmuJ_000924600.1	EmuJ_000924600	EmuJ_000924600.1	EmuJ_000924600.1	transcript=EmuJ_000924600.1 gene=EmuJ_000924600	1	6	28.4	43.362	388	0	22.314	0//0	5//0	412260000	16	19			-1	25766000						6866700	6011900	5065000	3607800	4214600						144860000	144960000	100430000	83589000	98248000						1.03263e+08	1.15322e+08	5.37903e+07	5.29519e+07
EmuJ_001082900.1	EmuJ_001082900	EmuJ_001082900.1	EmuJ_001082900.1	transcript=EmuJ_001082900.1 gene=EmuJ_001082900	1	9	42.5	38.11	351	0	92.082	5//0	3//2	5758400000	13	59			-1	442950000	112960000	109220000	54890000	62807000	76215000	338760	208910	17201000	5411300	3704600	1059200000	1073200000	1138400000	1106100000	1088600000			180250000	104590000	74783000	9.73587e+08	1.036e+09	5.80687e+08	6.60763e+08	7.82086e+08	4.64571e+06	3.48982e+06	1.28409e+08	7.19717e+07
EmuJ_001054000.1	EmuJ_001054000	EmuJ_001054000.1	EmuJ_001054000.1	transcript=EmuJ_001054000.1 gene=EmuJ_001054000	1	5	11.6	59.044	535	0	24.157	5//0	5//0	896460000	31	30			-1	28918000	887390	570040	677560	747220	535590	6909900	5400600	5148900	4257500	3783200	21251000	28911000	11196000	16592000	31226000	339930000	347110000	250190000	218130000	185910000	2.52476e+07	1.65458e+07	2.11304e+07	2.55523e+07	1.74103e+07	2.25974e+08	2.15136e+08	1.05944e+08	1.35031e+08
EmuJ_000206900.1	EmuJ_000206900	EmuJ_000206900.1	EmuJ_000206900.1	transcript=EmuJ_000206900.1 gene=EmuJ_000206900	1	2	30.6	13.948	124	0	7.9695	0//0	3//1	127290000	5	3			-1	25459000						8370300	8948500	7018300		1121500						66864000	55435000	49271000								4.4151e+07	5.74951e+07	2.32917e+07
EmuJ_001188400.1	EmuJ_001188400	EmuJ_001188400.1	EmuJ_001188400.1	transcript=EmuJ_001188400.1 gene=EmuJ_001188400	1	15	38.1	49.344	441	0	38.504	5//0	5//0	2617900000	25	109			-1	104720000	16208000	17461000	19782000	14131000	11652000	4961100	5356200	7499400	4460800	3204200	371630000	427870000	426160000	391580000	470110000	99813000	117870000	122830000	96837000	87046000	2.10484e+08	2.93922e+08	2.95327e+08	2.86374e+08	2.01763e+08	5.15313e+07	7.1963e+07	7.01923e+07	6.33171e+07
EmuJ_000962200.1	EmuJ_000962200	EmuJ_000962200.1	EmuJ_000962200.1	transcript=EmuJ_000962200.1 gene=EmuJ_000962200	1	28	21.7	172.98	1570	0	108.17	0//0	5//0	1774500000	69	80			-1	25718000						6511200	4245900	7494600	4589700	2876200						396810000	376200000	317850000	294980000	283250000						1.33809e+08	1.00437e+08	9.757e+07	9.73651e+07
EmuJ_000662800.1	EmuJ_000662800	EmuJ_000662800.1	EmuJ_000662800.1	transcript=EmuJ_000662800.1 gene=EmuJ_000662800	1	3	18.8	37.366	335	0	27.434	0//0	4//1	276450000	11	5			-1	25131000						8995500	5854100	1871700	6005000	2405200						66028000	75985000	33728000	41480000	39183000						1.04387e+08	8.2748e+07	1.36653e+07	6.7581e+07
EmuJ_000538400.1	EmuJ_000538400	EmuJ_000538400.1	EmuJ_000538400.1	transcript=EmuJ_000538400.1 gene=EmuJ_000538400	1	4	12.7	41.306	379	0	15.764	0//0	5//0	411260000	16	14			-1	25704000						5406100	2966000	8222700	5284400	3824500						81807000	82132000	65907000	85153000	61211000						9.12495e+07	6.09816e+07	8.73243e+07	8.65029e+07
EmuJ_000798500.1	EmuJ_000798500	EmuJ_000798500.1	EmuJ_000798500.1	transcript=EmuJ_000798500.1 gene=EmuJ_000798500	1	11	30.6	57.779	503	0	50.538	0//0	5//0	617510000	25	18			-1	24700000						8141800	8491900	2713600	4437200	915950						172080000	189770000	55493000	90038000	57122000						8.76226e+07	1.2143e+08	3.74355e+07	5.5057e+07
EmuJ_000155500.1	EmuJ_000155500	EmuJ_000155500.1	EmuJ_000155500.1	transcript=EmuJ_000155500.1 gene=EmuJ_000155500	1	5	49.1	19.109	169	0	16.973	5//0	5//0	955590000	10	21			-1	95559000	13269000	22464000	10185000	14554000	9840600	6964400	3593500	5481000	4694400	4512600	129510000	158710000	153140000	148420000	124530000	115790000	89261000	55322000	55890000	54270000	1.21781e+08	2.10336e+08	1.02459e+08	1.60549e+08	1.03191e+08	7.34696e+07	4.61774e+07	3.638e+07	4.80279e+07
EmuJ_001097100.1	EmuJ_001097100	EmuJ_001097100.1	EmuJ_001097100.1	transcript=EmuJ_001097100.1 gene=EmuJ_001097100	1	10	43.6	32.183	289	0	46.113	5//0	5//0	1640700000	12	51			-1	136730000	21776000	21219000	19763000	31848000	16925000	6127200	4823800	7049800	2567400	4626700	293330000	308780000	203750000	334190000	246130000	109260000	87960000	77616000	70439000	87480000	1.91654e+08	1.68316e+08	1.48678e+08	2.61889e+08	1.67491e+08	4.95301e+07	4.70801e+07	4.13997e+07	2.64996e+07
EmuJ_000041600.1	EmuJ_000041600	EmuJ_000041600.1	EmuJ_000041600.1	transcript=EmuJ_000041600.1 gene=EmuJ_000041600	1	22	71.1	23.329	201	0	158.94	5//0	5//0	32304000000	11	230			-1	2936700000	530590000	656100000	688990000	456220000	580170000	2759800	5228900	7357500	4696500	4630100	5430300000	7357700000	9433800000	9165300000	6289200000	74278000	70427000	89231000	94222000	98783000	1.87085e+09	2.48314e+09	3.3721e+09	2.22165e+09	2.7318e+09	3.20257e+07	6.19201e+07	4.59196e+07	4.67801e+07
EmuJ_001028000.1	EmuJ_001028000	EmuJ_001028000.1	EmuJ_001028000.1	transcript=EmuJ_001028000.1 gene=EmuJ_001028000	1	7	26.1	38.336	352	0	39.639	5//0	5//0	3439500000	12	73			-1	286630000	53416000	46374000	47638000	63106000	51346000	6185100	5996500	7269700	3040800	2256700	674330000	683490000	669470000	549460000	696300000	89105000	84278000	73458000	76642000	84255000	3.92911e+08	3.81188e+08	4.50283e+08	5.80161e+08	5.02471e+08	5.74611e+07	6.13e+07	4.38152e+07	3.73324e+07
EmuJ_000786200.1	EmuJ_000786200	EmuJ_000786200.1	EmuJ_000786200.1	transcript=EmuJ_000786200.1 gene=EmuJ_000786200	1	13	65.8	32.585	295	0	46.854	5//0	5//0	7954500000	19	123			-1	418660000	78184000	53211000	84685000	43327000	134950000	3445800	5830200	6185100	4383800	4457200	1532300000	1465800000	1691100000	1510200000	1838900000	130480000	137970000	127950000	125020000	116890000	9.11163e+08	4.95145e+08	1.15502e+09	5.5124e+08	2.03548e+09	4.84277e+07	6.54711e+07	5.84256e+07	6.64369e+07
EmuJ_001042500.1	EmuJ_001042500	EmuJ_001042500.1	EmuJ_001042500.1	transcript=EmuJ_001042500.1 gene=EmuJ_001042500	1	6	21.6	44.348	379	0	19.413	5//0	5//0	4891000000	14	59			-1	349360000	62451000	72953000	78320000	61030000	49707000	4309500	3603600	9384500	4431600	3170400	974150000	1087100000	1097600000	937110000	847730000	55970000	55840000	50994000	51853000	57363000	6.12511e+08	7.43177e+08	8.15886e+08	6.62958e+08	6.20436e+08	6.36461e+07	6.48299e+07	8.72055e+07	6.34755e+07
EmuJ_000056650.1	EmuJ_000056650	EmuJ_000056650.1	EmuJ_000056650.1	transcript=EmuJ_000056650.1 gene=EmuJ_000056650	1	57	24.9	328.21	2963	0	244.3	0//0	5//0	3290800000	133	142			-1	24743000						7112800	3094900	5230700	3886000	5418500						815760000	655440000	521840000	521850000	662000000						1.37694e+08	9.03156e+07	9.07221e+07	7.90271e+07
EmuJ_000943600.1	EmuJ_000943600	EmuJ_000943600.1	EmuJ_000943600.1	transcript=EmuJ_000943600.1 gene=EmuJ_000943600	1	30	80	27.303	240	0	241.28	5//0	5//0	20589000000	14	214			-1	1470700000	261950000	303160000	304120000	235990000	341170000	3118400	2550800	7295900	4693100	6620800	3388900000	3706100000	4790400000	4583700000	5316800000	61637000	131740000	102740000	88718000	84376000	1.26204e+09	1.48526e+09	1.6397e+09	1.41808e+09	2.08082e+09	3.45083e+07	4.02946e+07	6.16246e+07	6.72214e+07
EmuJ_000117100.1	EmuJ_000117100	EmuJ_000117100.1	EmuJ_000117100.1	transcript=EmuJ_000117100.1 gene=EmuJ_000117100	1	13	43.1	36.902	332	0	80.335	5//0	5//0	3290100000	15	71			-1	219340000	43410000	32710000	29918000	53941000	34789000	2637600	2632200	11954000	4090800	3254300	598610000	535710000	627990000	508750000	678540000	84320000	73988000	120940000	93299000	88354000	3.3599e+08	2.82987e+08	3.11932e+08	5.32097e+08	4.07819e+08	4.17373e+07	5.07357e+07	8.77776e+07	5.95238e+07
EmuJ_001028500.1	EmuJ_001028500	EmuJ_001028500.1;tr|Q0QEK4|Q0QEK4_BOVIN;tr|Q0QEL8|Q0QEL8_RAT;tr|G3V936|G3V936_RAT;sp|Q8VHF5|CISY_RAT;sp|Q29RK1|CISY_BOVIN	EmuJ_001028500.1	transcript=EmuJ_001028500.1 gene=EmuJ_001028500	6	51	74.6	51.329	465	0	323.31	5//0	5//0	1122100000000	28	1918			-1;-1;-1;-1;-1;-1	40076000000	8027100000	8415300000	8332000000	7040100000	8237600000	8755300	1447500	2643100	1302500	10039000	218390000000	221610000000	249300000000	248430000000	227020000000	216200000	63179000	82226000	126590000	283420000	5.82852e+10	6.29152e+10	6.77471e+10	6.09743e+10	7.1449e+10	1.19271e+08	4.31705e+07	3.56107e+07	3.73135e+07
EmuJ_000119000.1	EmuJ_000119000	EmuJ_000119000.1;tr|A0A3Q1LMS2|A0A3Q1LMS2_BOVIN;tr|F1MFP1|F1MFP1_BOVIN;tr|A0A3Q1LSW3|A0A3Q1LSW3_BOVIN;tr|A0A3Q1MIV9|A0A3Q1MIV9_BOVIN	EmuJ_000119000.1	transcript=EmuJ_000119000.1 gene=EmuJ_000119000	5	36	77.5	48.071	432	0	209.22	5//0	5//0	24138000000	26	311			-1;-1;-1;-1;-1	928380000	170300000	172570000	193510000	165910000	201740000	3771100	2309100	11599000	3864300	2817800	4287100000	4593300000	4441600000	5493300000	4834500000	109370000	89389000	148510000	133660000	99627000	1.46506e+09	1.54214e+09	1.6855e+09	2.0662e+09	1.87901e+09	7.45794e+07	6.47676e+07	1.20607e+08	8.03506e+07
EmuJ_000576700.1	EmuJ_000576700	EmuJ_000576700.1;tr|A0A3Q1MUU9|A0A3Q1MUU9_BOVIN;sp|Q2NKZ1|TCPH_BOVIN;tr|D4AC23|D4AC23_RAT	EmuJ_000576700.1	transcript=EmuJ_000576700.1 gene=EmuJ_000576700	4	43	76.7	59.909	550	0	323.31	5//0	5//0	86435000000	33	525			-1;-1;-1;-1	2619200000	609970000	520570000	513160000	472080000	480050000	4958300	4223200	6954000	3243000	4032800	21354000000	19334000000	21029000000	14114000000	16407000000	138470000	137850000	127870000	95935000	129800000	4.98576e+09	3.75335e+09	4.36804e+09	4.0761e+09	3.48898e+09	7.42535e+07	9.87245e+07	9.53564e+07	7.25028e+07
EmuJ_000440700.1	EmuJ_000440700	EmuJ_000440700.1;tr|A0A3Q1LQF0|A0A3Q1LQF0_BOVIN;tr|Q32PW9|Q32PW9_RAT;tr|F1MLV1|F1MLV1_BOVIN;sp|Q2KIW6|PRS10_BOVIN;tr|G3V6W6|G3V6W6_RAT;tr|A0A3Q1M8B0|A0A3Q1M8B0_BOVIN	EmuJ_000440700.1	transcript=EmuJ_000440700.1 gene=EmuJ_000440700	7	25	70.7	44.303	396	0	161.8	5//0	5//0	20040000000	22	207			-1;-1;-1;-1;-1;-1;-1	910910000	170420000	169140000	178400000	178250000	191020000	1811200	2004700	12468000	5123700	2270700	3631200000	3624800000	4029600000	4281600000	4191800000	98065000	62996000	163180000	142270000	117610000	1.19683e+09	1.07271e+09	1.10621e+09	1.26496e+09	1.23895e+09	4.0461e+07	4.72522e+07	1.08476e+08	7.67422e+07
EmuJ_000331050.1	EmuJ_000331050	EmuJ_000331050.1	EmuJ_000331050.1	transcript=EmuJ_000331050.1 gene=EmuJ_000331050	1	39	46.6	129.76	1136	0	274.37	5//0	5//0	14198000000	58	226			-1	244800000	55787000	53039000	41319000	51849000	19686000	4876200	2715100	6379300	3678600	5468300	3129200000	3032500000	3529600000	2867900000	2434300000	259320000	225100000	265970000	232350000	272110000	6.18187e+08	8.34393e+08	5.46966e+08	8.97746e+08	5.19799e+08	1.31247e+08	8.16571e+07	1.17872e+08	9.37935e+07
EmuJ_000960400.1	EmuJ_000960400	EmuJ_000960400.1	EmuJ_000960400.1	transcript=EmuJ_000960400.1 gene=EmuJ_000960400	1	22	57.8	45.197	391	0	158.38	5//0	5//0	12427000000	24	165			-1	517780000	88262000	100420000	118760000	94170000	92935000	3793800	2415200	8323400	5221600	3478700	2170400000	2335700000	2776700000	2442200000	2303500000	85985000	76970000	120760000	144990000	154130000	7.88111e+08	8.28036e+08	1.22916e+09	9.46801e+08	1.02134e+09	5.4318e+07	6.21702e+07	7.54718e+07	8.3762e+07
EmuJ_001102500.1	EmuJ_001102500	EmuJ_001102500.1	EmuJ_001102500.1	transcript=EmuJ_001102500.1 gene=EmuJ_001102500	1	16	44	55.072	486	0	34.579	5//0	5//0	3487800000	22	71			-1	158540000	26868000	29184000	30703000	20819000	28179000	5351300	4768600	4764900	5910200	1988000	579250000	637500000	697040000	450390000	830640000	68949000	60156000	120240000	92604000	80546000	3.11235e+08	3.14033e+08	3.64232e+08	3.49636e+08	5.43786e+08	6.42875e+07	6.73226e+07	6.95803e+07	8.61683e+07
EmuJ_001073700.1	EmuJ_001073700	EmuJ_001073700.1	EmuJ_001073700.1	transcript=EmuJ_001073700.1 gene=EmuJ_001073700	1	46	59.2	111.46	1008	0	248.05	5//0	5//0	10412000000	58	218			-1	179510000	42907000	27276000	31064000	33663000	21290000	3259700	3146300	10961000	3776500	2165000	2489900000	1742800000	2524100000	1961500000	1817100000	186490000	223110000	268800000	253540000	232490000	5.79737e+08	4.54573e+08	4.51528e+08	5.16355e+08	3.79695e+08	6.86481e+07	7.81278e+07	1.34017e+08	7.94752e+07
EmuJ_000851400.1	EmuJ_000851400	EmuJ_000851400.1	EmuJ_000851400.1	transcript=EmuJ_000851400.1 gene=EmuJ_000851400	1	4	13	49.831	453	0	10.818	0//0	5//0	315560000	14	8			-1	22540000						2820200	4349500	5225500	5575500	4569600						91048000	72456000	108370000	87124000	81281000						4.16514e+07	7.82481e+07	4.8558e+07	7.98589e+07
EmuJ_000211900.1	EmuJ_000211900	EmuJ_000211900.1;tr|F1MWR7|F1MWR7_BOVIN;sp|Q2HJJ0|KLC4_BOVIN;sp|Q5PQM2|KLC4_RAT;tr|A0A3Q1LT68|A0A3Q1LT68_BOVIN;tr|F1MM11|F1MM11_BOVIN;sp|Q68G30|KLC3_RAT;sp|Q2TBQ9|KLC3_BOVIN;tr|A0A3Q1MR65|A0A3Q1MR65_BOVIN;tr|Q58D86|Q58D86_BOVIN;tr|Q08DH4|Q08DH4_BOVIN;tr|B2GV74|B2GV74_RAT	EmuJ_000211900.1	transcript=EmuJ_000211900.1 gene=EmuJ_000211900	12	37	73.2	54.281	485	0	320.57	5//0	5//0	25742000000	30	407			-1;-1;-1;-1;-1;-1;-1;-1;-1;-1;-1;-1	858060000	162560000	187890000	170740000	129700000	183660000	4521400	3058600	12305000	1571300	2047600	5056300000	5601700000	5505100000	4723400000	5899100000	113340000	101430000	140690000	77282000	97357000	1.4743e+09	1.54384e+09	1.65784e+09	1.42579e+09	1.99353e+09	6.94134e+07	6.19245e+07	1.3754e+08	3.8656e+07
EmuJ_000830600.1	EmuJ_000830600	EmuJ_000830600.1	EmuJ_000830600.1	transcript=EmuJ_000830600.1 gene=EmuJ_000830600	1	38	68.8	93.36	850	0	221.68	5//0	5//0	36907000000	38	474			-1	971230000	192170000	188100000	203820000	181400000	183460000	4896300	6412400	4366900	3184500	3423200	7314300000	7179200000	7917200000	7517300000	9183500000	182380000	247650000	115750000	121440000	135430000	2.58906e+09	2.60453e+09	3.01264e+09	2.4362e+09	2.17975e+09	1.17561e+08	1.699e+08	5.94276e+07	6.43375e+07
EmuJ_000906200.1	EmuJ_000906200	EmuJ_000906200.1	EmuJ_000906200.1	transcript=EmuJ_000906200.1 gene=EmuJ_000906200	1	41	49.2	120.27	1061	0	237.25	5//0	5//0	10134000000	40	158			-1	253340000	61575000	66944000	29666000	48516000	23222000	3760000	1777300	12437000	2717700	2726200	2018900000	2425300000	2231900000	2234000000	1798800000	156510000	152330000	216990000	99751000	132390000	6.06768e+08	6.36746e+08	4.94436e+08	6.28914e+08	4.92569e+08	8.3597e+07	5.90229e+07	1.58844e+08	6.67704e+07
EmuJ_000303000.1	EmuJ_000303000	EmuJ_000303000.1	EmuJ_000303000.1	transcript=EmuJ_000303000.1 gene=EmuJ_000303000	1	42	46.1	111.85	1022	0	291.09	5//0	4//1	51010000000	50	282			-1	1020200000	238680000	272490000	163140000	192090000	129640000	121300	101880	21343000	2158700	422920	11418000000	13489000000	11432000000	13026000000	9334700000	9796900	12992000	645750000	65939000	24461000	4.36948e+09	5.38288e+09	3.30858e+09	3.39127e+09	2.97927e+09	6.39837e+06	6.54544e+06	2.59615e+08	6.59693e+07
EmuJ_000459800.1	EmuJ_000459800	EmuJ_000459800.1	EmuJ_000459800.1	transcript=EmuJ_000459800.1 gene=EmuJ_000459800	1	9	65.1	17.184	146	0	10.681	4//1	5//0	554070000	9	21			-1	61563000	17884000	3885800	11033000	2590400	3504400	1800200	3183100	8059900	5631400	3990700	119110000	122960000	79245000		56398000	84970000	104660000	52160000	50780000	35858000	1.08212e+08	3.27451e+07	9.98904e+07	2.57178e+07	3.30726e+07	1.70919e+07	3.68129e+07	4.48095e+07	4.64189e+07
EmuJ_000520000.1	EmuJ_000520000	EmuJ_000520000.1	EmuJ_000520000.1	transcript=EmuJ_000520000.1 gene=EmuJ_000520000	1	62	60.6	148.74	1325	0	323.31	5//0	5//0	26291000000	76	368			-1	345940000	73548000	73075000	60448000	69309000	46453000	3089800	2128300	12327000	3186200	2373000	4853100000	5907000000	6030300000	6006400000	6022700000	255830000	258780000	385360000	251860000	268100000	1.2592e+09	1.27192e+09	1.17383e+09	1.34826e+09	8.92638e+08	7.52936e+07	8.43646e+07	1.54472e+08	1.01737e+08
EmuJ_000715500.1	EmuJ_000715500	EmuJ_000715500.1	EmuJ_000715500.1	transcript=EmuJ_000715500.1 gene=EmuJ_000715500	1	19	22	156.27	1430	0	171.18	0//0	5//0	1389700000	62	61			-1	22414000						5343300	3161200	6277600	3281200	4350500						318240000	290670000	294430000	252320000	281970000						1.18588e+08	9.15953e+07	1.09858e+08	9.47439e+07
EmuJ_000044600.1	EmuJ_000044600	EmuJ_000044600.1	EmuJ_000044600.1	transcript=EmuJ_000044600.1 gene=EmuJ_000044600	1	7	73.5	12.601	117	0	39.055	5//0	5//0	2792400000	7	54			-1	398910000	97385000	73861000	51610000	54827000	98824000	2513500	1631500	8052800	5209300	4999800	645220000	651240000	585090000	578300000	648480000	21603000	19823000	79232000	71279000	61059000	5.06069e+08	4.0536e+08	3.31448e+08	4.00621e+08	5.85453e+08	1.85613e+07	1.4675e+07	3.74157e+07	3.7307e+07
EmuJ_000246200.1	EmuJ_000246200	EmuJ_000246200.1	EmuJ_000246200.1	transcript=EmuJ_000246200.1 gene=EmuJ_000246200	1	12	77.8	9.2503	81	0	133.49	5//0	4//0	13599000000	4	117			-1	3399700000	724530000	553260000	750050000	451540000	897600000	2648400		11237000	2373300	6495300	2840600000	2645600000	4151800000	2942900000	3466700000	29608000		53616000	31366000	38926000	1.75315e+09	1.33685e+09	1.90389e+09	1.2121e+09	2.78719e+09	1.11759e+07		2.98337e+07	9.71257e+06
EmuJ_001132400.1	EmuJ_001132400	EmuJ_001132400.1	EmuJ_001132400.1	transcript=EmuJ_001132400.1 gene=EmuJ_001132400	1	57	23	395.54	3565	0	242.07	5//0	5//0	6814700000	172	181			-1	39620000	7707300	3695700	1041200	3722200	1405800	3410800	3068600	7014100	4747700	3806900	1130600000	678630000	439280000	597280000	558850000	711300000	611620000	597210000	1035000000	680180000	2.37835e+08	1.26643e+08	8.87642e+07	1.43838e+08	1.23768e+08	3.01575e+08	2.50704e+08	3.40239e+08	3.93376e+08
EmuJ_000144800.1	EmuJ_000144800	EmuJ_000144800.1	EmuJ_000144800.1	transcript=EmuJ_000144800.1 gene=EmuJ_000144800	1	8	34.1	41.7	369	0	30.707	0//0	5//0	494400000	23	17			-1	21496000						6152900	5145800	2373000	4886100	2937800						112480000	103630000	127170000	123630000	118140000						8.70094e+07	8.83967e+07	3.62268e+07	8.74284e+07
EmuJ_000880000.1	EmuJ_000880000	EmuJ_000880000.1	EmuJ_000880000.1	transcript=EmuJ_000880000.1 gene=EmuJ_000880000	1	40	28.7	194.27	1754	0	151.88	5//0	5//0	3445900000	81	122			-1	42542000	6675700	4572900	2347900	5763100	1219700	5545500	3180400	5978700	4446300	2812300	497700000	370090000	338230000	551350000	165660000	358220000	351580000	350050000	335700000	291050000	2.09221e+08	1.50869e+08	1.20333e+08	1.50591e+08	9.22832e+07	9.1413e+07	6.04403e+07	8.29323e+07	8.1371e+07
EmuJ_000795500.1	EmuJ_000795500	EmuJ_000795500.1	EmuJ_000795500.1	transcript=EmuJ_000795500.1 gene=EmuJ_000795500	1	18	70.5	30.584	261	0	82.488	5//0	5//0	10987000000	18	146			-1	610370000	124390000	125000000	138820000	101430000	98603000	3847400	2206500	9458400	2423000	4193100	2384200000	2289300000	2542000000	2270200000	2120800000	102980000	103770000	142610000	86863000	122620000	9.10479e+08	9.8058e+08	9.86062e+08	9.03721e+08	9.75351e+08	6.40499e+07	4.81377e+07	8.52873e+07	4.04608e+07
EmuJ_000570400.1	EmuJ_000570400	EmuJ_000570400.1	EmuJ_000570400.1	transcript=EmuJ_000570400.1 gene=EmuJ_000570400	1	16	16.5	156.88	1451	0	71.259	0//0	5//0	1300200000	60	52			-1	21670000						5253900	3286800	5910300	3211700	4007300						278100000	269980000	250710000	200680000	238490000						1.66404e+08	1.21449e+08	1.47861e+08	1.03848e+08
EmuJ_000117200.1	EmuJ_000117200	EmuJ_000117200.1	EmuJ_000117200.1	transcript=EmuJ_000117200.1 gene=EmuJ_000117200	1	16	19.2	147.4	1351	0	88.112	2//0	5//0	1090500000	50	45			-1	21811000		300480				5783600	3065500	4390200	4464000	3806900		16971000				272680000	196990000	161600000	203590000	214600000	0	1.40673e+07				1.33445e+08	8.70515e+07	7.73395e+07	9.42201e+07
EmuJ_000684200.1	EmuJ_000684200	EmuJ_000684200.1	EmuJ_000684200.1	transcript=EmuJ_000684200.1 gene=EmuJ_000684200	1	74	29.9	345.62	3082	0	322.83	0//0	5//0	3697200000	172	163			-1	21496000						5215100	5091300	6973500	2611800	1604000						829310000	1027700000	725920000	541700000	470070000						1.12211e+08	1.19179e+08	9.73397e+07	9.49389e+07
EmuJ_000514400.1	EmuJ_000514400	EmuJ_000514400.1	EmuJ_000514400.1	transcript=EmuJ_000514400.1 gene=EmuJ_000514400	1	19	50.8	57.27	520	0	127.82	5//0	5//0	4193400000	23	108			-1	182320000	34878000	34642000	29894000	28180000	32803000	3506800	2878900	11039000	3035900	1464700	736840000	754050000	776530000	742970000	774480000	61734000	57084000	118680000	70124000	64616000	3.50424e+08	3.29903e+08	3.84359e+08	3.34384e+08	3.72836e+08	4.63336e+07	4.56426e+07	1.03763e+08	5.24975e+07
EmuJ_000480600.1	EmuJ_000480600	EmuJ_000480600.1	EmuJ_000480600.1	transcript=EmuJ_000480600.1 gene=EmuJ_000480600	1	13	64.8	16.296	145	0	124.54	5//0	4//1	30983000000	7	200			-1	4426200000	901250000	1019600000	829610000	611050000	1043800000	3401900	3446700	3231700	5607300	5222500	7245700000	7016800000	7383300000	7370300000	7289400000	35812000	40479000	46704000	60997000	55757000	3.39866e+09	4.20008e+09	4.10505e+09	2.76707e+09	4.77582e+09	2.51218e+07	3.1003e+07	1.50154e+07	4.01577e+07
EmuJ_000173400.1	EmuJ_000173400	EmuJ_000173400.1	EmuJ_000173400.1	transcript=EmuJ_000173400.1 gene=EmuJ_000173400	1	4	76.6	9.2194	77	0	12.676	5//0	5//0	771510000	5	16			-1	154300000	20128000	35375000	24083000	15092000	38505000	4246300	3161100	4538200	4701600	4472600	132930000	176200000	136710000	125220000	214300000	47602000	40591000	45168000	28922000	27969000	9.23667e+07	1.65609e+08	1.21138e+08	8.3238e+07	2.01884e+08	2.23972e+07	2.03108e+07	1.50612e+07	2.4051e+07
EmuJ_000976900.1	EmuJ_000976900	EmuJ_000976900.1	EmuJ_000976900.1	transcript=EmuJ_000976900.1 gene=EmuJ_000976900	1	16	55.1	48.188	465	0	61.21	5//0	5//0	3293600000	21	72			-1	156840000	27939000	25403000	25705000	26864000	30221000	4316500	6295000	3219800	4575800	2300000	712990000	550510000	595440000	594500000	615710000	81188000	95976000	101520000	79485000	55693000	3.62192e+08	3.36239e+08	3.42294e+08	3.5037e+08	4.46664e+08	8.18254e+07	1.19504e+08	4.48809e+07	8.95732e+07
EmuJ_001181300.1	EmuJ_001181300	EmuJ_001181300.1	EmuJ_001181300.1	transcript=EmuJ_001181300.1 gene=EmuJ_001181300	1	17	40.3	53.777	479	0	56.746	5//0	5//0	4244700000	24	88			-1	176860000	34844000	38087000	32759000	25712000	24287000	3434100	4363100	8115600	2948400	2311700	743010000	905100000	839040000	672020000	641010000	92743000	92022000	108490000	68532000	75560000	4.1079e+08	6.42205e+08	5.88642e+08	4.60035e+08	4.8331e+08	7.21215e+07	8.68202e+07	9.01957e+07	6.39806e+07
EmuJ_000775100.1	EmuJ_000775100	EmuJ_000775100.1	EmuJ_000775100.1	transcript=EmuJ_000775100.1 gene=EmuJ_000775100	1	17	61.6	27.267	242	0	47.756	5//0	5//0	6679200000	15	112			-1	445280000	86786000	85736000	93358000	83039000	75275000	4230200	4791200	7814800	2491500	1756200	1267700000	1350300000	1608000000	1434800000	1335400000	70155000	74151000	100900000	95209000	98829000	4.67295e+08	5.84698e+08	6.81916e+08	5.74873e+08	5.20734e+08	5.1303e+07	6.65094e+07	5.90121e+07	3.82363e+07
EmuJ_000380500.1	EmuJ_000380500	EmuJ_000380500.1	EmuJ_000380500.1	transcript=EmuJ_000380500.1 gene=EmuJ_000380500	1	26	52.9	69.799	624	0	118.66	5//0	5//0	7774600000	28	143			-1	277660000	72114000	55840000	51060000	42259000	35359000	4591600	4094900	6617300	3267600	2460100	1725100000	1512800000	1476500000	1533700000	1498700000	105540000	108420000	93944000	82093000	88134000	6.56815e+08	5.3384e+08	5.15552e+08	4.09781e+08	3.75372e+08	8.90404e+07	8.36424e+07	9.59624e+07	7.26522e+07
EmuJ_000950100.1	EmuJ_000950100	EmuJ_000950100.1	EmuJ_000950100.1	transcript=EmuJ_000950100.1 gene=EmuJ_000950100	1	21	15.4	195.62	1782	0	187.42	0//0	5//0	1534300000	74	50			-1	20733000						5169600	4083500	4477900	4216900	2785500						370510000	383220000	220590000	310820000	251700000						1.4073e+08	1.30914e+08	8.53012e+07	1.17339e+08
EmuJ_001003300.1	EmuJ_001003300	EmuJ_001003300.1;tr|A0A3Q1N471|A0A3Q1N471_BOVIN;tr|F8V328|F8V328_RAT;tr|F1N2J9|F1N2J9_BOVIN;tr|B0BMV5|B0BMV5_RAT;sp|Q2HJI8|RAB8B_BOVIN;sp|P70550|RAB8B_RAT;sp|P35280|RAB8A_RAT;sp|A4FV54|RAB8A_BOVIN;sp|P10536|RAB1B_RAT;sp|Q1RMR4|RAB15_BOVIN;sp|P35289|RAB15_RAT	EmuJ_001003300.1	transcript=EmuJ_001003300.1 gene=EmuJ_001003300	12	7	37	31.008	270	0	114.14	5//0	5//0	7390600000	19	71			-1;-1;-1;-1;-1;-1;-1;-1;-1;-1;-1;-1	388980000	84278000	79725000	66924000	64049000	73328000	3683400	3929200	5318700	3250400	4494600	1968900000	1605900000	1704500000	1157500000	1442900000	135060000	126990000	85568000	91532000	146640000	1.37324e+09	1.23075e+09	1.16742e+09	1.21354e+09	1.31426e+09	7.38298e+07	9.59318e+07	6.70753e+07	6.31834e+07
EmuJ_000527000.1	EmuJ_000527000	EmuJ_000527000.1	EmuJ_000527000.1	transcript=EmuJ_000527000.1 gene=EmuJ_000527000	1	48	57.9	142.68	1277	0	272.29	5//0	5//0	18614000000	56	270			-1	332390000	74874000	71610000	52580000	61971000	49986000	2662700	1792200	11575000	3005100	2331500	4014100000	3894500000	4464300000	3714500000	4309200000	187180000	154300000	223720000	207310000	194190000	8.50426e+08	9.58434e+08	8.03203e+08	9.97099e+08	9.48604e+08	7.06952e+07	5.3401e+07	1.16884e+08	6.70538e+07
EmuJ_000699900.1	EmuJ_000699900	EmuJ_000699900.1	EmuJ_000699900.1	transcript=EmuJ_000699900.1 gene=EmuJ_000699900	1	19	88.1	33.854	311	0	153.28	5//0	5//0	18508000000	14	170			-1	1322000000	223040000	260560000	274400000	255040000	287760000	2868200		7888000	6351800	4082400	4045400000	3737600000	3336800000	4385800000	3334900000	61579000		119820000	97267000	86905000	1.76323e+09	1.83339e+09	2.27005e+09	2.17306e+09	2.43238e+09	4.23607e+07	0	6.59071e+07	9.098e+07
EmuJ_000250600.1	EmuJ_000250600	EmuJ_000250600.1;tr|Q5I0F0|Q5I0F0_RAT;sp|Q3MHP5|DRG1_BOVIN;tr|G3N2L0|G3N2L0_BOVIN;tr|A0A0G2KAI8|A0A0G2KAI8_RAT;sp|Q58D56|DRG2_BOVIN	EmuJ_000250600.1	transcript=EmuJ_000250600.1 gene=EmuJ_000250600	6	21	68.1	40.945	367	0	115.51	5//0	5//0	4357300000	23	100			-1;-1;-1;-1;-1;-1	189450000	39703000	37357000	45023000	28281000	19009000	2099600	4548300	6504000	3976300	2946300	743320000	672050000	887130000	888610000	648070000	92084000	124450000	148280000	131090000	112910000	3.45896e+08	3.49207e+08	4.09587e+08	3.53976e+08	2.96672e+08	3.43066e+07	6.04275e+07	4.90505e+07	5.88066e+07
EmuJ_000945550.1	EmuJ_000945550	EmuJ_000945550.1	EmuJ_000945550.1	transcript=EmuJ_000945550.1 gene=EmuJ_000945550	1	35	27.3	205.69	1882	0	158.14	5//0	5//0	11905000000	70	174			-1	170080000	36230000	31686000	31292000	27792000	22680000	3067300	2086900	8759900	3721200	2761300	2332600000	2235100000	2425600000	2408300000	2368400000	202690000	216480000	318190000	250660000	243360000	9.62536e+08	8.62984e+08	9.44089e+08	9.67247e+08	8.95565e+08	1.03268e+08	8.95522e+07	1.5438e+08	1.12132e+08
EmuJ_000982600.1	EmuJ_000982600	EmuJ_000982600.1	EmuJ_000982600.1	transcript=EmuJ_000982600.1 gene=EmuJ_000982600	1	14	79.3	22.574	208	0	71.773	5//0	5//0	4140300000	13	113			-1	318480000	64197000	62100000	59972000	48454000	64167000	1178400	5659800	6336400	2683200	3734800	810850000	854920000	1025300000	751280000	908180000	43117000	103210000	69428000	72321000	80099000	3.60445e+08	3.18544e+08	3.92816e+08	3.02351e+08	3.62124e+08	1.61605e+07	7.55352e+07	5.11498e+07	3.56872e+07
EmuJ_000041300.1	EmuJ_000041300	EmuJ_000041300.1	EmuJ_000041300.1	transcript=EmuJ_000041300.1 gene=EmuJ_000041300	1	37	87	37.327	331	0	323.31	5//0	5//0	403260000000	19	1009			-1	21224000000	3990900000	4093300000	4287200000	4070300000	4761700000	3515100	931080	13450000	1311400	1726900	84077000000	88715000000	86603000000	86918000000	71427000000	89576000	59260000	202340000	57568000	81120000	2.18261e+10	2.38828e+10	2.79945e+10	2.7541e+10	3.12548e+10	4.95058e+07	2.27332e+07	1.19901e+08	2.54928e+07
EmuJ_000162000.1	EmuJ_000162000	EmuJ_000162000.1	EmuJ_000162000.1	transcript=EmuJ_000162000.1 gene=EmuJ_000162000	1	15	67.7	35.317	325	0	94.701	5//0	5//0	5815300000	19	106			-1	306070000	56322000	44875000	68532000	55550000	61423000	4297900	4287200	2966900	1931700	5884600	1124800000	1161700000	948320000	1339800000	1098600000	133040000	114510000	79853000	65835000	147060000	4.33379e+08	4.2451e+08	6.50731e+08	5.43106e+08	5.84344e+08	6.3528e+07	7.45777e+07	2.71983e+07	3.10767e+07
EmuJ_000083200.1	EmuJ_000083200	EmuJ_000083200.1;tr|G3V8A5|G3V8A5_RAT;sp|Q2HJG5|VPS35_BOVIN	EmuJ_000083200.1	transcript=EmuJ_000083200.1 gene=EmuJ_000083200	3	27	46	96.636	879	0	201.54	5//0	5//0	6024600000	42	162			-1;-1;-1	143440000	28847000	22347000	26346000	27337000	18825000	4804500	2635900	4888600	4642200	2768800	1008900000	1063700000	1283400000	1359500000	1137200000	172500000	165270000	135060000	146470000	168070000	3.81598e+08	3.34054e+08	4.73809e+08	4.73318e+08	4.03895e+08	1.09947e+08	5.88867e+07	6.57299e+07	6.78467e+07
EmuJ_000086500.1	EmuJ_000086500	EmuJ_000086500.1	EmuJ_000086500.1	transcript=EmuJ_000086500.1 gene=EmuJ_000086500	1	14	35.8	39.654	363	0	40.728	5//0	5//0	6274900000	17	97			-1	369110000	71690000	78122000	73145000	43821000	82455000	3602000	2807600	7987100	2708300	2774800	1610300000	1612100000	1143800000	1291200000	1246400000	100780000	76821000	131630000	62220000	74704000	6.32362e+08	8.11782e+08	8.24051e+08	5.36169e+08	1.04617e+09	4.47342e+07	6.13326e+07	6.62452e+07	3.85013e+07
EmuJ_001081600.1	EmuJ_001081600	EmuJ_001081600.1	EmuJ_001081600.1	transcript=EmuJ_001081600.1 gene=EmuJ_001081600	1	14	20.7	88.56	807	0	84.701	0//0	5//0	765590000	39	46			-1	19630000						4684400	3821400	5943500	2937300	2243800						166160000	204330000	156120000	155100000	172270000						1.14562e+08	8.81978e+07	7.69716e+07	9.20174e+07
EmuJ_000873100.1	EmuJ_000873100	EmuJ_000873100.1;sp|Q712U5-2|ARP19_RAT;sp|Q28055-2|ARP19_BOVIN;tr|A0A3Q1NE41|A0A3Q1NE41_BOVIN;sp|Q712U5|ARP19_RAT;sp|Q28055|ARP19_BOVIN;tr|A0A140T869|A0A140T869_BOVIN;sp|P68210-2|ENSA_BOVIN;sp|P60841-2|ENSA_RAT;sp|P68210|ENSA_BOVIN;sp|P60841|ENSA_RAT	EmuJ_000873100.1	transcript=EmuJ_000873100.1 gene=EmuJ_000873100	11	4	26.8	17.664	168	0	12.522	5//0	4//0	451780000	5	25			-1;-1;-1;-1;-1;-1;-1;-1;-1;-1;-1	90355000	13808000	3123500	16976000	13108000	23672000		2374000	9859800	3383700	4050000	77439000	64328000	90540000	89943000	98480000		21567000	41971000	36934000	42527000	6.33645e+07	1.46226e+07	8.53871e+07	7.22985e+07	1.24117e+08		1.5253e+07	3.27224e+07	1.7309e+07
EmuJ_000316900.1	EmuJ_000316900	EmuJ_000316900.1	EmuJ_000316900.1	transcript=EmuJ_000316900.1 gene=EmuJ_000316900	1	18	34.6	89.296	789	0	151.55	5//0	5//0	3759000000	36	88			-1	104420000	18555000	19529000	15909000	16264000	14519000	3515600	2959900	7125300	4122600	1917500	651130000	649750000	692570000	657930000	813180000	117050000	147010000	129370000	148320000	107530000	2.85564e+08	3.02916e+08	2.48486e+08	2.91534e+08	4.20703e+08	6.68721e+07	7.39122e+07	9.45714e+07	9.22977e+07
EmuJ_000741700.1	EmuJ_000741700	EmuJ_000741700.1;tr|B1WBS6|B1WBS6_RAT	EmuJ_000741700.1	transcript=EmuJ_000741700.1 gene=EmuJ_000741700	2	20	44.5	76.205	679	0	260.68	5//0	5//0	140470000000	28	514			-1;-1	5016800000	1063200000	966700000	1053500000	948380000	965260000	2528500	674730	7863700	4797000	3877900	34480000000	30812000000	31922000000	30066000000	29080000000	67765000	42608000	142820000	136750000	111980000	1.23406e+10	1.17314e+10	1.41666e+10	1.24583e+10	1.45167e+10	5.15228e+07	2.4277e+07	9.29915e+07	1.1869e+08
EmuJ_000832000.1	EmuJ_000832000	EmuJ_000832000.1;tr|F1LRT9|F1LRT9_RAT;tr|M0R9X8|M0R9X8_RAT;tr|E1BDX8|E1BDX8_BOVIN;sp|P38650|DYHC1_RAT;tr|A0A3Q1NEU9|A0A3Q1NEU9_BOVIN;tr|Q6LCG3|Q6LCG3_RAT;REV__tr|F1M9W9|F1M9W9_RAT	EmuJ_000832000.1	transcript=EmuJ_000832000.1 gene=EmuJ_000832000	8	283	67.8	535.19	4700	0	323.31	5//0	5//0	102890000000	267	1261			-1;-1;-1;-1;-1;-1;-1;-1	385350000	118730000	92209000	46732000	72669000	34639000	358490	1647900	17162000	915840	285770	27595000000	24792000000	19751000000	21918000000	18267000000	83495000	603690000	2601400000	289310000	113790000	1.82572e+09	1.62318e+09	1.10604e+09	1.40232e+09	7.91873e+08	3.59017e+07	7.61629e+07	2.21168e+08	7.01083e+07
EmuJ_000758000.1	EmuJ_000758000	EmuJ_000758000.1	EmuJ_000758000.1	transcript=EmuJ_000758000.1 gene=EmuJ_000758000	1	12	62.7	36.65	322	0	47.743	5//0	5//0	2306300000	19	49			-1	121380000	28650000	18577000	17920000	20208000	16435000	3001100	2355900	8156100	1715300	4366900	410660000	400170000	386990000	348360000	379150000	73526000	75921000	138030000	67180000	134070000	2.74467e+08	2.28278e+08	2.17735e+08	3.0113e+08	2.01241e+08	5.46296e+07	4.7959e+07	6.93513e+07	3.33427e+07
EmuJ_000592000.1	EmuJ_000592000	EmuJ_000592000.1	EmuJ_000592000.1	transcript=EmuJ_000592000.1 gene=EmuJ_000592000	1	14	62.4	44.149	412	0	104.13	5//0	5//0	9142400000	18	157			-1	507910000	100020000	114010000	91300000	85790000	96817000	3658500	1460700	10773000	2923200	1161900	1810300000	2002700000	1865100000	1991800000	1943100000	61372000	59872000	72085000	43411000	40167000	7.70042e+08	8.44424e+08	7.82767e+08	9.11969e+08	9.36411e+08	6.29636e+07	3.37863e+07	9.88207e+07	4.81398e+07
EmuJ_000381800.1	EmuJ_000381800	EmuJ_000381800.1	EmuJ_000381800.1	transcript=EmuJ_000381800.1 gene=EmuJ_000381800	1	3	24.4	9.5993	86	0	9.4661	0//0	4//0	54855000	3	11			-1	18285000						7218600	11066000									38405000	66111000									2.28456e+07	4.26606e+07	0
EmuJ_000422400.1	EmuJ_000422400	EmuJ_000422400.1	EmuJ_000422400.1	transcript=EmuJ_000422400.1 gene=EmuJ_000422400	1	51	36.2	217.98	1982	0	192.95	5//0	5//0	6718800000	88	182			-1	76350000	21968000	12460000	4332300	11080000	7230100	4347000	3913300	5675100	3895200	1449300	1778800000	1098400000	802310000	1030800000	979020000	333270000	374020000	284840000	362810000	279230000	3.50313e+08	2.27223e+08	1.42037e+08	2.55553e+08	3.76479e+08	1.2383e+08	1.19619e+08	8.90056e+07	1.12751e+08
EmuJ_001187600.1	EmuJ_001187600	EmuJ_001187600.1	EmuJ_001187600.1	transcript=EmuJ_001187600.1 gene=EmuJ_001187600	1	28	74.2	48.377	430	0	190.1	5//0	5//0	16528000000	26	251			-1	635700000	122560000	109670000	129400000	115290000	139110000	2449500	1889700	10098000	3799100	1426900	2837200000	3047900000	3422800000	3686900000	3458100000	70653000	69773000	129810000	91881000	82347000	1.00302e+09	1.02881e+09	1.25936e+09	1.17039e+09	1.50384e+09	4.57988e+07	4.9914e+07	1.07419e+08	7.05006e+07
EmuJ_001150100.1	EmuJ_001150100	EmuJ_001150100.1	EmuJ_001150100.1	transcript=EmuJ_001150100.1 gene=EmuJ_001150100	1	7	32.4	41.669	386	0	37.885	5//0	3//2	2246900000	11	37			-1	204260000	37138000	31380000	38384000	32047000	45673000	5059900	3424100	9251600	626550	1278100	443240000	422390000	432910000	442970000	387050000	51223000	37887000	58922000	22960000	28389000	3.74927e+08	3.23203e+08	4.00312e+08	3.88862e+08	4.51658e+08	5.87164e+07	4.83985e+07	6.75492e+07	7.05129e+06
EmuJ_000863400.1	EmuJ_000863400	EmuJ_000863400.1	EmuJ_000863400.1	transcript=EmuJ_000863400.1 gene=EmuJ_000863400	1	9	14.9	83.043	757	0	11.672	0//0	5//0	603510000	32	17			-1	18860000						6521500	5119600	1725900	2963900	2528800						238150000	235290000	85330000	143530000	146370000						1.81801e+08	1.81852e+08	3.66586e+07	7.93904e+07
EmuJ_000909400.1	EmuJ_000909400	EmuJ_000909400.1;sp|Q7TPB1|TCPD_RAT;tr|F1N0E5|F1N0E5_BOVIN;sp|Q2T9X2|TCPD_BOVIN	EmuJ_000909400.1	transcript=EmuJ_000909400.1 gene=EmuJ_000909400	4	38	81.3	57.106	529	0	323.31	5//0	5//0	101440000000	32	498			-1;-1;-1;-1	3169900000	673210000	654630000	607110000	573560000	642170000	3523400	3058100	8635200	3266400	705620	23102000000	22418000000	23154000000	16269000000	24114000000	131770000	95591000	130250000	71566000	36811000	4.60492e+09	4.89801e+09	5.52831e+09	5.21493e+09	6.11608e+09	8.07233e+07	7.53175e+07	8.24033e+07	7.06398e+07
EmuJ_001106000.1	EmuJ_001106000	EmuJ_001106000.1	EmuJ_001106000.1	transcript=EmuJ_001106000.1 gene=EmuJ_001106000	1	25	58.4	64.244	596	0	123.8	5//0	5//0	8455600000	30	158			-1	281850000	58621000	43562000	60427000	55883000	44412000	4179300	2825500	6105300	2730200	3108900	1481200000	1749400000	1805800000	1934500000	1647600000	119230000	123150000	103650000	105640000	101940000	6.2966e+08	5.34396e+08	6.8326e+08	6.53183e+08	5.85423e+08	8.15335e+07	7.69697e+07	6.47724e+07	6.28509e+07
EmuJ_000345100.1	EmuJ_000345100	EmuJ_000345100.1	EmuJ_000345100.1	transcript=EmuJ_000345100.1 gene=EmuJ_000345100	1	24	42	64.945	590	0	72.153	5//0	5//0	14983000000	28	282			-1	535090000	110890000	111930000	95985000	92074000	104980000	3820800	2050800	8746900	1920200	2699100	2973800000	3350000000	3073300000	3509300000	3126200000	102760000	84528000	118810000	100330000	79974000	8.54036e+08	1.01477e+09	9.85573e+08	8.75329e+08	8.53556e+08	1.08336e+08	7.37886e+07	1.2916e+08	5.50067e+07
EmuJ_000845500.1	EmuJ_000845500	EmuJ_000845500.1	EmuJ_000845500.1	transcript=EmuJ_000845500.1 gene=EmuJ_000845500	1	6	33.6	17.16	152	0	19.97	4//0	4//0	885970000	9	22			-1	98442000		11381000	35976000	9638000	22622000		2483400	8376700	3739600	4225200		197940000	297130000	126740000	251990000		48525000	98689000	58844000	68929000		9.5903e+07	2.7198e+08	9.56866e+07	1.81221e+08		2.87199e+07	5.00395e+07	3.44334e+07
EmuJ_000708800.1	EmuJ_000708800	EmuJ_000708800.1;tr|G3V715|G3V715_RAT;tr|F1MQV7|F1MQV7_BOVIN;sp|Q09137|AAPK2_RAT	EmuJ_000708800.1	transcript=EmuJ_000708800.1 gene=EmuJ_000708800	4	13	26.2	70.722	653	0	36.985	5//0	5//0	3571000000	25	91			-1;-1;-1;-1	142840000	31414000	31225000	21855000	21370000	17470000	6553100	1700800	9173900	1030500	1047000	688810000	738980000	625010000	636670000	554590000	78333000	79973000	94613000	61933000	77588000	3.99932e+08	4.25133e+08	2.46701e+08	3.07176e+08	3.4829e+08	1.49021e+08	4.71954e+07	1.21226e+08	2.63581e+07
EmuJ_000068000.1	EmuJ_000068000	EmuJ_000068000.1	EmuJ_000068000.1	transcript=EmuJ_000068000.1 gene=EmuJ_000068000	1	16	65.7	31.595	286	0	61.33	5//0	5//0	3967200000	16	100			-1	247950000	56446000	52958000	37385000	35154000	47082000	2248400	1248300	8349100	3310500	3768600	1005100000	856490000	776200000	885150000	722810000	58316000	50689000	105520000	84254000	80917000	4.04418e+08	3.69347e+08	3.39555e+08	3.95498e+08	4.28757e+08	2.66927e+07	2.56654e+07	5.39153e+07	4.58419e+07
EmuJ_000086300.1	EmuJ_000086300	EmuJ_000086300.1;EmuJ_002232200.1	EmuJ_000086300.1	transcript=EmuJ_000086300.1 gene=EmuJ_000086300	2	17	8.7	271.8	2432	0	72.32	0//0	5//0	1810300000	98	39			-1;-1	18472000						5353800	3719900	3695800	3695100	2007600						431630000	355910000	240850000	318080000	236180000						2.33596e+08	1.93048e+08	1.37012e+08	1.71309e+08
EmuJ_000477800.1	EmuJ_000477800	EmuJ_000477800.1	EmuJ_000477800.1	transcript=EmuJ_000477800.1 gene=EmuJ_000477800	1	20	33.9	91.213	831	0	45.424	5//0	5//0	3104600000	39	87			-1	79605000	15704000	14168000	10397000	14995000	5732700	3636700	2391400	5929200	5777400	873590	584940000	521910000	578390000	637250000	369470000	148310000	152990000	96629000	156530000	85890000	2.84813e+08	2.43567e+08	2.46562e+08	2.18494e+08	1.89395e+08	7.12638e+07	4.60996e+07	8.47085e+07	1.89132e+08
EmuJ_000988100.1	EmuJ_000988100	EmuJ_000988100.1	EmuJ_000988100.1	transcript=EmuJ_000988100.1 gene=EmuJ_000988100	1	17	13.3	161.88	1442	0	42.783	3//0	5//0	1315100000	70	63			-1	18787000	242650	234990		235320		4157300	2899500	3146700	4220400	3650000	16986000	17789000		20949000		284980000	268970000	181360000	254290000	261860000	1.55896e+07	1.54016e+07		1.81714e+07		1.39882e+08	9.69496e+07	6.54972e+07	1.23718e+08
EmuJ_000573900.1	EmuJ_000573900	EmuJ_000573900.1	EmuJ_000573900.1	transcript=EmuJ_000573900.1 gene=EmuJ_000573900	1	20	97.3	16.62	146	0	194.65	5//0	4//1	79326000000	9	342			-1	8814000000	1812100000	2163500000	1393300000	1082800000	2343900000	1065400	2268800	9554200	2482800	3018100	19361000000	20450000000	16715000000	16836000000	18678000000	27438000	35680000	83725000	53300000	52040000	5.21198e+09	7.20139e+09	5.62668e+09	4.59368e+09	8.26653e+09	1.0115e+07	2.62378e+07	5.2508e+07	2.28612e+07
EmuJ_000720100.1	EmuJ_000720100	EmuJ_000720100.1	EmuJ_000720100.1	transcript=EmuJ_000720100.1 gene=EmuJ_000720100	1	11	46.2	30.182	277	0	150.3	5//0	5//0	33127000000	10	174			-1	3312700000	600140000	675690000	697140000	591120000	731160000	2010000	2596000	780450	5431900	6581000	6378200000	7092200000	6528900000	8322300000	6495200000	48776000	44805000	16121000	79853000	61597000	3.39124e+09	3.57427e+09	4.21072e+09	3.52871e+09	4.51732e+09	2.12041e+07	3.33592e+07	5.18024e+06	5.55736e+07
EmuJ_000745900.1	EmuJ_000745900	EmuJ_000745900.1	EmuJ_000745900.1	transcript=EmuJ_000745900.1 gene=EmuJ_000745900	1	33	73.7	68.723	630	0	135.41	5//0	5//0	16174000000	30	282			-1	539140000	106190000	110240000	103770000	92228000	108430000	2418100	2644700	9814400	1074100	2333400	3487000000	3502600000	3106200000	3340800000	3659100000	83217000	105010000	99031000	66068000	94520000	9.24401e+08	1.12341e+09	1.11976e+09	1.14994e+09	1.19635e+09	4.66215e+07	7.76243e+07	1.14879e+08	3.29665e+07
EmuJ_001157000.1	EmuJ_001157000	EmuJ_001157000.1	EmuJ_001157000.1	transcript=EmuJ_001157000.1 gene=EmuJ_001157000	1	12	12.7	140.07	1264	0	103.88	1//2	5//0	887640000	47	44			-1	18886000	392180	295280		263100		4079300	2586200	5491700	3467700	2310400	17609000	15889000		15668000		161090000	173140000	119410000	167530000	133760000	1.69168e+07	1.29943e+07		1.3641e+07		1.23471e+08	9.04403e+07	9.24034e+07	9.68779e+07
EmuJ_000422300.1	EmuJ_000422300	EmuJ_000422300.1	EmuJ_000422300.1	transcript=EmuJ_000422300.1 gene=EmuJ_000422300	1	60	31.6	276.89	2521	0	227.38	5//0	5//0	5878700000	119	167			-1	49401000	15098000	7154800	1222600	5751400	2282200	4257200	2297200	4847200	4167600	2323200	1695000000	799190000	270080000	973940000	428540000	444130000	410790000	340140000	415210000	403760000	4.45572e+08	2.1736e+08	9.85675e+07	2.52394e+08	1.70752e+08	1.26119e+08	9.27473e+07	1.20791e+08	1.45517e+08
EmuJ_001190600.1	EmuJ_001190600	EmuJ_001190600.1	EmuJ_001190600.1	transcript=EmuJ_001190600.1 gene=EmuJ_001190600	1	6	9	123.48	1282	0	86.821	0//0	5//0	654310000	38	24			-1	17219000						6214500	5723200	1915300	1866800	1498800						292700000	278490000	109460000	139170000	112930000						1.84107e+08	2.04757e+08	4.83082e+07	7.25783e+07
EmuJ_000910700.1	EmuJ_000910700	EmuJ_000910700.1	EmuJ_000910700.1	transcript=EmuJ_000910700.1 gene=EmuJ_000910700	1	38	48.6	126.95	1159	0	238.12	5//0	5//0	13674000000	63	329			-1	217050000	45572000	43420000	40570000	32595000	37015000	3158100	1950400	7892400	3196400	1680700	2835300000	2874400000	2611000000	2534900000	2445100000	185550000	174380000	285220000	243820000	169240000	7.157e+08	7.43548e+08	7.25149e+08	6.41818e+08	7.12687e+08	6.88696e+07	5.30683e+07	1.04758e+08	8.76537e+07
EmuJ_000677600.1	EmuJ_000677600	EmuJ_000677600.1	EmuJ_000677600.1	transcript=EmuJ_000677600.1 gene=EmuJ_000677600	1	22	16.2	230.14	2070	0	74.238	5//0	5//0	2312500000	85	87			-1	27206000	3161400	2106800	805130	2371400	1291600	3890200	3245500	4838100	2849100	2646800	201610000	168030000	151960000	219430000	224390000	322040000	368730000	217460000	338620000	265180000	1.04028e+08	8.33703e+07	6.88457e+07	9.93014e+07	8.40976e+07	1.66746e+08	1.54507e+08	1.48861e+08	1.9822e+08
EmuJ_000445000.1	EmuJ_000445000	EmuJ_000445000.1	EmuJ_000445000.1	transcript=EmuJ_000445000.1 gene=EmuJ_000445000	1	28	49.7	76.192	670	0	80.831	5//0	5//0	7690500000	33	137			-1	233040000	55489000	40631000	43728000	39757000	35541000	2329000	975500	10179000	2369500	2046200	1514300000	1501400000	1451800000	1710900000	1563700000	66591000	48589000	124340000	101230000	76702000	4.42732e+08	4.39767e+08	4.55169e+08	3.98251e+08	4.16548e+08	6.39025e+07	3.0224e+07	1.30513e+08	7.9999e+07
EmuJ_000886700.1	EmuJ_000886700	EmuJ_000886700.1;tr|Q2KIS8|Q2KIS8_BOVIN;tr|M0R907|M0R907_RAT;tr|F1MZ00|F1MZ00_BOVIN;tr|A0A3Q1M6V4|A0A3Q1M6V4_BOVIN;tr|A0A3Q1MM18|A0A3Q1MM18_BOVIN	EmuJ_000886700.1	transcript=EmuJ_000886700.1 gene=EmuJ_000886700	6	8	59	13.46	122	0	49.271	5//0	5//0	5227200000	5	85			-1;-1;-1;-1;-1;-1	1045400000	250870000	274290000	201340000	122070000	179480000	3495900	3879700	7448300	1209800	1365800	1334400000	1471400000	1143600000	989090000	1071000000	24830000	38733000	27956000	24525000	29295000	8.88178e+08	1.02649e+09	7.94863e+08	5.87472e+08	7.0445e+08	1.84401e+07	2.49273e+07	2.47187e+07	6.18902e+06
EmuJ_000174000.1	EmuJ_000174000	EmuJ_000174000.1	EmuJ_000174000.1	transcript=EmuJ_000174000.1 gene=EmuJ_000174000	1	13	32.1	49.575	430	0	33.983	5//0	5//0	3133400000	21	57			-1	149210000	26929000	31081000	28377000	19066000	26857000	1705400	1794300	3692200	6034600	3671500	472780000	598940000	573590000	643640000	501350000	65679000	49218000	73068000	116550000	113560000	3.01698e+08	4.53857e+08	3.89282e+08	1.94949e+08	3.59089e+08	3.77803e+07	4.84204e+07	5.14652e+07	1.10455e+08
EmuJ_000358300.1	EmuJ_000358300	EmuJ_000358300.1	EmuJ_000358300.1	transcript=EmuJ_000358300.1 gene=EmuJ_000358300	1	9	17.3	64.793	597	0	126.94	5//0	5//0	13136000000	20	123			-1	656780000	148440000	154060000	120600000	77613000	139060000	2154600	3120900	5822900	4007400	1903200	3448100000	2922800000	3059600000	2601800000	2933100000	80285000	123120000	141090000	120680000	82198000	1.9051e+09	1.85637e+09	1.5574e+09	1.281e+09	2.16753e+09	4.5458e+07	8.02062e+07	7.31754e+07	8.19982e+07
EmuJ_000545600.1	EmuJ_000545600	EmuJ_000545600.1	EmuJ_000545600.1	transcript=EmuJ_000545600.1 gene=EmuJ_000545600	1	37	65.7	82.325	744	0	215.01	5//0	5//0	19002000000	39	275			-1	487240000	93347000	82975000	76668000	102080000	115030000	1940200	2606800	8971800	2413000	1205000	4003100000	3809400000	3370800000	5001000000	4504900000	96672000	167010000	126320000	85494000	62017000	9.16828e+08	8.13488e+08	8.80634e+08	9.76963e+08	1.58175e+09	7.03244e+07	7.51896e+07	1.37308e+08	6.01724e+07
EmuJ_000925600.1	EmuJ_000925600	EmuJ_000925600.1;EmuJ_000025300.1	EmuJ_000925600.1	transcript=EmuJ_000925600.1 gene=EmuJ_000925600	2	13	70.4	24.595	223	0	75.154	5//0	5//0	18151000000	14	130			-1;-1	1296500000	271940000	281550000	245830000	180710000	299560000	1699700	1258500	5326000	5298800	3286300	3699400000	4062500000	4400200000	4176100000	4013300000	54986000	40502000	101200000	57290000	57806000	2.34249e+09	2.66352e+09	2.49636e+09	2.10192e+09	3.02497e+09	2.51029e+07	2.264e+07	4.94919e+07	6.35974e+07
[truncated: 2,171 more rows]
[truncated: 23 more columns]
