# Supplementary material for: Targeted and non-targeted proteomics to characterize the parasite proteins of Echinococcus multilocularis metacestodes
Source: Front Cell Infect Microbiol. 2023 May 30;13:1170763. doi: 10.3389/fcimb.2023.1170763 (PMC10266102; doi:10.3389/fcimb.2023.1170763)
Supplement: Supplementary Table 3 — Data file from LC-MS/MS analyses for all peptides identified in CM of in vitro grown E. multilocularis metacestodes. [file Table_3.xlsx]

## Sheet: proteinGroups cleaned
Leading_Protein	GN	Protein IDs	Majority protein IDs	Fasta headers	Number of proteins	Razor + unique peptides	Sequence coverage [%]	Mol. weight [kDa]	Sequence length	Q-value	Score	newcols[, grepl("Num Ident", colnames(newcols))]	Intensity	iBAQ peptides	MS/MS count	Only identified by site	Potential contaminant	Taxonomy IDs	iBAQ	iBAQ vcDMEM_MS1_6	iBAQ vcDMEM_MS2_7	iBAQ vcDMEM_MS3_8	iBAQ vcDMEM_MS4_9	iBAQ vcDMEM_MS5_10	LFQ vcDMEM_MS1_6	LFQ vcDMEM_MS2_7	LFQ vcDMEM_MS3_8	LFQ vcDMEM_MS4_9	LFQ vcDMEM_MS5_10	Seen in at least 2 reps in vcDMEM	Seen in no reps in vcDMEM	Seen in all reps in vcDMEM	Top3 vcDMEM_MS1_6	Top3 vcDMEM_MS2_7	Top3 vcDMEM_MS3_8	Top3 vcDMEM_MS4_9	Top3 vcDMEM_MS5_10	rAbu vcDMEM_MS1_6	rAbu vcDMEM_MS2_7	rAbu vcDMEM_MS3_8	rAbu vcDMEM_MS4_9	rAbu vcDMEM_MS5_10	rAbu mean vcDMEM	rAbu SD vcDMEM	iBAQ Mean log2 vcDMEM (NA-ignore)	Top3 Mean log2 vcDMEM (NA-ignore)
EmuJ_000381500.1	EmuJ_000381500	EmuJ_000381500.1	EmuJ_000381500.1	transcript=EmuJ_000381500.1 gene=EmuJ_000381500	1	14	58	9.9519	88	0	179.91	5//0	13089000000	4	157			-1	3272300000	192090000	719420000	1337300000	527720000	495860000	6757900000	19387000000	14039000000	10779000000	9006100000	TRUE	FALSE	TRUE	3.31122e+08	1.78803e+09	2.88518e+09	1.83464e+09	8.39028e+08	48519.9	217959	183594	167082	78982	139227	64498.5	29.0233	30.1763
EmuJ_000381200.1	EmuJ_000381200	EmuJ_000381200.1	EmuJ_000381200.1	transcript=EmuJ_000381200.1 gene=EmuJ_000381200	1	8	50.6	9.7937	85	0	109.01	5//0	3679600000	3	69			-1	1226500000	51465000	94355000	703580000	107480000	269650000	652770000	1695200000	8942000000	1179100000	2145300000	TRUE	FALSE	TRUE	1.34858e+08	3.49527e+08	1.46613e+09	4.34377e+08	6.28252e+08	12999.5	28586.2	96592.5	34029.4	42950.6	43031.7	28497	27.237	28.7516
EmuJ_000381100.1	EmuJ_000381100	EmuJ_000381100.1	EmuJ_000381100.1	transcript=EmuJ_000381100.1 gene=EmuJ_000381100	1	6	53.3	10.279	90	0	48.03	5//0	2294500000	4	44			-1	573630000	69892000	77647000	272370000	81910000	71808000	1708800000	1985800000	3346800000	2216600000	1403500000	TRUE	FALSE	TRUE	2.45705e+08	3.96337e+08	7.56383e+08	4.19121e+08	2.24487e+08	17654	23524.3	37392.9	25933.7	11437.8	23188.5	8696.25	26.535	28.4628
EmuJ_000381400.1	EmuJ_000381400	EmuJ_000381400.1	EmuJ_000381400.1	transcript=EmuJ_000381400.1 gene=EmuJ_000381400	1	7	50.6	10.238	89	0	44.053	5//0	1005700000	4	45			-1	251420000	22654000	56894000	94602000	24474000	52791000	695920000	1079500000	1014300000	693300000	1064100000	TRUE	FALSE	TRUE	7.12275e+07	2.88528e+08	2.59038e+08	1.1894e+08	1.46487e+08	5722.16	17236.9	12987.6	7748.76	8408.7	10420.8	4154.83	25.3778	27.2181
EmuJ_000381700.1	EmuJ_000381700	EmuJ_000381700.1;EmuJ_000381600.1	EmuJ_000381700.1;EmuJ_000381600.1	transcript=EmuJ_000381700.1 gene=EmuJ_000381700;transcript=EmuJ_000381600.1 gene=EmuJ_000381600	2	3	59.3	9.8057	86	0	21.459	5//0	394670000	4	17			-1;-1	98668000	2144700	13863000	51884000	9913400	20863000	41542000	198440000	813610000	161610000	486530000	TRUE	FALSE	TRUE	7.60515e+06	7.54596e+07	1.52309e+08	5.59348e+07	6.68222e+07	541.728	4200	7123.01	3138.7	3323.12	3665.31	2116.26	23.5883	25.5882
EmuJ_000385500.1	EmuJ_000385500	EmuJ_000385500.1;sp|P62804|H4_RAT;EmuJ_000386600.1;EmuJ_000323000.1;EmuJ_000323100.1;EmuJ_000367100.1;EmuJ_000384600.1;EmuJ_000385100.1;EmuJ_000031300.1;EmuJ_000387100.1;EmuJ_000387600.1;EmuJ_000388100.1;EmuJ_000128000.1;EmuJ_000305000.1;sp|P62804-2|H4_RAT;EmuJ_002212200.1;tr|Q5BM22|Q5BM22_RAT	EmuJ_000385500.1;sp|P62804|H4_RAT;EmuJ_000386600.1;EmuJ_000323000.1;EmuJ_000323100.1;EmuJ_000367100.1;EmuJ_000384600.1;EmuJ_000385100.1;EmuJ_000031300.1;EmuJ_000387100.1;EmuJ_000387600.1;EmuJ_000388100.1;EmuJ_000128000.1	transcript=EmuJ_000385500.1 gene=EmuJ_000385500;Histone H4;transcript=EmuJ_000386600.1 gene=EmuJ_000386600;transcript=EmuJ_000323000.1 gene=EmuJ_000323000;transcript=EmuJ_000323100.1 gene=EmuJ_000323100;transcript=EmuJ_000367100.1 gene=EmuJ_000367100;trans	17	9	64.1	11.367	103	0	61.339	5//0	480520000	6	42			-1;-1;-1;-1;-1;-1;-1;-1;-1;-1;-1;-1;-1;-1;-1;-1;-1	80087000	7140500	13625000	32755000	9364100	17203000	438100000	463390000	406750000	385510000	510290000	TRUE	FALSE	TRUE	2.57125e+07	8.53436e+07	1.01746e+08	4.44901e+07	6.31641e+07	1803.61	4127.89	4496.84	2964.79	2740.14	3226.66	975.286	23.7255	25.7765
EmuJ_000905600.1	EmuJ_000905600	EmuJ_000905600.1;EmuJ_000993700.1	EmuJ_000905600.1	transcript=EmuJ_000905600.1 gene=EmuJ_000905600	2	21	51	39.667	363	0	166.24	5//0	1149600000	22	69			-1;-1	52254000	6159900	9394900	24414000	5624500	6660600	378500000	884980000	929530000	359760000	450440000	TRUE	FALSE	TRUE	5.72226e+07	1.30701e+08	1.86797e+08	8.31422e+07	7.80857e+07	1555.92	2846.32	3351.73	1780.78	1060.92	2119.14	848.48	23.0699	26.5473
EmuJ_000641100.1	EmuJ_000641100	EmuJ_000641100.1;EmuJ_000641200.1	EmuJ_000641100.1	transcript=EmuJ_000641100.1 gene=EmuJ_000641100	2	63	34.3	216.06	1949	0	323.31	5//0	4456100000	103	228			-1;-1	43263000	7309900	2972200	15522000	3396100	14063000	714730000	796030000	1246200000	611290000	1115200000	TRUE	FALSE	TRUE	1.37577e+08	1.21448e+08	2.11117e+08	1.3062e+08	2.12248e+08	1846.4	900.471	2130.97	1075.25	2240	1638.62	549.452	22.7266	27.2334
EmuJ_001077100.1	EmuJ_001077100	EmuJ_001077100.1	EmuJ_001077100.1	transcript=EmuJ_001077100.1 gene=EmuJ_001077100	1	4	15.1	23.67	225	0	26.57	5//0	251530000	10	10			-1	25153000	272400	5875700	9573900	1196200	8234500	99508000	188780000	540610000	99646000	207460000	TRUE	FALSE	TRUE	2.41482e+06	7.22321e+07	7.02622e+07	1.68738e+07	5.96613e+07	68.8053	1780.13	1314.37	378.731	1311.62	970.731	640.836	21.3791	24.6429
EmuJ_000908900.1	EmuJ_000908900	EmuJ_000908900.1	EmuJ_000908900.1	transcript=EmuJ_000908900.1 gene=EmuJ_000908900	1	23	38.5	84.618	756	0	189.31	5//0	820940000	37	62			-1	22188000	847240	5014300	6066700	1341200	8918300	43586000	268750000	243120000	104100000	267990000	TRUE	FALSE	TRUE	2.23526e+07	1.33302e+08	8.03043e+07	4.56766e+07	8.63371e+07	214.004	1519.16	832.88	424.64	1420.53	882.242	520.345	21.5852	25.8943
EmuJ_000315600.1	EmuJ_000315600	EmuJ_000315600.1	EmuJ_000315600.1	transcript=EmuJ_000315600.1 gene=EmuJ_000315600	1	4	25.3	22.772	198	0	29.874	5//0	167740000	9	13			-1	18637000	743830	2304900	2475100	419680	12694000	125510000	83019000	138720000	49112000	303470000	TRUE	FALSE	TRUE	5.93458e+06	2.55649e+07	1.63488e+07	5.32795e+06	8.96504e+07	187.883	698.303	339.799	132.876	2021.94	676.16	701.187	20.8313	23.9668
EmuJ_000407200.1	EmuJ_000407200	EmuJ_000407200.1;EmuJ_000406900.1	EmuJ_000407200.1;EmuJ_000406900.1	transcript=EmuJ_000407200.1 gene=EmuJ_000407200;transcript=EmuJ_000406900.1 gene=EmuJ_000406900	2	2	25.6	41.823	375	0	12.584	5//0	236340000	20	26			-1;-1	11817000	2006000	1722600	3370400	2004200	2713600	184800000	106210000	109920000	84393000	117110000	TRUE	FALSE	TRUE	3.55668e+07	4.68824e+07	4.94712e+07	5.65428e+07	4.3456e+07	506.694	521.887	462.713	634.554	432.23	511.615	69.1911	21.1286	25.4505
EmuJ_000292700.1	EmuJ_000292700	EmuJ_000292700.1;sp|P07379|PCKGC_RAT;tr|F1LQJ7|F1LQJ7_RAT;tr|B2RYG2|B2RYG2_RAT	EmuJ_000292700.1	transcript=EmuJ_000292700.1 gene=EmuJ_000292700	4	24	52.2	71.496	638	0	210.16	5//0	566880000	42	61			-1;-1;-1;-1	13497000	1562200	1861500	4960300	313250	4799800	79152000	138280000	239650000	58939000	185460000	TRUE	FALSE	TRUE	1.93679e+07	4.57893e+07	4.9032e+07	1.56953e+07	4.83608e+07	394.595	563.969	680.985	99.1787	764.526	500.651	236.046	20.8193	24.9268
EmuJ_000701800.1	EmuJ_000701800	EmuJ_000701800.1	EmuJ_000701800.1	transcript=EmuJ_000701800.1 gene=EmuJ_000701800	1	19	26.9	96.035	851	0	156.99	5//0	472550000	46	49			-1	10273000	2028200	1327600	1960900	943930	4012200	74149000	170560000	98593000	57632000	111000000	TRUE	FALSE	TRUE	4.00538e+07	3.99814e+07	3.35772e+07	4.13429e+07	5.29932e+07	512.301	402.216	269.206	298.859	639.075	424.332	137.222	20.7959	25.2939
EmuJ_000682900.1	EmuJ_000682900	EmuJ_000682900.1	EmuJ_000682900.1	transcript=EmuJ_000682900.1 gene=EmuJ_000682900	1	2	11.6	20.307	189	0	13.029	2//0	89522000	7	3			-1	12789000		529980			12259000		57092000			257350000	TRUE	FALSE	FALSE		5.04856e+06			6.87101e+07	0	160.565	0	0	1952.65	422.643	767.527	21.2815	24.1507
EmuJ_000538300.1	EmuJ_000538300	EmuJ_000538300.1;EmuJ_000538600.1;EmuJ_000538000.1;EmuJ_000538900.1;EmuJ_000005400.1	EmuJ_000538300.1	transcript=EmuJ_000538300.1 gene=EmuJ_000538300	5	8	38.8	25.47	219	0	51.29	5//0	159010000	17	12			-1;-1;-1;-1;-1	9353400	387520	2737900	2856200	239770	3132000	152270000	118870000	216590000	79671000	168150000	TRUE	FALSE	TRUE	5.84008e+06	4.88952e+07	3.56355e+07	5.74987e+06	3.1585e+07	97.8834	829.487	392.12	75.914	498.874	378.856	278.7	20.1688	24.0951
EmuJ_000849600.1	EmuJ_000849600	EmuJ_000849600.1	EmuJ_000849600.1	transcript=EmuJ_000849600.1 gene=EmuJ_000849600	1	8	30.7	30.942	274	0	53.121	5//0	155140000	16	26			-1	9696100	882130	1496600	5614500	759870	942980	74461000	62470000	179650000	47594000	51143000	TRUE	FALSE	TRUE	1.15231e+07	2.19632e+07	4.55626e+07	1.59963e+07	1.11696e+07	222.817	453.417	770.799	240.584	150.201	367.563	225.518	20.4134	24.1265
EmuJ_000724500.1	EmuJ_000724500	EmuJ_000724500.1	EmuJ_000724500.1	transcript=EmuJ_000724500.1 gene=EmuJ_000724500	1	2	23.8	8.9545	80	0	11.847	4//0	29451000	5	3			-1	5890200		734100	3930200	523680	702270		27965000	44785000	23624000	23354000	TRUE	FALSE	FALSE		4.99494e+06	1.44217e+07	3.6935e+06	2.81163e+06	0	222.406	539.566	165.803	111.86	207.927	181.346	19.9529	22.3183
EmuJ_000550800.1	EmuJ_000550800	EmuJ_000550800.1	EmuJ_000550800.1	transcript=EmuJ_000550800.1 gene=EmuJ_000550800	1	5	21.4	28.797	252	0	36.129	4//0	87979000	17	11			-1	5175200		1588900	2693800	217930	674630		78814000	170300000	36841000	82541000	TRUE	FALSE	FALSE		3.24004e+07	3.24174e+07	5.22587e+06	9.18308e+06	0	481.38	369.824	68.9992	107.457	205.532	186.326	19.7645	23.8369
EmuJ_000122100.1	EmuJ_000122100	EmuJ_000122100.1	EmuJ_000122100.1	transcript=EmuJ_000122100.1 gene=EmuJ_000122100	1	4	36.5	13.361	126	0	28.586	5//0	30826000	6	8			-1	5137700	340720	555860	1251500	580820	2408800	24725000	16041000	29214000	21744000	57199000	TRUE	FALSE	TRUE	1.81227e+06	4.53852e+06	5.51092e+06	4.91578e+06	1.15725e+07	86.0622	168.406	171.815	183.895	383.681	198.772	98.7571	19.6131	22.198
EmuJ_000514200.1	EmuJ_000514200	EmuJ_000514200.1	EmuJ_000514200.1	transcript=EmuJ_000514200.1 gene=EmuJ_000514200	1	7	20.3	46.56	433	0	45.055	5//0	117780000	26	13			-1	4530000	545120	923820	1829400	256440	975230	22271000	90179000	48002000	18805000	55107000	TRUE	FALSE	TRUE	1.09417e+07	2.77056e+07	2.56083e+07	8.42535e+06	2.03028e+07	137.691	279.885	251.153	81.192	155.337	181.052	73.7502	19.508	23.9997
EmuJ_000661800.1	EmuJ_000661800	EmuJ_000661800.1	EmuJ_000661800.1	transcript=EmuJ_000661800.1 gene=EmuJ_000661800	1	2	6.2	53.228	485	0	16.762	3//2	61384000	15	6			-1	4092200	982100	8589.9	1210500	260400	1630700	17220000	1233800	17584000	8579300	22146000	TRUE	FALSE	TRUE	1.30595e+07	175343	1.33251e+07	5.50964e+06	1.95856e+07	248.068	2.60244	166.186	82.4457	259.743	151.809	98.1794	18.3617	22.2686
EmuJ_000790200.1	EmuJ_000790200	EmuJ_000790200.1	EmuJ_000790200.1	transcript=EmuJ_000790200.1 gene=EmuJ_000790200	1	4	15.7	38.954	351	0	26.965	5//0	69808000	18	12			-1	3878200	801650	114140	1086200	282580	1593600	27729000	26526000	31183000	19860000	54693000	TRUE	FALSE	TRUE	1.27922e+07	2.79597e+06	1.24352e+07	7.17499e+06	2.29685e+07	202.488	34.5804	149.121	89.4682	253.833	145.898	78.0241	19.0352	23.1639
EmuJ_000142500.1	EmuJ_000142500	EmuJ_000142500.1;EmuJ_000142000.1	EmuJ_000142500.1;EmuJ_000142000.1	transcript=EmuJ_000142500.1 gene=EmuJ_000142500;transcript=EmuJ_000142000.1 gene=EmuJ_000142000	2	20	26.6	96.93	869	0	130.91	4//1	179850000	46	37			-1;-1	3909700	226280	574880	2601300	29319	477910	12430000	39636000	91660000	3661600	30010000	TRUE	FALSE	TRUE	5.75612e+06	1.90949e+07	2.48476e+07	1.90247e+06	8.4521e+06	57.1559	174.168	357.125	9.28274	76.1229	134.771	123.454	18.3875	23.0161
EmuJ_000156400.1	EmuJ_000156400	EmuJ_000156400.1	EmuJ_000156400.1	transcript=EmuJ_000156400.1 gene=EmuJ_000156400	1	6	19.9	42.426	376	0	38.189	5//0	67536000	20	12			-1	3376800	295680	520320	1560700	356060	644080	23230000	55910000	44889000	28260000	21608000	TRUE	FALSE	TRUE	5.24249e+06	1.41614e+07	2.29075e+07	1.00452e+07	1.03144e+07	74.6856	157.639	214.264	112.733	102.591	132.382	48.8775	19.095	23.417
EmuJ_000382200.1	EmuJ_000382200	EmuJ_000382200.1	EmuJ_000382200.1	transcript=EmuJ_000382200.1 gene=EmuJ_000382200	1	2	13.3	19.781	173	0	14.255	4//0	28482000	9	6			-1	3164700		547070	1555400	181250	880990		18368000	88507000	11085000	23727000	TRUE	FALSE	FALSE		6.70034e+06	1.02735e+07	2.30102e+06	6.34871e+06	0	165.743	213.536	57.3859	140.327	115.398	76.7715	19.2117	22.425
EmuJ_000704400.1	EmuJ_000704400	EmuJ_000704400.1	EmuJ_000704400.1	transcript=EmuJ_000704400.1 gene=EmuJ_000704400	1	13	16.1	118.43	1041	0	92.555	4//1	142760000	54	33			-1	2643800	194640	532180	1090200	29688	797030	9911300	55057000	51120000	2578700	37404000	TRUE	FALSE	TRUE	6.37277e+06	2.15652e+07	1.92679e+07	2.26147e+06	1.5831e+07	49.164	161.232	149.67	9.39957	126.953	99.2838	59.5535	18.222	23.2381
EmuJ_000843500.1	EmuJ_000843500	EmuJ_000843500.1	EmuJ_000843500.1	transcript=EmuJ_000843500.1 gene=EmuJ_000843500	1	7	17.9	57.019	507	0	53.178	3//0	65610000	26	11			-1	2523500	265500	709180	1548800			16442000	21000000	42696000			TRUE	FALSE	FALSE	6.11935e+06	1.66572e+07	1.87821e+07			67.0624	214.856	212.63	0	0	98.9098	96.9087	19.339	23.5658
EmuJ_000626300.1	EmuJ_000626300	EmuJ_000626300.1	EmuJ_000626300.1	transcript=EmuJ_000626300.1 gene=EmuJ_000626300	1	6	14.1	61.705	547	0	37.449	4//0	57552000	25	9			-1	2302100	319290	436920	1121600		424240	6965500	16271000	32116000		9788800	TRUE	FALSE	FALSE	7.07621e+06	1.37851e+07	1.50584e+07		8.49238e+06	80.6492	132.371	153.981	0	67.5742	86.9152	53.9105	18.9533	23.3332
EmuJ_000184900.1	EmuJ_000184900	EmuJ_000184900.1	EmuJ_000184900.1	transcript=EmuJ_000184900.1 gene=EmuJ_000184900	1	5	12.2	54.793	484	0	32.83	5//0	65360000	26	13			-1	2513900	120070	142610	1479400	206280	565540	12745000	20735000	72526000	17593000	29061000	TRUE	FALSE	TRUE	2.76747e+06	5.04582e+06	2.30194e+07	7.56536e+06	1.17739e+07	30.3284	43.2058	203.103	65.3107	90.0809	86.4057	61.786	18.2511	22.8926
EmuJ_000243600.1	EmuJ_000243600	EmuJ_000243600.1	EmuJ_000243600.1	transcript=EmuJ_000243600.1 gene=EmuJ_000243600	1	6	25.2	34.862	310	0	37.97	4//1	39648000	21	12			-1	1888000	242380	27306	979800	451500	187030	16442000	5674100	33669000	28594000	10527000	TRUE	FALSE	TRUE	4.51219e+06	780343	1.00251e+07	1.08535e+07	3.14497e+06	61.2226	8.27275	134.514	142.95	29.7907	75.35	54.4881	17.7646	21.9785
EmuJ_000255800.1	EmuJ_000255800	EmuJ_000255800.1	EmuJ_000255800.1	transcript=EmuJ_000255800.1 gene=EmuJ_000255800	1	13	6.5	266.77	2425	0	88.706	4//1	214100000	106	26			-1	2019800	474050	93756	688040	31750	732210	45894000	21595000	57767000	6549700	73970000	TRUE	FALSE	TRUE	2.53347e+07	1.08279e+07	2.95889e+07	4.74736e+06	3.2352e+07	119.74	28.4047	94.459	10.0524	116.629	73.8569	45.8171	17.84	23.9815
EmuJ_000359000.1	EmuJ_000359000	EmuJ_000359000.1	EmuJ_000359000.1	transcript=EmuJ_000359000.1 gene=EmuJ_000359000	1	2	15.3	15.637	144	0	12.318	3//0	13851000	10	2			-1	1385100		633990		282350	468790		39071000		18504000	20662000	TRUE	FALSE	FALSE		8.62755e+06		3.9829e+06	3.75367e+06	0	192.077	0	89.3954	74.6702	71.2284	70.8423	18.7399	22.2686
EmuJ_000733600.1	EmuJ_000733600	EmuJ_000733600.1	EmuJ_000733600.1	transcript=EmuJ_000733600.1 gene=EmuJ_000733600	1	10	9.2	151.94	1355	0	92.007	5//0	102640000	67	24			-1	1531900	262810	190330	565020	126970	386780	18974000	21988000	21190000	23321000	22137000	TRUE	FALSE	TRUE	9.97701e+06	1.37018e+07	1.55987e+07	1.19994e+07	1.38777e+07	66.383	57.6633	77.57	40.2002	61.6074	60.6848	12.2244	18.033	23.6191
EmuJ_000318500.1	EmuJ_000318500	EmuJ_000318500.1	EmuJ_000318500.1	transcript=EmuJ_000318500.1 gene=EmuJ_000318500	1	2	25.3	10.745	95	0	12.041	4//0	7818400	5	2			-1	1563700		263240	744040	187140	369270		7215400		6346900	9121300	TRUE	FALSE	FALSE		1.79113e+06	2.73025e+06	1.31987e+06	1.47836e+06	0	79.7524	102.147	59.2507	58.8184	59.9937	33.9661	18.3798	20.7451
EmuJ_000941100.1	EmuJ_000941100	EmuJ_000941100.1	EmuJ_000941100.1	transcript=EmuJ_000941100.1 gene=EmuJ_000941100	1	2	37	10.518	92	0	11.892	4//0	9400600	7	4			-1	1342900		448950	419890	144200	329900		10896000	21103000	4963400	8847700	TRUE	FALSE	FALSE		4.27657e+06	2.15715e+06	1.42384e+06	1.84911e+06	0	136.016	57.6455	45.6554	52.5474	58.3729	43.8909	18.2313	21.0821
EmuJ_000733100.1	EmuJ_000733100	EmuJ_000733100.1	EmuJ_000733100.1	transcript=EmuJ_000733100.1 gene=EmuJ_000733100	1	10	11.9	115.73	1038	0	63.985	3//1	86598000	59	17			-1	1467800	50296	277500	786270		353690	4323300	33178000	28275000		23241000	TRUE	FALSE	FALSE	2.63068e+06	1.49169e+07	2.2327e+07		1.16088e+07	12.7042	84.0727	107.945	0	56.3368	52.2117	41.0493	17.9293	23.2596
EmuJ_000135900.1	EmuJ_000135900	EmuJ_000135900.1	EmuJ_000135900.1	transcript=EmuJ_000135900.1 gene=EmuJ_000135900	1	2	14.7	19.319	184	0	12.884	4//0	11917000	9	3			-1	1324100		72747	907170	242510	101690		2757800			3187000	TRUE	FALSE	FALSE		890979	5.992e+06	3.07877e+06	732830	0	22.0398	124.543	76.7815	16.1975	47.9123	46.2092	17.6158	20.8292
EmuJ_000364000.1	EmuJ_000364000	EmuJ_000364000.1	EmuJ_000364000.1	transcript=EmuJ_000364000.1 gene=EmuJ_000364000	1	4	28.6	27.393	245	0	29.831	4//1	23638000	18	9			-1	1313200	110150	154500	688870	65547	294140	8856900	5689900	23080000	13544000	22326000	TRUE	FALSE	TRUE	1.75757e+06	3.78437e+06	9.10006e+06	1.66436e+06	4.23946e+06	27.8227	46.808	94.573	20.753	46.8515	47.3616	25.7654	17.5093	21.6792
EmuJ_000342600.1	EmuJ_000342600	EmuJ_000342600.1	EmuJ_000342600.1	transcript=EmuJ_000342600.1 gene=EmuJ_000342600	1	7	9.6	113.27	1026	0	47.684	3//1	49897000	45	7			-1	1108800	122750	229710		25679	730700	4809100	9623000		2573400	39802000	TRUE	FALSE	FALSE	4.89684e+06	1.00396e+07		1.63008e+06	1.64858e+07	31.0053	69.594	0	8.13028	116.388	45.0235	43.0844	17.2105	22.5235
EmuJ_000941000.1	EmuJ_000941000	EmuJ_000941000.1	EmuJ_000941000.1	transcript=EmuJ_000941000.1 gene=EmuJ_000941000	1	3	18.3	21.728	186	0	18.678	1//0	18085000	14	3			-1	1291800			1291800					59144000			FALSE	FALSE	FALSE			1.32719e+07			0	0	177.348	0	0	35.4695	70.939	20.301	23.6619
EmuJ_000127000.1	EmuJ_000127000	EmuJ_000127000.1	EmuJ_000127000.1	transcript=EmuJ_000127000.1 gene=EmuJ_000127000	1	3	21.6	15.147	139	0	18.209	2//1	4529300	9	3			-1	503260		206420		185870	110960		3638500		17627000	5311400	TRUE	FALSE	FALSE		2.52818e+06		2.35971e+06	799634	0	62.538	0	58.8487	17.674	27.8121	27.6368	17.3063	20.6829
EmuJ_000791700.1	EmuJ_000791700	EmuJ_000791700.1	EmuJ_000791700.1	transcript=EmuJ_000791700.1 gene=EmuJ_000791700	1	3	22.8	21.475	193	0	19.975	4//1	8690300	15	4			-1	579350	52347	212070	277950	36985		7376000	14908000	17499000	7584500		TRUE	FALSE	FALSE	696079	4.32899e+06	3.05977e+06	782556		13.2223	64.2497	38.159	11.7099	0	25.4682	23.0345	16.6573	20.6443
EmuJ_000041200.1	EmuJ_000041200	EmuJ_000041200.1	EmuJ_000041200.1	transcript=EmuJ_000041200.1 gene=EmuJ_000041200	1	2	5.7	38.737	348	0	12.079	1//0	12831000	17	2			-1	754740			754740					25160000			FALSE	FALSE	FALSE			9.41632e+06			0	0	103.616	0	0	20.7232	41.4464	19.5256	23.1667
EmuJ_000097200.1	EmuJ_000097200	EmuJ_000097200.1	EmuJ_000097200.1	transcript=EmuJ_000097200.1 gene=EmuJ_000097200	1	2	6.9	22.457	202	0	11.714	2//0	3488200	8	2			-1	436030		171600			264430		10477000			2200700	TRUE	FALSE	FALSE		1.86818e+06			1.69386e+06	0	51.9887	0	0	42.1192	18.8216	23.262	17.7006	20.7625
EmuJ_000085400.1	EmuJ_000085400	EmuJ_000085400.1	EmuJ_000085400.1	transcript=EmuJ_000085400.1 gene=EmuJ_000085400	1	3	7.2	51.401	457	0	17.781	3//0	6842700	19	3			-1	360140	25721	226650	107780			6348600	21508000	10161000			TRUE	FALSE	FALSE	433223	5.86016e+06	1.50281e+06			6.49685	68.6669	14.7968	0	0	17.9921	25.9142	16.3862	20.5755
EmuJ_000417100.1	EmuJ_000417100	EmuJ_000417100.1	EmuJ_000417100.1	transcript=EmuJ_000417100.1 gene=EmuJ_000417100	1	4	16.9	36.556	332	0	26.162	2//0	12088000	24	4			-1	503680		120770	382910					17404000			TRUE	FALSE	FALSE		3.94424e+06	6.74446e+06			0	36.589	52.5686	0	0	17.8315	22.4161	17.7143	22.2983
EmuJ_001117000.1	EmuJ_001117000	EmuJ_001117000.1	EmuJ_001117000.1	transcript=EmuJ_001117000.1 gene=EmuJ_001117000	1	2	16.5	21.741	194	0	11.597	4//1	4286700	11	2			-1	389700		112450	142020	56088	79133		7704900		3839600	3934200	TRUE	FALSE	FALSE		1.68335e+06	1.14657e+06	870281	696990	0	34.0684	19.4975	17.7581	12.6045	16.7857	11.0112	16.4855	19.9884
EmuJ_001015600.1	EmuJ_001015600	EmuJ_001015600.1	EmuJ_001015600.1	transcript=EmuJ_001015600.1 gene=EmuJ_001015600	1	3	21.4	22.304	201	0	18.23	1//0	9682200	16	4			-1	605140			605140					51014000			FALSE	FALSE	FALSE			7.10581e+06			0	0	83.0779	0	0	16.6156	33.2312	19.2069	22.7606
EmuJ_000856100.1	EmuJ_000856100	EmuJ_000856100.1	EmuJ_000856100.1	transcript=EmuJ_000856100.1 gene=EmuJ_000856100	1	7	9.1	110.57	958	0	43.378	2//2	28642000	59	10			-1	485450	17301	61878	354210		52058	1528100	7119400	14275000		4500100	TRUE	FALSE	FALSE	904938	4.9681e+06	1.10806e+07		2.45932e+06	4.37005	18.7468	48.6285	0	8.29195	16.0075	17.4518	16.0244	21.6658
EmuJ_000920600.1	EmuJ_000920600	EmuJ_000920600.1	EmuJ_000920600.1	transcript=EmuJ_000920600.1 gene=EmuJ_000920600	1	2	17.4	17.283	161	0	12.453	2//0	4428400	10	3			-1	442840		69016	373820				4224900	18378000			TRUE	FALSE	FALSE		939193	2.74346e+06			0	20.9094	51.3207	0	0	14.446	20.1374	17.2933	20.6143
EmuJ_000254600.1	EmuJ_000254600	EmuJ_000254600.1	EmuJ_000254600.1	transcript=EmuJ_000254600.1 gene=EmuJ_000254600	1	2	10.9	36.505	341	0	11.971	2//0	8404500	19	2			-1	442340	95220		347120					12490000			TRUE	FALSE	FALSE	1.60385e+06		4.84029e+06			24.0515	0	47.6551	0	0	14.3413	19.0846	17.472	21.4099
EmuJ_000096600.1	EmuJ_000096600	EmuJ_000096600.1	EmuJ_000096600.1	transcript=EmuJ_000096600.1 gene=EmuJ_000096600	1	2	1.3	250.42	2234	0	11.05	1//2	24309000	82	0			-1	296450	77743			103740	114970				13082000		TRUE	FALSE	FALSE	5.65134e+06			1.19992e+07	7.5489e+06	19.637	0	0	32.8453	18.3128	14.159	12.6285	16.5733	22.9315
EmuJ_000602100.1	EmuJ_000602100	EmuJ_000602100.1	EmuJ_000602100.1	transcript=EmuJ_000602100.1 gene=EmuJ_000602100	1	2	1.6	148.96	1347	0	12.562	4//0	27626000	84	4			-1	328880		44494	146740	43379	94272		24012000	33225000	25480000	41205000	TRUE	FALSE	FALSE		5.08612e+06	9.04604e+06	5.13993e+06	6.34078e+06	0	13.4801	20.1455	13.7343	15.0159	12.4752	6.68603	16.1334	22.5691
EmuJ_000485800.1	EmuJ_000485800	EmuJ_000485800.1	EmuJ_000485800.1	transcript=EmuJ_000485800.1 gene=EmuJ_000485800	1	3	7	65.291	559	0	27.453	1//2	10021000	29	3			-1	345540		72814	208120		64603		3063900	6299600		2973400	TRUE	FALSE	FALSE		2.87359e+06	4.42952e+06		1.50014e+06	0	22.0601	28.5722	0	10.2902	12.1845	11.5464	16.5994	21.3499
EmuJ_000261600.1	EmuJ_000261600	EmuJ_000261600.1	EmuJ_000261600.1	transcript=EmuJ_000261600.1 gene=EmuJ_000261600	1	2	7.4	39.893	366	0	12.341	1//0	4477900	15	2			-1	298520			298520					8480100			FALSE	FALSE	FALSE			3.28633e+06			0	0	40.983	0	0	8.19659	16.3932	18.1875	21.648
EmuJ_000343000.1	EmuJ_000343000	EmuJ_000343000.1	EmuJ_000343000.1	transcript=EmuJ_000343000.1 gene=EmuJ_000343000	1	4	1.6	336.25	3057	0	24.541	4//1	24688000	137	7			-1	180210	11436	33056	68835	8173.6	58707	3906200	7453300	4714700	3863500	6563300	TRUE	FALSE	TRUE	1.38888e+06	6.16281e+06	6.92089e+06	1.57958e+06	6.44007e+06	2.88861	10.0148	9.45016	2.58786	9.35102	6.85849	3.37313	14.6806	21.7786
EmuJ_000458400.1	EmuJ_000458400	EmuJ_000458400.1	EmuJ_000458400.1	transcript=EmuJ_000458400.1 gene=EmuJ_000458400	1	2	2.1	163.17	1469	0	17.854	2//1	9691500	66	3			-1	146840	42146	9320.6			95375	2479100	3575700			3812200	TRUE	FALSE	FALSE	2.46588e+06	837131			5.04031e+06	10.6456	2.82381	0	0	15.1916	5.73221	6.12857	15.0302	21.0579
EmuJ_000244000.1	EmuJ_000244000	EmuJ_000244000.1	EmuJ_000244000.1	transcript=EmuJ_000244000.1 gene=EmuJ_000244000	1	2	8.4	36.665	323	0	11.313	1//0	2997400	21	2			-1	142730			142730					5676400			FALSE	FALSE	FALSE			2.19979e+06			0	0	19.595	0	0	3.919	7.838	17.1229	21.0689
EmuJ_000501600.1	EmuJ_000501600	EmuJ_000501600.1	EmuJ_000501600.1	transcript=EmuJ_000501600.1 gene=EmuJ_000501600	1	2	2.8	98.294	852	0	12.19	1//1	7144900	52	2			-1	137400			132650		4749			5172700		653400	TRUE	FALSE	FALSE			5.06237e+06		197736	0	0	18.2111	0	0.756434	3.79351	7.21476	14.6153	19.9323
EmuJ_000882300.1	EmuJ_000882300	EmuJ_000882300.1	EmuJ_000882300.1	transcript=EmuJ_000882300.1 gene=EmuJ_000882300	1	2	7.7	41.984	364	0	12.134	1//0	2290900	19	2			-1	120570			120570					4338500			FALSE	FALSE	FALSE			1.68129e+06			0	0	16.5527	0	0	3.31054	6.62108	16.8795	20.6811
EmuJ_000859700.1	EmuJ_000859700	EmuJ_000859700.1	EmuJ_000859700.1	transcript=EmuJ_000859700.1 gene=EmuJ_000859700	1	3	1.6	253.1	2346	0	19.103	1//1	9763200	101	3			-1	96665	11160		85505			1877700		6262600			TRUE	FALSE	FALSE	999244		6.33796e+06			2.8189	0	11.7387	0	0	2.91153	4.54663	14.9149	21.263
EmuJ_000880000.1	EmuJ_000880000	EmuJ_000880000.1	EmuJ_000880000.1	transcript=EmuJ_000880000.1 gene=EmuJ_000880000	1	2	1.2	194.27	1754	0	11.637	2//1	3669700	81	3			-1	45305		3887.4	21304		20113		564320			1541100	TRUE	FALSE	FALSE		428499	1.26649e+06		1.30452e+06	0	1.17774	2.92477	0	3.20366	1.46123	1.38049	13.5331	19.7655
