# Supplementary material for: Targeted and non-targeted proteomics to characterize the parasite proteins of Echinococcus multilocularis metacestodes
Source: Front Cell Infect Microbiol. 2023 May 30;13:1170763. doi: 10.3389/fcimb.2023.1170763 (PMC10266102; doi:10.3389/fcimb.2023.1170763)
Supplement: Supplementary Table 4 — Data file from LC-MS/MS analyses for all peptides identified in VF of E. multilocularis metacestodes harvested from infected mice. [file Table_4.xlsx]

## Sheet: proteinGroups cleaned
Leading_Protein	GN	Protein IDs	Majority protein IDs	Fasta headers	Number of proteins	Razor + unique peptides	Sequence coverage [%]	Mol. weight [kDa]	Sequence length	Q-value	Score	Num Ident byMSMS//byMatch 00229L	Num Ident byMSMS//byMatch 00231RR	Num Ident byMSMS//byMatch 00250RL	Num Ident byMSMS//byMatch 00252LL	Num Ident byMSMS//byMatch 00257L	Intensity	iBAQ peptides	MS/MS count	Only identified by site	Potential contaminant	Taxonomy IDs	iBAQ	iBAQ 00229L	iBAQ 00231RR	iBAQ 00250RL	iBAQ 00252LL	iBAQ 00257L	MV iBAQ	SD iBAQ	LFQ 00229L	LFQ 00231RR	LFQ 00250RL	LFQ 00252LL	LFQ 00257L	Top3 00229L	Top3 00231RR	Top3 00250RL	Top3 00252LL	Top3 00257L
EmuJ_000004500.1	EmuJ_000004500	EmuJ_000004500.1;EmuJ_000905700.1	EmuJ_000004500.1;EmuJ_000905700.1	EmuJ_000004500.1 transcript=EmuJ_000004500.1 gene=EmuJ_000004500;EmuJ_000905700.1 transcript=EmuJ_000905700.1 gene=EmuJ_000905700	2	3	16.9	29.413	260	0	26.217	1//0	1//0	0//0	0//0	1//0	90226000	14	4			-1;-1	6444700	210270	595630	0	0	5638800	1.28894	2.18578	3835400	10641000	0	0	0	2.53968e+06	9.58586e+06	0	0	8.99169e+07
EmuJ_000007100.1	EmuJ_000007100	EmuJ_000007100.1	EmuJ_000007100.1	EmuJ_000007100.1 transcript=EmuJ_000007100.1 gene=EmuJ_000007100	1	3	54.3	35.091	326	0	36.474	1//0	1//0	1//0	1//0	1//0	327520000	18	13			-1	18196000	4492600	1499900	3346700	700580	8155900	3.63914	2.62399	46948000	34053000	53284000	29976000	119760000	6.97661e+07	3.10357e+07	4.22224e+07	1.5927e+07	1.67211e+08
EmuJ_000008700.1	EmuJ_000008700	EmuJ_000008700.1	EmuJ_000008700.1	EmuJ_000008700.1 transcript=EmuJ_000008700.1 gene=EmuJ_000008700	1	24	87.9	23.874	214	0	323.31	1//0	1//0	1//0	1//0	1//0	4159700000	10	119			-1	415970000	71037000	19980000	142240000	79966000	102750000	83.1946	40.0577	720140000	218090000	969950000	985810000	1115600000	3.71544e+08	1.90363e+08	6.32128e+08	6.98637e+08	5.42503e+08
EmuJ_000036300.1	EmuJ_000036300	EmuJ_000036300.1	EmuJ_000036300.1	EmuJ_000036300.1 transcript=EmuJ_000036300.1 gene=EmuJ_000036300	1	15	77.8	42.206	378	0	323.31	1//0	1//0	1//0	1//0	1//0	35446000000	17	242			-1	2085000000	188410000	204670000	502530000	466920000	722500000	417.006	200.237	4379200000	4288400000	5757500000	10155000000	11186000000	1.72566e+09	3.03889e+09	4.39963e+09	6.66692e+09	9.80443e+09
EmuJ_000041200.1	EmuJ_000041200	EmuJ_000041200.1	EmuJ_000041200.1	EmuJ_000041200.1 transcript=EmuJ_000041200.1 gene=EmuJ_000041200	1	9	48.6	38.737	348	0	78.884	1//0	1//0	0//0	0//0	0//0	68289000	17	12			-1	4017000	468970	3548000	0	0	0	0.803394	1.38427	5644400	89633000	0	0	0	6.87804e+06	4.68901e+07	0	0
EmuJ_000041300.1	EmuJ_000041300	EmuJ_000041300.1	EmuJ_000041300.1	EmuJ_000041300.1 transcript=EmuJ_000041300.1 gene=EmuJ_000041300	1	4	20.2	37.327	331	0	30.058	0//0	1//0	0//0	0//0	0//0	13990000	19	4			-1	736290	0	736290	0	0	0	0.147258	0.294516	0	20789000	0	0	0	0	1.26965e+07	0	0
EmuJ_000041600.1	EmuJ_000041600	EmuJ_000041600.1	EmuJ_000041600.1	EmuJ_000041600.1 transcript=EmuJ_000041600.1 gene=EmuJ_000041600	1	4	35.3	23.329	201	0	49.957	1//0	0//0	1//0	0//0	0//0	32387000	11	5			-1	2944300	681240	0	2263100	0	0	0.588868	0.877711	9880900	0	16046000	0	0	6.46488e+06	0	1.74481e+07	0
EmuJ_000044600.1	EmuJ_000044600	EmuJ_000044600.1	EmuJ_000044600.1	EmuJ_000044600.1 transcript=EmuJ_000044600.1 gene=EmuJ_000044600	1	3	40.2	12.601	117	0	20.559	1//0	0//0	1//0	1//0	0//0	22326000	7	6			-1	3189500	509090	0	953950	1726500	0	0.637908	0.65044	3425500	0	5022400	0	0	3.07439e+06	0	4.6803e+06	1.52639e+07
EmuJ_000054800.1	EmuJ_000054800	EmuJ_000054800.1	EmuJ_000054800.1	EmuJ_000054800.1 transcript=EmuJ_000054800.1 gene=EmuJ_000054800	1	4	14.1	57.954	538	0	34.405	1//0	0//0	1//0	0//0	0//0	32387000	30	3			-1	1079600	905720	0	173830	0	0	0.21591	0.351414	16106000	0	8166700	0	0	2.14095e+07	0	3.65517e+06	0
EmuJ_000055100.1	EmuJ_000055100	EmuJ_000055100.1	EmuJ_000055100.1	EmuJ_000055100.1 transcript=EmuJ_000055100.1 gene=EmuJ_000055100	1	5	17.2	14.3	128	0	323.31	1//0	1//0	1//0	1//0	1//0	1745100000	7	44			-1	249300000	98778000	39806000	73167000	13671000	23877000	49.8598	31.6924	420830000	580210000	315450000	250290000	239910000	5.18181e+08	2.86199e+08	3.33554e+08	1.01473e+08	1.56889e+08
EmuJ_000056500.1	EmuJ_000056500	EmuJ_000056500.1	EmuJ_000056500.1	EmuJ_000056500.1 transcript=EmuJ_000056500.1 gene=EmuJ_000056500	1	3	4.5	138.84	1275	0.0012165	15.949	0//0	1//0	1//0	0//0	0//0	2740300	51	2			-1	53732	0	45032	8699.8	0	0	0.0107464	0.0174708	0	1718900	0	0	0	0	2.64008e+06	310980	0
EmuJ_000056650.1	EmuJ_000056650	EmuJ_000056650.1	EmuJ_000056650.1	EmuJ_000056650.1 transcript=EmuJ_000056650.1 gene=EmuJ_000056650	1	59	27.9	328.21	2963	0	323.31	1//0	1//0	1//0	1//0	0//0	1011600000	133	84			-1	7606300	413170	5147300	456170	1589700	0	1.52127	1.88835	68872000	563380000	51994000	164360000	0	1.64211e+07	9.76604e+07	3.31027e+07	2.03593e+08
EmuJ_000057900.1	EmuJ_000057900	EmuJ_000057900.1	EmuJ_000057900.1	EmuJ_000057900.1 transcript=EmuJ_000057900.1 gene=EmuJ_000057900	1	5	6.7	147	1341	0	40.506	1//0	1//0	0//0	0//0	0//0	18720000	60	5			-1	312000	91070	220930	0	0	0	0.0624	0.0867583	0	19699000	0	0	0	4.71408e+06	1.52386e+07	0	0
EmuJ_000058000.1	EmuJ_000058000	EmuJ_000058000.1	EmuJ_000058000.1	EmuJ_000058000.1 transcript=EmuJ_000058000.1 gene=EmuJ_000058000	1	10	69.8	23.622	202	0	189.37	1//0	1//0	1//0	1//0	1//0	503740000	10	33			-1	50374000	20134000	6822800	14642000	2346100	6429400	10.0749	6.41318	111890000	131020000	115550000	49871000	67233000	1.50985e+08	7.3164e+07	7.49709e+07	2.96325e+07	7.32309e+07
EmuJ_000059500.1	EmuJ_000059500	EmuJ_000059500.1	EmuJ_000059500.1	EmuJ_000059500.1 transcript=EmuJ_000059500.1 gene=EmuJ_000059500	1	8	19.4	57.927	509	0	75.357	0//0	1//0	1//0	0//0	0//0	79009000	20	11			-1	3950400	0	3654100	296320	0	0	0.790084	1.4366	0	102050000	6426100	0	0	0	4.33637e+07	4.15379e+06	0
EmuJ_000060800.1	EmuJ_000060800	EmuJ_000060800.1	EmuJ_000060800.1	EmuJ_000060800.1 transcript=EmuJ_000060800.1 gene=EmuJ_000060800	1	2	1.4	288.23	2612	0.003268	11.187	1//0	1//0	1//0	0//0	0//0	456980000	119	6			-1	3840200	1229200	665170	1945800	0	0	0.768034	0.747013	131740000	116270000	192720000	0	0	1.2619e+08	9.09938e+07	1.62296e+08	0
EmuJ_000060900.1	EmuJ_000060900	EmuJ_000060900.1	EmuJ_000060900.1	EmuJ_000060900.1 transcript=EmuJ_000060900.1 gene=EmuJ_000060900	1	26	77.1	28.74	258	0	323.31	1//0	1//0	1//0	1//0	1//0	4813300000	20	127			-1	240670000	91781000	14006000	84219000	10034000	40627000	48.1334	34.2925	1216200000	537160000	1160000000	336080000	592860000	4.99617e+08	1.16499e+08	3.75557e+08	1.44988e+08	4.1887e+08
EmuJ_000061400.1	EmuJ_000061400	EmuJ_000061400.1	EmuJ_000061400.1	EmuJ_000061400.1 transcript=EmuJ_000061400.1 gene=EmuJ_000061400	1	37	27.2	185	1680	0	323.31	1//0	1//0	1//0	1//0	1//0	2199400000	80	104			-1	27492000	9669500	13111000	2819300	1819600	73127	5.49851	5.00988	417690000	1814600000	260880000	111670000	13463000	2.20977e+08	3.4948e+08	6.25915e+07	1.18797e+08	6.66338e+06
EmuJ_000061600.1	EmuJ_000061600	EmuJ_000061600.1	EmuJ_000061600.1	EmuJ_000061600.1 transcript=EmuJ_000061600.1 gene=EmuJ_000061600	1	3	7.1	86.802	777	0	23.66	1//0	1//0	0//0	0//0	0//0	41434000	31	4			-1	1336600	113150	1223400	0	0	0	0.26731	0.480049	0	54502000	0	0	0	3.02617e+06	4.3599e+07	0	0
EmuJ_000062300.1	EmuJ_000062300	EmuJ_000062300.1	EmuJ_000062300.1	EmuJ_000062300.1 transcript=EmuJ_000062300.1 gene=EmuJ_000062300	1	2	8.6	30.606	278	0.0022805	13.022	0//0	1//0	1//0	0//0	0//0	8432400	15	3			-1	562160	0	83593	478560	0	0	0.112431	0.185905	0	3327900	3328900	0	0	0	1.44144e+06	5.03138e+06	0
EmuJ_000063500.1	EmuJ_000063500	EmuJ_000063500.1	EmuJ_000063500.1	EmuJ_000063500.1 transcript=EmuJ_000063500.1 gene=EmuJ_000063500	1	2	6	48.902	434	0.0032787	11.285	1//0	1//0	1//0	0//0	0//0	14945000	28	3			-1	533760	240770	110690	182300	0	0	0.106752	0.0964114	6580600	0	4081800	0	0	5.81603e+06	3.56284e+06	3.57772e+06	0
EmuJ_000063800.1	EmuJ_000063800	EmuJ_000063800.1	EmuJ_000063800.1	EmuJ_000063800.1 transcript=EmuJ_000063800.1 gene=EmuJ_000063800	1	34	44.6	126.85	1137	0	323.31	1//0	1//0	1//0	1//0	1//0	729670000	53	69			-1	13767000	1017600	178040	8776200	2103300	1692300	2.75349	3.08117	66053000	8812200	269680000	124240000	145020000	1.97231e+07	1.02621e+07	1.03637e+08	5.89022e+07	6.86786e+07
EmuJ_000065000.1	EmuJ_000065000	EmuJ_000065000.1	EmuJ_000065000.1	EmuJ_000065000.1 transcript=EmuJ_000065000.1 gene=EmuJ_000065000	1	8	65.2	20.228	178	0	74.492	1//0	0//0	1//0	1//0	1//0	272900000	10	16			-1	27290000	6652800	0	12992000	0	7645000	5.45796	4.95078	62916000	0	89929000	0	79509000	5.48869e+07	0	7.12805e+07	0	8.70761e+07
EmuJ_000065300.1	EmuJ_000065300	EmuJ_000065300.1	EmuJ_000065300.1	EmuJ_000065300.1 transcript=EmuJ_000065300.1 gene=EmuJ_000065300	1	6	53.8	23.326	210	0	51.932	1//0	0//0	1//0	0//0	0//0	24643000	10	7			-1	2464300	2237100	0	227270	0	0	0.492874	0.876544	15838000	0	1517600	0	0	1.55499e+07	0	1.59293e+06	0
EmuJ_000066600.1	EmuJ_000066600	EmuJ_000066600.1	EmuJ_000066600.1	EmuJ_000066600.1 transcript=EmuJ_000066600.1 gene=EmuJ_000066600	1	2	15.1	27.236	238	0.0033408	11.866	1//0	0//0	1//0	0//0	0//0	9883600	16	1			-1	617730	484170	0	133560	0	0	0.123546	0.187585	5484600	0	0	0	0	6.68324e+06	0	1.49781e+06	0
EmuJ_000068000.1	EmuJ_000068000	EmuJ_000068000.1	EmuJ_000068000.1	EmuJ_000068000.1 transcript=EmuJ_000068000.1 gene=EmuJ_000068000	1	6	25.2	31.595	286	0	54.842	1//0	0//0	1//0	0//0	1//0	53379000	16	12			-1	3336200	2009400	0	820940	0	505860	0.66724	0.74047	18251000	0	13287000	0	7152800	2.28504e+07	0	9.20633e+06	0	9.21873e+06
EmuJ_000068100.1	EmuJ_000068100	EmuJ_000068100.1	EmuJ_000068100.1	EmuJ_000068100.1 transcript=EmuJ_000068100.1 gene=EmuJ_000068100	1	56	43.1	174.3	1604	0	323.31	1//0	1//0	1//0	1//0	0//0	1483600000	85	121			-1	17454000	2396700	13573000	322340	1161800	0	3.49077	5.10875	265940000	1058400000	34790000	142270000	0	6.32231e+07	2.6007e+08	1.40253e+07	6.08713e+07
EmuJ_000068700.1	EmuJ_000068700	EmuJ_000068700.1	EmuJ_000068700.1	EmuJ_000068700.1 transcript=EmuJ_000068700.1 gene=EmuJ_000068700	1	7	37.7	30.728	273	0	45.83	1//0	0//0	1//0	0//0	0//0	41428000	16	7			-1	2589300	1499700	0	1089600	0	0	0.51786	0.647369	17843000	0	13179000	0	0	1.97234e+07	0	1.11181e+07	0
EmuJ_000069900.1	EmuJ_000069900	EmuJ_000069900.1;EmuJ_000041100.1;EmuJ_001126150.1	EmuJ_000069900.1	EmuJ_000069900.1 transcript=EmuJ_000069900.1 gene=EmuJ_000069900	3	6	49.4	49.834	445	0	89.046	1//0	1//0	1//0	1//0	1//0	434930000	19	11			-1;-1;-1	22891000	3846200	629590	5817300	11649000	949520	4.57832	4.0206	64798000	21042000	66960000	0	40559000	6.30459e+07	1.37511e+07	7.74689e+07	2.56103e+08	2.05486e+07
EmuJ_000071800.1	EmuJ_000071800	EmuJ_000071800.1	EmuJ_000071800.1	EmuJ_000071800.1 transcript=EmuJ_000071800.1 gene=EmuJ_000071800	1	4	13.8	63.404	580	0	35.839	1//0	0//0	1//0	1//0	0//0	54661000	25	6			-1	2186500	1052100	0	635920	498460	0	0.437296	0.400907	19729000	0	10541000	20886000	0	2.26912e+07	0	1.11428e+07	1.57396e+07
EmuJ_000074100.1	EmuJ_000074100	EmuJ_000074100.1	EmuJ_000074100.1	EmuJ_000074100.1 transcript=EmuJ_000074100.1 gene=EmuJ_000074100	1	2	13.1	31.765	282	0	16.543	1//0	0//0	1//0	0//0	0//0	22568000	16	2			-1	1410500	914870	0	495620	0	0	0.282098	0.370062	9258800	0	6400000	0	0	1.26284e+07	0	5.55803e+06	0
EmuJ_000075800.1	EmuJ_000075800	EmuJ_000075800.1	EmuJ_000075800.1	EmuJ_000075800.1 transcript=EmuJ_000075800.1 gene=EmuJ_000075800	1	7	7.2	175.55	1573	0	67.261	1//0	1//0	1//0	1//0	1//0	587270000	74	18			-1	7936000	475870	516920	357810	928660	5656800	1.58721	2.04388	39066000	74654000	15070000	113000000	386850000	2.38252e+07	3.67508e+07	1.85585e+07	8.67979e+07	4.76793e+08
EmuJ_000076900.1	EmuJ_000076900	EmuJ_000076900.1	EmuJ_000076900.1	EmuJ_000076900.1 transcript=EmuJ_000076900.1 gene=EmuJ_000076900	1	12	39.7	47.909	438	0	114.02	1//0	1//0	1//0	0//0	1//0	328880000	22	28			-1	14949000	4032400	2600500	5521500	0	2794800	2.98984	1.82346	81667000	85968000	82143000	0	86751000	4.7749e+07	4.10477e+07	5.05484e+07	0	7.00326e+07
EmuJ_000078000.1	EmuJ_000078000	EmuJ_000078000.1	EmuJ_000078000.1	EmuJ_000078000.1 transcript=EmuJ_000078000.1 gene=EmuJ_000078000	1	4	21.6	28.516	259	0	29.63	1//0	0//0	1//0	1//0	1//0	80720000	11	7			-1	7338200	3085200	0	2043300	1614400	595270	1.46763	1.08484	16160000	0	17115000	0	11553000	2.92782e+07	0	1.57536e+07	2.24292e+07	7.45807e+06
EmuJ_000078800.1	EmuJ_000078800	EmuJ_000078800.1	EmuJ_000078800.1	EmuJ_000078800.1 transcript=EmuJ_000078800.1 gene=EmuJ_000078800	1	2	4.8	82.675	754	0.0023838	14.701	1//0	0//0	1//0	0//0	0//0	26288000	41	3			-1	641180	561330	0	79847	0	0	0.128235	0.218744	14979000	0	9986300	0	0	1.98556e+07	0	2.29452e+06	0
EmuJ_000079200.1	EmuJ_000079200	EmuJ_000079200.1	EmuJ_000079200.1	EmuJ_000079200.1 transcript=EmuJ_000079200.1 gene=EmuJ_000079200	1	3	8.7	39.477	356	0	16.633	1//0	1//0	0//0	0//0	0//0	7983200	18	3			-1	443510	443510	0	0	0	0	0.088702	0.177404	5652000	0	0	0	0	6.88727e+06	0	0	0
EmuJ_000079700.1	EmuJ_000079700	EmuJ_000079700.1	EmuJ_000079700.1	EmuJ_000079700.1 transcript=EmuJ_000079700.1 gene=EmuJ_000079700	1	8	41.5	16.189	142	0	72.588	1//0	1//0	1//0	1//0	1//0	493190000	5	38			-1	98639000	23142000	21930000	36424000	6214400	10929000	19.7279	10.5385	115070000	203870000	138930000	39915000	53978000	9.98234e+07	1.26052e+08	1.27647e+08	3.92454e+07	5.96371e+07
EmuJ_000083900.1	EmuJ_000083900	EmuJ_000083900.1	EmuJ_000083900.1	EmuJ_000083900.1 transcript=EmuJ_000083900.1 gene=EmuJ_000083900	1	2	8.7	57.889	539	0.0022857	13.157	1//0	0//0	1//0	0//0	0//0	25546000	23	3			-1	1110700	654070	0	456630	0	0	0.22214	0.279137	14422000	0	8245600	0	0	1.29782e+07	0	7.36123e+06	0
EmuJ_000085400.1	EmuJ_000085400	EmuJ_000085400.1	EmuJ_000085400.1	EmuJ_000085400.1 transcript=EmuJ_000085400.1 gene=EmuJ_000085400	1	27	52.1	51.401	457	0	323.31	1//0	1//0	1//0	1//0	1//0	30208000000	19	436			-1	1589900000	510920000	469140000	438770000	44374000	126710000	317.983	192.93	8401200000	13110000000	6895900000	1870900000	3093400000	3.32687e+09	4.21289e+09	2.68083e+09	6.83565e+08	1.11721e+09
EmuJ_000086300.1	EmuJ_000086300	EmuJ_000086300.1	EmuJ_000086300.1	EmuJ_000086300.1 transcript=EmuJ_000086300.1 gene=EmuJ_000086300	1	3	1.8	271.8	2432	0	22.201	1//0	1//0	0//0	1//0	0//0	80137000	98	5			-1	817730	268210	199960	0	349560	0	0.163546	0.141687	22592000	32229000	0	42074000	0	2.26764e+07	2.25262e+07	0	4.32675e+07
EmuJ_000086500.1	EmuJ_000086500	EmuJ_000086500.1	EmuJ_000086500.1	EmuJ_000086500.1 transcript=EmuJ_000086500.1 gene=EmuJ_000086500	1	4	19.3	39.654	363	0	35.242	1//0	0//0	1//0	0//0	0//0	39835000	17	6			-1	2343200	2122900	0	220290	0	0	0.468638	0.83152	23571000	0	4970800	0	0	2.75387e+07	0	2.62478e+06	0
EmuJ_000088000.1	EmuJ_000088000	EmuJ_000088000.1	EmuJ_000088000.1	EmuJ_000088000.1 transcript=EmuJ_000088000.1 gene=EmuJ_000088000	1	3	14	18.21	157	0	17.76	1//0	1//0	1//0	0//0	1//0	245400000	9	6			-1	27267000	5280800	1092600	20030000	0	863670	5.45341	7.51437	0	41105000	99073000	0	18254000	4.10034e+07	1.13039e+07	1.26351e+08	0	8.85346e+06
EmuJ_000088100.1	EmuJ_000088100	EmuJ_000088100.1	EmuJ_000088100.1	EmuJ_000088100.1 transcript=EmuJ_000088100.1 gene=EmuJ_000088100	1	3	15.4	24.729	214	0	21.744	1//0	0//0	1//0	0//0	0//0	18432000	15	5			-1	1228800	916630	0	312130	0	0	0.245752	0.356557	8706700	0	4413000	0	0	1.1862e+07	0	3.28159e+06	0
EmuJ_000089300.1	EmuJ_000089300	EmuJ_000089300.1	EmuJ_000089300.1	EmuJ_000089300.1 transcript=EmuJ_000089300.1 gene=EmuJ_000089300	1	4	14.6	59.251	527	0	30.956	1//0	1//0	1//0	1//0	0//0	135710000	26	17			-1	5219800	3263900	1296000	513090	146750	0	1.04395	1.19736	75481000	54827000	12512000	4274500	0	7.32126e+07	3.532e+07	9.35009e+06	4.81916e+06
EmuJ_000091500.1	EmuJ_000091500	EmuJ_000091500.1	EmuJ_000091500.1	EmuJ_000091500.1 transcript=EmuJ_000091500.1 gene=EmuJ_000091500	1	5	29.9	28.271	254	0	56.173	1//0	0//0	1//0	0//0	1//0	104480000	11	9			-1	9498000	3277300	0	3480800	0	2739800	1.89958	1.56979	22967000	0	29808000	0	27076000	3.11022e+07	0	2.68365e+07	0	3.43284e+07
EmuJ_000092800.1	EmuJ_000092800	EmuJ_000092800.1	EmuJ_000092800.1	EmuJ_000092800.1 transcript=EmuJ_000092800.1 gene=EmuJ_000092800	1	4	15.5	36.702	328	0	25.915	1//0	1//0	1//0	1//0	1//0	426830000	15	11			-1	28455000	228210	1255300	4647500	2035300	20289000	5.69106	7.44409	19831000	54878000	108120000	46320000	161980000	2.95327e+06	2.16467e+07	4.35776e+07	3.85596e+07	3.4664e+08
EmuJ_000093700.1	EmuJ_000093700	EmuJ_000093700.1	EmuJ_000093700.1	EmuJ_000093700.1 transcript=EmuJ_000093700.1 gene=EmuJ_000093700	1	2	28.8	16.562	146	0	18.455	1//0	1//0	1//0	0//0	1//0	155190000	6	9			-1	25865000	5085600	2535000	13594000	0	4650500	5.17302	4.58067	19102000	18115000	53189000	0	51092000	2.63248e+07	1.74855e+07	5.71686e+07	0	3.17816e+07
EmuJ_000094300.1	EmuJ_000094300	EmuJ_000094300.1	EmuJ_000094300.1	EmuJ_000094300.1 transcript=EmuJ_000094300.1 gene=EmuJ_000094300	1	5	25.5	25.403	220	0	38.318	1//0	0//0	1//0	1//0	1//0	77952000	11	9			-1	7086600	2951000	0	1843300	1740300	551910	1.4173	1.03881	12559000	0	13396000	37617000	7398500	2.51632e+07	0	1.42119e+07	2.41785e+07	6.91499e+06
EmuJ_000094600.1	EmuJ_000094600	EmuJ_000094600.1	EmuJ_000094600.1	EmuJ_000094600.1 transcript=EmuJ_000094600.1 gene=EmuJ_000094600	1	2	5.3	60.223	530	0.0033113	11.556	0//0	1//0	1//0	0//0	0//0	11354000	35	2			-1	324410	0	0	324410	0	0	0.064882	0.129764	0	0	9079400	0	0	0	0	7.95797e+06	0
EmuJ_000095700.1	EmuJ_000095700	EmuJ_000095700.1	EmuJ_000095700.1	EmuJ_000095700.1 transcript=EmuJ_000095700.1 gene=EmuJ_000095700	1	6	9.9	97.6	888	0	83.099	1//0	0//0	1//0	1//0	1//0	84717000	41	9			-1	2066300	442500	0	1137900	165560	320340	0.41326	0.391595	18866000	0	26077000	11175000	0	1.33952e+07	0	2.73814e+07	8.57369e+06	1.49596e+07
EmuJ_000096600.1	EmuJ_000096600	EmuJ_000096600.1	EmuJ_000096600.1	EmuJ_000096600.1 transcript=EmuJ_000096600.1 gene=EmuJ_000096600	1	42	29.1	250.42	2234	0	323.31	1//0	1//0	1//0	1//0	1//0	1469100000	82	117			-1	17916000	3492300	7623700	6372600	255790	171660	3.58321	3.06023	347300000	428780000	405160000	26471000	24574000	9.5519e+07	1.50536e+08	1.00508e+08	2.64925e+07	1.60332e+07
EmuJ_000096900.1	EmuJ_000096900	EmuJ_000096900.1	EmuJ_000096900.1	EmuJ_000096900.1 transcript=EmuJ_000096900.1 gene=EmuJ_000096900	1	6	42.4	18.23	170	0	66.348	1//0	0//0	1//0	1//0	1//0	137600000	12	14			-1	11467000	3889700	0	3048900	194400	4333700	2.29334	1.84105	42433000	0	20889000	9860500	49206000	3.46856e+07	0	2.56437e+07	2.94644e+06	5.29966e+07
EmuJ_000097200.1	EmuJ_000097200	EmuJ_000097200.1	EmuJ_000097200.1	EmuJ_000097200.1 transcript=EmuJ_000097200.1 gene=EmuJ_000097200	1	12	31.2	22.457	202	0	323.31	1//0	1//0	1//0	1//0	1//0	2701000000	8	81			-1	337620000	73145000	65860000	115260000	33383000	49971000	67.5238	27.5202	380920000	996820000	602660000	257530000	522560000	3.78075e+08	5.04536e+08	4.64236e+08	1.78797e+08	2.17642e+08
EmuJ_000097500.1	EmuJ_000097500	EmuJ_000097500.1	EmuJ_000097500.1	EmuJ_000097500.1 transcript=EmuJ_000097500.1 gene=EmuJ_000097500	1	4	18.5	32.798	281	0	29.013	1//0	1//0	0//0	1//0	0//0	53446000	17	5			-1	3143900	2268800	540810	0	334250	0	0.628772	0.845563	21232000	14577000	0	12586000	0	3.32752e+07	1.05688e+07	0	7.17689e+06
EmuJ_000097600.1	EmuJ_000097600	EmuJ_000097600.1	EmuJ_000097600.1	EmuJ_000097600.1 transcript=EmuJ_000097600.1 gene=EmuJ_000097600	1	48	52.1	128.18	1138	0	323.31	1//0	1//0	1//0	1//0	1//0	2969800000	49	147			-1	60607000	14434000	22193000	17687000	4675700	1617900	12.1215	7.79132	779370000	748460000	546620000	276720000	112180000	1.4165e+08	2.34695e+08	1.45361e+08	1.31848e+08	6.34196e+07
EmuJ_000097800.1	EmuJ_000097800	EmuJ_000097800.1	EmuJ_000097800.1	EmuJ_000097800.1 transcript=EmuJ_000097800.1 gene=EmuJ_000097800	1	37	70	79.013	707	0	323.31	1//0	1//0	1//0	1//0	1//0	2113400000	40	89			-1	52836000	3951600	1425200	33280000	7090400	7088600	10.5672	11.5534	152520000	88684000	825740000	294290000	400820000	5.33067e+07	4.78741e+07	2.15554e+08	2.37942e+08	2.12338e+08
EmuJ_000100200.1	EmuJ_000100200	EmuJ_000100200.1	EmuJ_000100200.1	EmuJ_000100200.1 transcript=EmuJ_000100200.1 gene=EmuJ_000100200	1	7	48.2	22.212	199	0	50.85	1//0	0//0	1//0	1//0	1//0	84437000	12	14			-1	7036500	2870600	0	2641700	968980	555240	1.4073	1.14574	21764000	0	17957000	19662000	8959000	2.50961e+07	0	1.60734e+07	1.46863e+07	7.58905e+06
EmuJ_000100600.1	EmuJ_000100600	EmuJ_000100600.1	EmuJ_000100600.1	EmuJ_000100600.1 transcript=EmuJ_000100600.1 gene=EmuJ_000100600	1	2	6	77.623	722	0.001221	16.007	1//0	0//0	0//0	0//0	0//0	15433000	38	2			-1	406130	406130	0	0	0	0	0.081226	0.162452	15433000	0	0	0	0	1.33144e+07	0	0	0
EmuJ_000100800.1	EmuJ_000100800	EmuJ_000100800.1	EmuJ_000100800.1	EmuJ_000100800.1 transcript=EmuJ_000100800.1 gene=EmuJ_000100800	1	4	13.2	39.377	356	0	28.224	1//0	1//0	1//0	0//0	0//0	38682000	18	6			-1	2149000	1394700	466860	287470	0	0	0.429806	0.514222	13346000	13258000	7112700	0	0	2.16577e+07	9.66035e+06	3.62678e+06	0
EmuJ_000101800.1	EmuJ_000101800	EmuJ_000101800.1	EmuJ_000101800.1	EmuJ_000101800.1 transcript=EmuJ_000101800.1 gene=EmuJ_000101800	1	21	74	44.209	396	0	297.58	1//0	1//0	1//0	1//0	1//0	1730500000	17	52			-1	101790000	47206000	2515800	29315000	13101000	9655000	20.3586	16.0412	721470000	73954000	388530000	309930000	216620000	3.4682e+08	4.91646e+07	2.2064e+08	1.58918e+08	1.28512e+08
EmuJ_000102500.1	EmuJ_000102500	EmuJ_000102500.1	EmuJ_000102500.1	EmuJ_000102500.1 transcript=EmuJ_000102500.1 gene=EmuJ_000102500	1	8	14.6	90.49	840	0	64.748	1//0	1//0	0//0	0//0	0//0	107520000	27	10			-1	3982200	647510	3334700	0	0	0	0.796442	1.29367	28122000	120330000	0	0	0	1.50832e+07	6.71318e+07	0	0
EmuJ_000102600.1	EmuJ_000102600	EmuJ_000102600.1	EmuJ_000102600.1	EmuJ_000102600.1 transcript=EmuJ_000102600.1 gene=EmuJ_000102600	1	7	21.8	49.044	441	0	59.982	1//0	0//0	1//0	0//0	1//0	105790000	26	11			-1	4068800	187710	0	2682600	0	1198600	0.813782	1.03509	7683800	0	56014000	0	24400000	4.21042e+06	0	2.52925e+07	0	3.5494e+07
EmuJ_000103400.1	EmuJ_000103400	EmuJ_000103400.1;EmuJ_000103100.1	EmuJ_000103400.1;EmuJ_000103100.1	EmuJ_000103400.1 transcript=EmuJ_000103400.1 gene=EmuJ_000103400;EmuJ_000103100.1 transcript=EmuJ_000103100.1 gene=EmuJ_000103100	2	35	77.8	67.748	625	0	323.31	1//0	1//0	1//0	1//0	1//0	6108000000	30	139			-1;-1	203600000	46133000	9565600	60560000	45686000	41654000	40.7197	16.8467	1088600000	707140000	1599400000	1249900000	1500800000	5.79653e+08	1.30352e+08	5.74831e+08	1.00665e+09	8.95295e+08
EmuJ_000104300.1	EmuJ_000104300	EmuJ_000104300.1	EmuJ_000104300.1	EmuJ_000104300.1 transcript=EmuJ_000104300.1 gene=EmuJ_000104300	1	6	17.5	68.725	635	0	63.004	1//0	0//0	1//0	1//0	0//0	80222000	28	14			-1	2865100	1934300	0	777680	153100	0	0.573016	0.738648	44056000	0	15933000	10311000	0	4.11174e+07	0	1.5262e+07	5.41456e+06
EmuJ_000104900.1	EmuJ_000104900	EmuJ_000104900.1	EmuJ_000104900.1	EmuJ_000104900.1 transcript=EmuJ_000104900.1 gene=EmuJ_000104900	1	6	7.9	137.15	1215	0	40.735	0//0	1//0	1//0	0//0	0//0	44500000	62	6			-1	717740	0	277790	439950	0	0	0.143548	0.183136	0	0	18305000	0	0	0	1.97989e+07	1.45691e+07	0
EmuJ_000105900.1	EmuJ_000105900	EmuJ_000105900.1	EmuJ_000105900.1	EmuJ_000105900.1 transcript=EmuJ_000105900.1 gene=EmuJ_000105900	1	9	16.5	98.666	890	0	57.852	1//0	0//0	1//0	1//0	1//0	137830000	49	13			-1	2812800	715460	0	1011000	595760	490660	0.562576	0.330824	33197000	0	22959000	43657000	30094000	2.54568e+07	0	2.13223e+07	3.68713e+07	2.7385e+07
EmuJ_000107200.1	EmuJ_000107200	EmuJ_000107200.1	EmuJ_000107200.1	EmuJ_000107200.1 transcript=EmuJ_000107200.1 gene=EmuJ_000107200	1	18	58.4	45.511	421	0	172.46	0//0	1//0	1//0	0//0	1//0	414480000	20	28			-1	20724000	0	5055400	15201000	0	467620	4.1448	5.84721	0	146600000	246160000	0	8615400	0	5.90174e+07	9.67523e+07	0	1.06525e+07
EmuJ_000111500.1	EmuJ_000111500	EmuJ_000111500.1	EmuJ_000111500.1	EmuJ_000111500.1 transcript=EmuJ_000111500.1 gene=EmuJ_000111500	1	7	28	36.435	325	0	49.756	1//0	0//0	1//0	0//0	1//0	85373000	22	14			-1	3880600	1063200	0	2147300	0	670120	0.776124	0.797309	12977000	0	24437000	0	23730000	1.36871e+07	0	2.10091e+07	0	1.67918e+07
EmuJ_000112900.1	EmuJ_000112900	EmuJ_000112900.1	EmuJ_000112900.1	EmuJ_000112900.1 transcript=EmuJ_000112900.1 gene=EmuJ_000112900	1	2	1.8	152.36	1389	0.0032931	11.387	0//0	1//0	0//0	0//0	0//0	5213800	63	2			-1	82758	0	82758	0	0	0	0.0165516	0.0331032	0	3902200	0	0	0	0	5.99359e+06	0	0
EmuJ_000113500.1	EmuJ_000113500	EmuJ_000113500.1;EmuJ_000115200.1;EmuJ_000114300.1	EmuJ_000113500.1	EmuJ_000113500.1 transcript=EmuJ_000113500.1 gene=EmuJ_000113500	3	13	60.9	30.702	281	0	106.93	1//0	1//0	1//0	1//0	1//0	496250000	17	41			-1;-1;-1	29191000	6588100	4473000	10178000	2952900	4999000	5.8382	2.46127	90876000	82588000	167210000	68336000	105570000	6.8279e+07	8.74149e+07	4.58084e+07	6.3405e+07	7.92713e+07
EmuJ_000113800.1	EmuJ_000113800	EmuJ_000113800.1	EmuJ_000113800.1	EmuJ_000113800.1 transcript=EmuJ_000113800.1 gene=EmuJ_000113800	1	20	71.2	47.786	420	0	323.31	1//0	1//0	1//0	1//0	1//0	2752500000	20	102			-1	137620000	28495000	7115200	36537000	14200000	51276000	27.5246	15.7504	468790000	234610000	475120000	563930000	887260000	2.05016e+08	6.66943e+07	1.95108e+08	2.19732e+08	5.4275e+08
EmuJ_000117100.1	EmuJ_000117100	EmuJ_000117100.1	EmuJ_000117100.1	EmuJ_000117100.1 transcript=EmuJ_000117100.1 gene=EmuJ_000117100	1	4	25.9	36.902	332	0	46.266	1//0	0//0	1//0	0//0	0//0	35559000	15	5			-1	2370600	1131800	0	1238800	0	0	0.47412	0.581661	13873000	0	10555000	0	0	1.46473e+07	0	1.30238e+07	0
EmuJ_000117200.1	EmuJ_000117200	EmuJ_000117200.1	EmuJ_000117200.1	EmuJ_000117200.1 transcript=EmuJ_000117200.1 gene=EmuJ_000117200	1	12	15.1	147.4	1351	0	98.891	0//0	1//0	0//0	0//0	0//0	83914000	50	13			-1	1678300	0	1678300	0	0	0	0.33566	0.67132	0	62805000	0	0	0	0	4.24822e+07	0	0
EmuJ_000118800.1	EmuJ_000118800	EmuJ_000118800.1	EmuJ_000118800.1	EmuJ_000118800.1 transcript=EmuJ_000118800.1 gene=EmuJ_000118800	1	3	38	14.047	137	0	19.713	1//0	0//0	1//0	0//0	1//0	19854000	8	5			-1	2481700	588430	0	1123600	0	769630	0.496332	0.440302	0	0	6760900	0	5520800	4.06126e+06	0	6.30049e+06	0	7.01283e+06
EmuJ_000119000.1	EmuJ_000119000	EmuJ_000119000.1	EmuJ_000119000.1	EmuJ_000119000.1 transcript=EmuJ_000119000.1 gene=EmuJ_000119000	1	4	13	48.071	432	0	42.975	1//0	0//0	1//0	0//0	1//0	29479000	26	6			-1	1133800	0	0	608350	0	525460	0.226762	0.27896	0	0	14964000	0	9767100	0	0	1.10864e+07	0	1.55609e+07
EmuJ_000121000.1	EmuJ_000121000	EmuJ_000121000.1	EmuJ_000121000.1	EmuJ_000121000.1 transcript=EmuJ_000121000.1 gene=EmuJ_000121000	1	2	14.2	25.149	226	0.0023041	13.525	1//0	0//0	1//0	0//0	0//0	10802000	13	3			-1	830910	174250	0	656660	0	0	0.166182	0.254355	3094600	0	4209400	0	0	1.95424e+06	0	5.9832e+06	0
EmuJ_000121600.1	EmuJ_000121600	EmuJ_000121600.1	EmuJ_000121600.1	EmuJ_000121600.1 transcript=EmuJ_000121600.1 gene=EmuJ_000121600	1	7	18.8	56.929	504	0	53.122	1//0	1//0	1//0	1//0	0//0	86631000	27	11			-1	3208500	1294900	783800	532550	597290	0	0.641708	0.417739	34399000	26889000	15122000	0	0	2.60659e+07	2.43276e+07	1.00781e+07	2.03692e+07
EmuJ_000122100.1	EmuJ_000122100	EmuJ_000122100.1	EmuJ_000122100.1	EmuJ_000122100.1 transcript=EmuJ_000122100.1 gene=EmuJ_000122100	1	8	90.5	13.361	126	0	323.31	1//0	1//0	1//0	1//0	1//0	1102900000	6	55			-1	183810000	19276000	27648000	59757000	10044000	67085000	36.762	22.5873	146360000	260040000	451070000	83560000	402840000	8.73814e+07	1.65613e+08	1.82204e+08	7.61163e+07	3.72116e+08
EmuJ_000122200.1	EmuJ_000122200	EmuJ_000122200.1	EmuJ_000122200.1	EmuJ_000122200.1 transcript=EmuJ_000122200.1 gene=EmuJ_000122200	1	4	2.9	191.4	1680	0	25.417	0//0	0//0	1//0	0//0	1//0	18890000	91	3			-1	207580	0	0	107510	0	100070	0.041516	0.0509009	0	0	0	0	12472000	0	0	6.85728e+06	0	1.03722e+07
EmuJ_000125900.1	EmuJ_000125900	EmuJ_000125900.1	EmuJ_000125900.1	EmuJ_000125900.1 transcript=EmuJ_000125900.1 gene=EmuJ_000125900	1	13	28.4	60.507	539	0	104.88	1//0	1//0	1//0	1//0	1//0	432810000	26	33			-1	16647000	6409700	1378900	7618400	0	1239700	3.32934	3.0705	157720000	62090000	148750000	0	40107000	8.62656e+07	3.92603e+07	8.09568e+07	0	3.67109e+07
EmuJ_000126100.1	EmuJ_000126100	EmuJ_000126100.1	EmuJ_000126100.1	EmuJ_000126100.1 transcript=EmuJ_000126100.1 gene=EmuJ_000126100	1	2	11.3	32.079	292	0	20.054	1//0	0//0	1//0	0//0	1//0	18553000	17	4			-1	1091300	250350	0	840970	0	0	0.218264	0.326101	4137400	0	8422400	0	0	3.67174e+06	0	1.00204e+07	0	0
EmuJ_000126400.1	EmuJ_000126400	EmuJ_000126400.1	EmuJ_000126400.1	EmuJ_000126400.1 transcript=EmuJ_000126400.1 gene=EmuJ_000126400	1	5	10.4	59.728	517	0	35.269	1//0	0//0	1//0	0//0	1//0	39042000	32	6			-1	1220000	422900	0	443080	0	354070	0.24401	0.201408	14325000	0	10223000	0	0	1.16749e+07	0	9.93765e+06	0	1.29049e+07
EmuJ_000127000.1	EmuJ_000127000	EmuJ_000127000.1	EmuJ_000127000.1	EmuJ_000127000.1 transcript=EmuJ_000127000.1 gene=EmuJ_000127000	1	7	74.1	15.147	139	0	119.84	1//0	1//0	1//0	1//0	1//0	619100000	9	26			-1	68789000	7736500	762110	44448000	1020000	14822000	13.7577	16.189	53749000	19181000	314920000	22677000	132950000	6.007e+07	7.88473e+06	2.41626e+08	1.1595e+07	1.03895e+08
EmuJ_000127100.1	EmuJ_000127100	EmuJ_000127100.1	EmuJ_000127100.1	EmuJ_000127100.1 transcript=EmuJ_000127100.1 gene=EmuJ_000127100	1	19	65.6	24.412	215	0	323.31	1//0	1//0	1//0	1//0	1//0	3286500000	10	71			-1	328650000	83360000	3337500	104900000	84843000	52208000	65.7297	35.4572	703980000	45121000	712100000	921410000	665110000	4.91066e+08	3.83664e+07	4.34687e+08	7.22798e+08	3.95815e+08
EmuJ_000128100.1	EmuJ_000128100	EmuJ_000128100.1	EmuJ_000128100.1	EmuJ_000128100.1 transcript=EmuJ_000128100.1 gene=EmuJ_000128100	1	8	12.2	99.143	858	0	59.258	1//0	0//0	1//0	1//0	1//0	45568000	45	8			-1	1012600	664310	0	53198	110100	185030	0.202528	0.238918	29894000	0	0	0	0	1.89287e+07	0	1.67787e+06	6.25777e+06	9.48355e+06
EmuJ_000129600.1	EmuJ_000129600	EmuJ_000129600.1	EmuJ_000129600.1	EmuJ_000129600.1 transcript=EmuJ_000129600.1 gene=EmuJ_000129600	1	2	3.1	101.52	918	0.0032967	11.474	1//0	0//0	1//0	1//0	1//0	155340000	51	5			-1	3045800	92149	0	2427100	388760	137870	0.609176	0.918038	16982000	0	25622000	50872000	34799000	4.05444e+06	0	8.67569e+07	2.50427e+07	8.009e+06
EmuJ_000132500.1	EmuJ_000132500	EmuJ_000132500.1	EmuJ_000132500.1	EmuJ_000132500.1 transcript=EmuJ_000132500.1 gene=EmuJ_000132500	1	2	40.8	14.841	125	0	23.77	0//0	0//0	1//0	0//0	1//0	41298000	6	3			-1	6883000	0	0	3761800	0	3121200	1.3766	1.69811	0	0	13529000	0	20239000	0	0	1.58203e+07	0	2.13301e+07
EmuJ_000135900.1	EmuJ_000135900	EmuJ_000135900.1	EmuJ_000135900.1	EmuJ_000135900.1 transcript=EmuJ_000135900.1 gene=EmuJ_000135900	1	15	84.8	19.319	184	0	175.57	1//0	1//0	1//0	1//0	1//0	1317200000	9	45			-1	146350000	42859000	9937500	67675000	16057000	9824100	29.2705	22.7424	348900000	146810000	473770000	194490000	104460000	1.91419e+08	6.00681e+07	2.32991e+08	8.78096e+07	1.00706e+08
EmuJ_000139800.1	EmuJ_000139800	EmuJ_000139800.1	EmuJ_000139800.1	EmuJ_000139800.1 transcript=EmuJ_000139800.1 gene=EmuJ_000139800	1	2	4.6	82.445	732	0	19.185	1//0	0//0	1//0	0//0	0//0	31731000	40	3			-1	793270	664260	0	129020	0	0	0.158656	0.257693	14996000	0	9338700	0	0	2.29224e+07	0	3.61704e+06	0
EmuJ_000139900.1	EmuJ_000139900	EmuJ_000139900.1	EmuJ_000139900.1	EmuJ_000139900.1 transcript=EmuJ_000139900.1 gene=EmuJ_000139900	1	7	6.4	175.21	1763	0	160.48	1//0	1//0	1//0	1//0	0//0	385190000	88	28			-1	4377100	2177500	1402900	283710	512950	0	0.875412	0.802685	181510000	100470000	24291000	62188000	0	1.29e+08	1.32502e+08	1.74994e+07	5.70142e+07
EmuJ_000140000.1	EmuJ_000140000	EmuJ_000140000.1	EmuJ_000140000.1	EmuJ_000140000.1 transcript=EmuJ_000140000.1 gene=EmuJ_000140000	1	14	14.7	172.91	1745	0	86.184	1//0	1//0	0//0	1//0	0//0	84755000	75	16			-1	1130100	191270	881020	0	57779	0	0.226014	0.334875	12228000	34362000	0	21466000	0	1.23759e+07	3.46075e+07	0	5.47342e+06
EmuJ_000140100.1	EmuJ_000140100	EmuJ_000140100.1	EmuJ_000140100.1	EmuJ_000140100.1 transcript=EmuJ_000140100.1 gene=EmuJ_000140100	1	2	1.7	176.84	1790	0.0023474	13.992	0//0	1//0	0//0	0//0	0//0	0	80	2			-1	0	0	0	0	0	0	0	0	0	0	0	0	0	0	0	0	0
EmuJ_000140900.1	EmuJ_000140900	EmuJ_000140900.1	EmuJ_000140900.1	EmuJ_000140900.1 transcript=EmuJ_000140900.1 gene=EmuJ_000140900	1	11	28.3	59.918	547	0	108.91	1//0	1//0	1//0	0//0	1//0	347210000	33	20			-1	10522000	3614400	247250	6659800	0	0	2.10429	2.65849	156990000	12796000	133720000	0	0	4.45483e+07	9.37962e+06	1.28358e+08	0	0
EmuJ_000141000.1	EmuJ_000141000	EmuJ_000141000.1	EmuJ_000141000.1	EmuJ_000141000.1 transcript=EmuJ_000141000.1 gene=EmuJ_000141000	1	59	67.7	101.47	903	0	323.31	1//0	1//0	1//0	1//0	1//0	19082000000	37	317			-1	515740000	124190000	216360000	103510000	44531000	27153000	103.149	67.0389	4522600000	5263000000	2958100000	2130800000	1563500000	1.17298e+09	2.72173e+09	7.45164e+08	5.30111e+08	3.93535e+08
EmuJ_000141500.1	EmuJ_000141500	EmuJ_000141500.1	EmuJ_000141500.1	EmuJ_000141500.1 transcript=EmuJ_000141500.1 gene=EmuJ_000141500	1	8	38.4	34.628	310	0	57.493	1//0	0//0	1//0	0//0	0//0	58129000	16	11			-1	3633000	2502300	0	1130700	0	0	0.7266	0.989975	20750000	0	19677000	0	0	2.55756e+07	0	1.1783e+07	0
EmuJ_000142500.1	EmuJ_000142500	EmuJ_000142500.1;EmuJ_000142000.1	EmuJ_000142500.1;EmuJ_000142000.1	EmuJ_000142500.1 transcript=EmuJ_000142500.1 gene=EmuJ_000142500;EmuJ_000142000.1 transcript=EmuJ_000142000.1 gene=EmuJ_000142000	2	53	68.6	96.93	869	0	323.31	1//0	1//0	1//0	1//0	1//0	2664900000	46	149			-1;-1	57932000	31375000	1864900	20682000	3161400	848640	11.5864	12.2891	1420800000	77527000	620230000	161820000	58779000	3.23539e+08	4.81964e+07	1.94487e+08	9.34898e+07	3.24733e+07
EmuJ_000144800.1	EmuJ_000144800	EmuJ_000144800.1	EmuJ_000144800.1	EmuJ_000144800.1 transcript=EmuJ_000144800.1 gene=EmuJ_000144800	1	9	40.7	41.7	369	0	67.427	1//0	1//0	0//0	0//0	0//0	83015000	23	10			-1	3609400	485850	3123500	0	0	0	0.72187	1.21547	4899900	110690000	0	0	0	9.64056e+06	4.1356e+07	0	0
EmuJ_000149100.1	EmuJ_000149100	EmuJ_000149100.1	EmuJ_000149100.1	EmuJ_000149100.1 transcript=EmuJ_000149100.1 gene=EmuJ_000149100	1	5	28.5	29.57	274	0	43.405	1//0	0//0	1//0	0//0	1//0	56937000	12	8			-1	4744700	2450000	0	937380	0	1357400	0.948956	0.918818	17151000	0	6418000	0	19164000	2.26805e+07	0	7.88409e+06	0	1.85532e+07
EmuJ_000149350.1	EmuJ_000149350	EmuJ_000149350.1	EmuJ_000149350.1	EmuJ_000149350.1 transcript=EmuJ_000149350.1 gene=EmuJ_000149350	1	5	21.9	40.406	361	0	30.97	1//0	0//0	1//0	0//0	1//0	60014000	19	6			-1	3158700	1122700	0	1092900	0	943070	0.631734	0.51939	14427000	0	16550000	0	22297000	1.84028e+07	0	1.45541e+07	0	2.04084e+07
EmuJ_000150000.1	EmuJ_000150000	EmuJ_000150000.1	EmuJ_000150000.1	EmuJ_000150000.1 transcript=EmuJ_000150000.1 gene=EmuJ_000150000	1	11	27.8	46.303	407	0	76.603	1//0	1//0	1//0	1//0	1//0	344200000	21	22			-1	16390000	6446600	469900	4494500	997000	3982300	3.27806	2.24073	117390000	20004000	73456000	33414000	78146000	6.31764e+07	1.13439e+07	4.8507e+07	2.64447e+07	8.39353e+07
EmuJ_000151300.1	EmuJ_000151300	EmuJ_000151300.1	EmuJ_000151300.1	EmuJ_000151300.1 transcript=EmuJ_000151300.1 gene=EmuJ_000151300	1	8	24	75.815	679	0	76.015	1//0	1//0	1//0	0//0	1//0	197030000	31	14			-1	6355900	2004300	2167700	1931300	0	252550	1.27117	0.941326	69959000	0	28746000	0	14328000	3.4275e+07	7.72494e+07	2.6763e+07	0	8.91713e+06
EmuJ_000151600.1	EmuJ_000151600	EmuJ_000151600.1	EmuJ_000151600.1	EmuJ_000151600.1 transcript=EmuJ_000151600.1 gene=EmuJ_000151600	1	41	25.5	281.74	2430	0	323.31	1//0	1//0	1//0	1//0	1//0	578650000	136	69			-1	4254800	543200	255370	2652500	42764	761000	0.850967	0.933409	90545000	18150000	231270000	5795200	133720000	3.29718e+07	3.06051e+07	4.77583e+07	7.34576e+06	4.16635e+07
EmuJ_000151700.1	EmuJ_000151700	EmuJ_000151700.1	EmuJ_000151700.1	EmuJ_000151700.1 transcript=EmuJ_000151700.1 gene=EmuJ_000151700	1	3	2.6	270.08	2308	0	23.779	1//0	0//0	0//0	1//0	1//0	28952000	119	4			-1	243290	62112	0	0	162290	18895	0.0486594	0.0611789	6495400	0	0	12478000	10470000	6.37663e+06	0	0	2.4392e+07	2.56104e+06
EmuJ_000155600.1	EmuJ_000155600	EmuJ_000155600.1;EmuJ_000156000.1	EmuJ_000155600.1;EmuJ_000156000.1	EmuJ_000155600.1 transcript=EmuJ_000155600.1 gene=EmuJ_000155600;EmuJ_000156000.1 transcript=EmuJ_000156000.1 gene=EmuJ_000156000	2	3	30.8	34.12	302	0	29.719	1//0	1//0	1//0	1//0	1//0	206420000	18	8			-1;-1	11468000	3117100	1350800	4005500	1011400	1982700	2.2935	1.11699	38483000	37159000	46788000	24469000	32460000	4.84062e+07	2.79516e+07	5.05342e+07	2.29938e+07	4.06487e+07
EmuJ_000156200.1	EmuJ_000156200	EmuJ_000156200.1	EmuJ_000156200.1	EmuJ_000156200.1 transcript=EmuJ_000156200.1 gene=EmuJ_000156200	1	14	85.5	17.157	152	0	226.49	1//0	1//0	1//0	1//0	1//0	1472800000	10	62			-1	147280000	31666000	17352000	56160000	15149000	26955000	29.4564	14.6659	197050000	242950000	346450000	210730000	305110000	1.7208e+08	1.17826e+08	2.14025e+08	1.11518e+08	2.40895e+08
EmuJ_000156300.1	EmuJ_000156300	EmuJ_000156300.1	EmuJ_000156300.1	EmuJ_000156300.1 transcript=EmuJ_000156300.1 gene=EmuJ_000156300	1	7	33.5	38.245	340	0	235.18	1//0	1//0	1//0	1//0	1//0	1305700000	16	32			-1	81606000	17258000	7660400	34402000	6568200	15718000	16.3213	9.98286	157040000	167930000	301940000	256610000	244320000	1.86385e+08	1.28345e+08	3.38504e+08	1.32736e+08	2.74971e+08
EmuJ_000156400.1	EmuJ_000156400	EmuJ_000156400.1;EmuJ_000155400.1;EmuJ_000156100.1;EmuJ_000155900.1;EmuJ_000156050.1	EmuJ_000156400.1	EmuJ_000156400.1 transcript=EmuJ_000156400.1 gene=EmuJ_000156400	5	31	62.5	42.426	376	0	323.31	1//0	1//0	1//0	1//0	1//0	12444000000	20	260			-1;-1;-1;-1;-1	622180000	134960000	37662000	205370000	90572000	153610000	124.435	56.9011	1765200000	1338200000	2396300000	2793600000	2657300000	6.53512e+08	2.61768e+08	8.45513e+08	8.11854e+08	1.14845e+09
EmuJ_000156500.1	EmuJ_000156500	EmuJ_000156500.1	EmuJ_000156500.1	EmuJ_000156500.1 transcript=EmuJ_000156500.1 gene=EmuJ_000156500	1	7	33.9	30.605	274	0	67.037	1//0	1//0	1//0	0//0	1//0	189220000	11	15			-1	17201000	8814800	606300	5163200	0	2617200	3.4403	3.23723	56144000	13745000	39884000	0	32174000	7.05201e+07	7.66678e+06	3.37439e+07	0	3.27914e+07
EmuJ_000158800.1	EmuJ_000158800	EmuJ_000158800.1	EmuJ_000158800.1	EmuJ_000158800.1 transcript=EmuJ_000158800.1 gene=EmuJ_000158800	1	41	69.7	84.808	781	0	323.31	1//0	1//0	1//0	1//0	1//0	1763900000	36	89			-1	48998000	3068300	1740400	37574000	3043400	3572200	9.79966	13.9004	97010000	96037000	889210000	139920000	155890000	4.28118e+07	4.48186e+07	1.85158e+08	9.12691e+07	8.09386e+07
EmuJ_000162700.1	EmuJ_000162700	EmuJ_000162700.1	EmuJ_000162700.1	EmuJ_000162700.1 transcript=EmuJ_000162700.1 gene=EmuJ_000162700	1	2	10.1	35.844	318	0.0023015	13.488	1//0	1//0	0//0	0//0	0//0	6971500	13	3			-1	536270	150570	385700	0	0	0	0.107254	0.150943	2186200	6650800	0	0	0	1.68869e+06	5.76402e+06	0	0
EmuJ_000166400.1	EmuJ_000166400	EmuJ_000166400.1	EmuJ_000166400.1	EmuJ_000166400.1 transcript=EmuJ_000166400.1 gene=EmuJ_000166400	1	2	3	93.645	836	0.0022624	12.61	1//0	0//0	0//0	0//0	0//0	5047400	40	2			-1	126190	126190	0	0	0	0	0.025238	0.050476	5047400	0	0	0	0	4.35458e+06	0	0	0
EmuJ_000167100.1	EmuJ_000167100	EmuJ_000167100.1	EmuJ_000167100.1	EmuJ_000167100.1 transcript=EmuJ_000167100.1 gene=EmuJ_000167100	1	3	20.6	31.99	286	0	27.445	1//0	1//0	1//0	0//0	1//0	43670000	15	7			-1	2911400	1336300	109980	1091100	0	373990	0.582274	0.53534	11557000	4274200	12274000	0	4460500	1.72926e+07	1.89643e+06	1.14711e+07	0	6.38968e+06
EmuJ_000170000.1	EmuJ_000170000	EmuJ_000170000.1	EmuJ_000170000.1	EmuJ_000170000.1 transcript=EmuJ_000170000.1 gene=EmuJ_000170000	1	6	20.9	44.709	412	0	66.942	1//0	0//0	1//0	1//0	1//0	142650000	20	12			-1	7132300	2132500	0	2356700	215170	2427900	1.42645	1.0834	34822000	0	22488000	0	52137000	3.67956e+07	0	3.30368e+07	5.4354e+06	4.35808e+07
EmuJ_000170100.1	EmuJ_000170100	EmuJ_000170100.1	EmuJ_000170100.1	EmuJ_000170100.1 transcript=EmuJ_000170100.1 gene=EmuJ_000170100	1	3	17.5	29.803	263	0	24.968	1//0	0//0	1//0	0//0	1//0	41601000	8	7			-1	5200100	1536400	0	1742700	0	1921000	1.04002	0.857853	6651900	0	8870700	0	16081000	1.0604e+07	0	9.77154e+06	0	1.75044e+07
EmuJ_000170200.1	EmuJ_000170200	EmuJ_000170200.1	EmuJ_000170200.1	EmuJ_000170200.1 transcript=EmuJ_000170200.1 gene=EmuJ_000170200	1	22	53.1	58.226	516	0	323.31	1//0	1//0	1//0	1//0	1//0	2317100000	18	89			-1	128730000	29234000	18477000	26006000	49442000	5567000	25.7452	14.3789	433090000	450260000	513460000	1053900000	200810000	2.24142e+08	2.16962e+08	2.00925e+08	4.84084e+08	1.02066e+08
EmuJ_000171000.1	EmuJ_000171000	EmuJ_000171000.1	EmuJ_000171000.1	EmuJ_000171000.1 transcript=EmuJ_000171000.1 gene=EmuJ_000171000	1	2	3.9	98.383	890	0.0023148	13.59	1//0	0//0	0//0	0//0	0//0	8592900	44	1			-1	195290	195290	0	0	0	0	0.039058	0.078116	8592900	0	0	0	0	7.41336e+06	0	0	0
EmuJ_000173800.1	EmuJ_000173800	EmuJ_000173800.1	EmuJ_000173800.1	EmuJ_000173800.1 transcript=EmuJ_000173800.1 gene=EmuJ_000173800	1	4	7	87.652	773	0	26.129	1//0	0//0	0//0	1//0	0//0	354330000	36	5			-1	9842500	9730800	0	0	111720	0	1.9685	3.88139	333250000	0	0	0	0	3.0064e+08	0	0	5.0801e+06
EmuJ_000176200.1	EmuJ_000176200	EmuJ_000176200.1	EmuJ_000176200.1	EmuJ_000176200.1 transcript=EmuJ_000176200.1 gene=EmuJ_000176200	1	4	29.2	17.134	154	0	35.669	1//0	1//0	1//0	1//0	1//0	136460000	8	12			-1	17057000	5094000	260160	6100600	1821100	3781100	3.41139	2.1288	38117000	8205100	39652000	16901000	25069000	3.51573e+07	2.39258e+06	3.42072e+07	1.8402e+07	3.44539e+07
EmuJ_000176400.1	EmuJ_000176400	EmuJ_000176400.1	EmuJ_000176400.1	EmuJ_000176400.1 transcript=EmuJ_000176400.1 gene=EmuJ_000176400	1	67	37.6	265.84	2361	0	323.31	1//0	1//0	1//0	1//0	0//0	3742600000	113	158			-1	33120000	4668900	22478000	2328700	3644800	0	6.62408	8.07929	629130000	2115900000	293850000	627880000	0	1.40727e+08	6.2066e+08	6.32481e+07	2.83252e+08
EmuJ_000177700.1	EmuJ_000177700	EmuJ_000177700.1	EmuJ_000177700.1	EmuJ_000177700.1 transcript=EmuJ_000177700.1 gene=EmuJ_000177700	1	2	10.2	24.489	216	0	35.186	1//0	0//0	1//0	0//0	0//0	39181000	10	4			-1	3918100	1415800	0	2502300	0	0	0.78362	1.01938	14782000	0	17189000	0	0	1.22147e+07	0	1.75386e+07	0
EmuJ_000178100.1	EmuJ_000178100	EmuJ_000178100.1	EmuJ_000178100.1	EmuJ_000178100.1 transcript=EmuJ_000178100.1 gene=EmuJ_000178100	1	19	45.8	57.988	507	0	144.51	1//0	1//0	1//0	1//0	1//0	1177400000	25	44			-1	47098000	28375000	13737000	3554000	632840	798680	9.4195	10.6196	516560000	521870000	83250000	17354000	15864000	3.34448e+08	2.46026e+08	4.90037e+07	1.99822e+07	2.27422e+07
EmuJ_000178500.1	EmuJ_000178500	EmuJ_000178500.1	EmuJ_000178500.1	EmuJ_000178500.1 transcript=EmuJ_000178500.1 gene=EmuJ_000178500	1	2	9.3	23.993	214	0.0033296	11.724	0//0	0//0	1//0	0//0	0//0	13532000	11	2			-1	1230200	0	0	1230200	0	0	0.24604	0.49208	0	0	9299700	0	0	0	0	9.4848e+06	0
EmuJ_000179400.1	EmuJ_000179400	EmuJ_000179400.1	EmuJ_000179400.1	EmuJ_000179400.1 transcript=EmuJ_000179400.1 gene=EmuJ_000179400	1	3	21	24.563	214	0	26.978	1//0	1//0	1//0	1//0	0//0	80277000	9	7			-1	8919600	1864700	512010	3859300	2683700	0	1.78394	1.40879	20594000	9628500	30039000	24167000	0	1.44782e+07	5.2973e+06	2.43448e+07	3.05065e+07
EmuJ_000181100.1	EmuJ_000181100	EmuJ_000181100.1	EmuJ_000181100.1	EmuJ_000181100.1 transcript=EmuJ_000181100.1 gene=EmuJ_000181100	1	9	24	76.501	697	0	84.983	1//0	1//0	1//0	1//0	1//0	176180000	30	16			-1	5872700	3045900	61614	1219000	1064900	481240	1.17453	1.02326	80777000	6598100	23498000	0	24586000	4.97743e+07	2.12485e+06	2.56314e+07	4.03518e+07	1.64438e+07
EmuJ_000183100.1	EmuJ_000183100	EmuJ_000183100.1	EmuJ_000183100.1	EmuJ_000183100.1 transcript=EmuJ_000183100.1 gene=EmuJ_000183100	1	8	20.6	69.111	621	0	150.95	1//0	1//0	1//0	1//0	1//0	616490000	33	22			-1	18682000	1993800	2414600	7188200	1009800	6075200	3.73632	2.43323	72896000	124800000	142450000	85551000	200690000	5.48641e+07	9.15986e+07	1.393e+08	4.20908e+07	2.11343e+08
EmuJ_000184100.1	EmuJ_000184100	EmuJ_000184100.1	EmuJ_000184100.1	EmuJ_000184100.1 transcript=EmuJ_000184100.1 gene=EmuJ_000184100	1	8	23	45.201	396	0	82.024	1//0	1//0	1//0	1//0	0//0	118580000	24	14			-1	4940800	3133000	854480	953380	0	0	0.988172	1.1465	61619000	27456000	30328000	0	0	5.04667e+07	2.01165e+07	1.60373e+07	0
EmuJ_000184900.1	EmuJ_000184900	EmuJ_000184900.1	EmuJ_000184900.1	EmuJ_000184900.1 transcript=EmuJ_000184900.1 gene=EmuJ_000184900	1	47	78.9	54.793	484	0	323.31	1//0	1//0	1//0	1//0	1//0	49814000000	26	776			-1	1915900000	544460000	533260000	443940000	241130000	153120000	383.182	158.324	10162000000	21212000000	9106000000	7574100000	5284600000	3.56604e+09	4.65775e+09	2.33334e+09	3.37855e+09	2.0051e+09
EmuJ_000185100.1	EmuJ_000185100	EmuJ_000185100.1	EmuJ_000185100.1	EmuJ_000185100.1 transcript=EmuJ_000185100.1 gene=EmuJ_000185100	1	12	59	33.461	295	0	165.6	1//0	1//0	1//0	1//0	1//0	658200000	17	40			-1	38718000	11993000	1989000	11000000	9887000	3848800	7.74356	4.03833	126130000	78621000	106460000	190790000	96139000	1.08904e+08	3.33609e+07	5.44123e+07	1.15016e+08	4.82401e+07
EmuJ_000188700.1	EmuJ_000188700	EmuJ_000188700.1	EmuJ_000188700.1	EmuJ_000188700.1 transcript=EmuJ_000188700.1 gene=EmuJ_000188700	1	2	10.2	32.596	283	0.0064655	10.868	1//0	0//0	1//0	0//0	0//0	13670000	14	4			-1	976440	216040	0	760400	0	0	0.195288	0.294684	3754500	0	5495500	0	0	2.6093e+06	0	7.46152e+06	0
EmuJ_000192400.1	EmuJ_000192400	EmuJ_000192400.1	EmuJ_000192400.1	EmuJ_000192400.1 transcript=EmuJ_000192400.1 gene=EmuJ_000192400	1	3	11.2	23.516	205	0	17.691	1//0	1//0	1//0	0//0	0//0	20869000	11	3			-1	1897200	672370	540630	684190	0	0	0.379438	0.313883	0	0	5025600	0	0	6.38077e+06	6.83633e+06	5.27501e+06	0
EmuJ_000193700.1	EmuJ_000193700	EmuJ_000193700.1	EmuJ_000193700.1	EmuJ_000193700.1 transcript=EmuJ_000193700.1 gene=EmuJ_000193700	1	9	42.1	40.028	354	0	73.525	1//0	1//0	1//0	1//0	1//0	236000000	20	17			-1	11800000	3374600	201010	3277500	0	4946700	2.35996	1.93871	59746000	11572000	37943000	0	81341000	3.9994e+07	4.62147e+06	4.59439e+07	0	6.17578e+07
EmuJ_000195500.1	EmuJ_000195500	EmuJ_000195500.1	EmuJ_000195500.1	EmuJ_000195500.1 transcript=EmuJ_000195500.1 gene=EmuJ_000195500	1	2	6.2	40.914	353	0.0064516	10.637	0//0	0//0	0//0	1//0	1//0	2194600	13	3			-1	168820	0	0	0	168820	0	0.033764	0.067528	0	0	0	2868300	0	0	0	0	2.77188e+06	0
EmuJ_000196100.1	EmuJ_000196100	EmuJ_000196100.1	EmuJ_000196100.1	EmuJ_000196100.1 transcript=EmuJ_000196100.1 gene=EmuJ_000196100	1	6	28.1	28.363	256	0	39.073	0//0	1//0	1//0	0//0	0//0	28244000	17	6			-1	1661400	0	167020	1494400	0	0	0.332284	0.584648	0	7141800	14042000	0	0	0	3.26407e+06	1.29609e+07	0
EmuJ_000199600.1	EmuJ_000199600	EmuJ_000199600.1	EmuJ_000199600.1	EmuJ_000199600.1 transcript=EmuJ_000199600.1 gene=EmuJ_000199600	1	2	4	137.24	1283	0	18.071	0//0	0//0	1//0	0//0	0//0	8898600	40	2			-1	222460	0	0	222460	0	0	0.044492	0.088984	0	0	5971600	0	0	0	0	6.23699e+06	0
EmuJ_000199900.1	EmuJ_000199900	EmuJ_000199900.1	EmuJ_000199900.1	EmuJ_000199900.1 transcript=EmuJ_000199900.1 gene=EmuJ_000199900	1	3	8.6	49.562	430	0	23.156	1//0	1//0	1//0	0//0	0//0	38677000	25	6			-1	1547100	941340	401800	203950	0	0	0.309418	0.349417	20006000	14094000	8796600	0	0	2.03031e+07	1.15475e+07	3.57359e+06	0
EmuJ_000200300.1	EmuJ_000200300	EmuJ_000200300.1	EmuJ_000200300.1	EmuJ_000200300.1 transcript=EmuJ_000200300.1 gene=EmuJ_000200300	1	2	9.1	37.232	340	0	25.848	1//0	0//0	1//0	0//0	1//0	39918000	13	5			-1	3070600	413160	0	349280	0	2308200	0.614128	0.864259	3802700	0	3032000	0	0	4.63376e+06	0	3.18249e+06	0	3.41777e+07
EmuJ_000201900.1	EmuJ_000201900	EmuJ_000201900.1	EmuJ_000201900.1	EmuJ_000201900.1 transcript=EmuJ_000201900.1 gene=EmuJ_000201900	1	2	7.9	43.958	380	0	22.632	1//0	0//0	1//0	0//0	0//0	12689000	19	4			-1	667820	528290	0	139530	0	0	0.133564	0.204628	6560100	0	4926200	0	0	8.65956e+06	0	1.85807e+06	0
EmuJ_000202500.1	EmuJ_000202500	EmuJ_000202500.1	EmuJ_000202500.1	EmuJ_000202500.1 transcript=EmuJ_000202500.1 gene=EmuJ_000202500	1	28	74	49.713	443	0	323.31	1//0	1//0	1//0	1//0	1//0	4784800000	19	175			-1	251830000	50313000	17468000	97494000	24690000	61868000	50.3666	28.6178	1085100000	620360000	1438000000	692020000	816950000	2.31923e+08	1.35123e+08	3.50647e+08	3.24797e+08	3.85855e+08
EmuJ_000202600.1	EmuJ_000202600	EmuJ_000202600.1	EmuJ_000202600.1	EmuJ_000202600.1 transcript=EmuJ_000202600.1 gene=EmuJ_000202600	1	16	64.7	54.999	487	0	323.31	1//0	1//0	1//0	1//0	1//0	1180700000	21	58			-1	56222000	16533000	1235900	20703000	2676700	15074000	11.2445	7.8189	353130000	48017000	353500000	80793000	300790000	1.46149e+08	2.9835e+07	1.28646e+08	7.0998e+07	1.49347e+08
EmuJ_000203400.1	EmuJ_000203400	EmuJ_000203400.1	EmuJ_000203400.1	EmuJ_000203400.1 transcript=EmuJ_000203400.1 gene=EmuJ_000203400	1	8	7.2	171.22	1710	0	69.676	1//0	1//0	1//0	1//0	1//0	599250000	77	18			-1	7782400	2686000	927550	467760	3701100	0	1.55648	1.40561	174560000	181870000	38348000	256740000	0	1.25775e+08	7.00609e+07	2.52447e+07	3.24392e+08	0
EmuJ_000203600.1	EmuJ_000203600	EmuJ_000203600.1	EmuJ_000203600.1	EmuJ_000203600.1 transcript=EmuJ_000203600.1 gene=EmuJ_000203600	1	23	73	45.212	389	0	280.43	1//0	1//0	1//0	1//0	1//0	1610100000	24	56			-1	67088000	14568000	929900	40955000	2227900	8406700	13.4175	14.6006	276360000	97632000	467880000	99244000	278730000	1.69815e+08	1.8829e+07	4.51143e+08	5.63111e+07	9.28844e+07
EmuJ_000204800.1	EmuJ_000204800	EmuJ_000204800.1	EmuJ_000204800.1	EmuJ_000204800.1 transcript=EmuJ_000204800.1 gene=EmuJ_000204800	1	8	58.7	19.39	167	0	56.734	1//0	0//0	1//0	0//0	1//0	192210000	10	16			-1	19221000	2285000	0	13624000	0	3311900	3.84418	5.05796	37378000	0	87948000	0	32328000	1.9713e+07	0	6.52357e+07	0	2.57192e+07
EmuJ_000205000.1	EmuJ_000205000	EmuJ_000205000.1	EmuJ_000205000.1	EmuJ_000205000.1 transcript=EmuJ_000205000.1 gene=EmuJ_000205000	1	19	21.7	155.95	1414	0	185.21	1//0	1//0	1//0	1//0	0//0	394260000	53	28			-1	7438800	737630	6274800	296130	130300	0	1.48777	2.40643	28147000	270420000	8065500	5795500	0	2.68756e+07	1.31702e+08	1.10006e+07	8.72223e+06
EmuJ_000205400.1	EmuJ_000205400	EmuJ_000205400.1	EmuJ_000205400.1	EmuJ_000205400.1 transcript=EmuJ_000205400.1 gene=EmuJ_000205400	1	2	10.7	29.836	271	0.0033223	11.673	1//0	0//0	0//0	0//0	0//0	4443800	19	2			-1	233880	233880	0	0	0	0	0.046776	0.093552	3146200	0	0	0	0	3.83376e+06	0	0	0
EmuJ_000206800.1	EmuJ_000206800	EmuJ_000206800.1	EmuJ_000206800.1	EmuJ_000206800.1 transcript=EmuJ_000206800.1 gene=EmuJ_000206800	1	4	8.9	58.116	517	0	23.816	1//0	1//0	0//0	0//0	0//0	37215000	21	5			-1	1772100	1294000	478110	0	0	0	0.354422	0.504965	18610000	15549000	0	0	0	2.34438e+07	1.15421e+07	0	0
EmuJ_000207000.1	EmuJ_000207000	EmuJ_000207000.1	EmuJ_000207000.1	EmuJ_000207000.1 transcript=EmuJ_000207000.1 gene=EmuJ_000207000	1	8	14	82.214	735	0	54.539	1//0	1//0	1//0	1//0	0//0	93297000	36	11			-1	2591600	1073700	1236700	221130	60053	0	0.518317	0.527542	20854000	71841000	5324200	3647800	0	3.33487e+07	3.19141e+07	5.57948e+06	2.73058e+06
EmuJ_000207100.1	EmuJ_000207100	EmuJ_000207100.1	EmuJ_000207100.1	EmuJ_000207100.1 transcript=EmuJ_000207100.1 gene=EmuJ_000207100	1	2	5.2	63.246	600	0	53.403	1//0	1//0	1//0	0//0	0//0	61841000	22	9			-1	2811000	1188200	1201200	421470	0	0	0.562174	0.538914	18998000	33342000	12047000	0	0	2.25531e+07	3.03797e+07	6.49891e+06	0
EmuJ_000207300.1	EmuJ_000207300	EmuJ_000207300.1	EmuJ_000207300.1	EmuJ_000207300.1 transcript=EmuJ_000207300.1 gene=EmuJ_000207300	1	6	16.5	25.262	224	0	60.345	1//0	0//0	1//0	1//0	1//0	353600000	10	18			-1	35360000	9835600	0	8634400	9606200	7283500	7.07194	3.64852	85843000	0	89482000	101330000	85750000	8.15589e+07	0	5.69187e+07	1.18817e+08	7.9032e+07
EmuJ_000209500.1	EmuJ_000209500	EmuJ_000209500.1	EmuJ_000209500.1	EmuJ_000209500.1 transcript=EmuJ_000209500.1 gene=EmuJ_000209500	1	2	2	131.67	1182	0.0064447	10.625	1//0	0//0	0//0	1//0	0//0	187970000	66	3			-1	2848100	0	0	0	2848100	0	0.56962	1.13924	0	0	0	271730000	0	0	0	0	2.37424e+08
EmuJ_000209600.1	EmuJ_000209600	EmuJ_000209600.1	EmuJ_000209600.1	EmuJ_000209600.1 transcript=EmuJ_000209600.1 gene=EmuJ_000209600	1	3	60.4	14.614	134	0	44.551	1//0	0//1	1//0	0//1	1//0	70114000	6	6			-1	11686000	3186700	0	7602100	0	896790	2.33712	2.87891	19397000	0	30607000	0	7506400	1.64954e+07	0	3.19695e+07	0	6.12862e+06
EmuJ_000209900.1	EmuJ_000209900	EmuJ_000209900.1	EmuJ_000209900.1	EmuJ_000209900.1 transcript=EmuJ_000209900.1 gene=EmuJ_000209900	1	2	3.7	69.318	627	0.002381	14.677	1//0	0//0	1//0	0//0	0//0	4653600	32	3			-1	145420	145420	0	0	0	0	0.029084	0.058168	4653600	0	0	0	0	4.01476e+06	0	0	0
EmuJ_000210000.1	EmuJ_000210000	EmuJ_000210000.1	EmuJ_000210000.1	EmuJ_000210000.1 transcript=EmuJ_000210000.1 gene=EmuJ_000210000	1	15	30.2	83.304	731	0	109.27	1//0	0//0	1//0	1//0	0//0	113870000	48	22			-1	2372200	1613700	0	758520	0	0	0.474444	0.64092	62831000	0	39061000	0	0	2.5487e+07	0	1.47977e+07	0
EmuJ_000211900.1	EmuJ_000211900	EmuJ_000211900.1	EmuJ_000211900.1	EmuJ_000211900.1 transcript=EmuJ_000211900.1 gene=EmuJ_000211900	1	3	9.7	54.281	485	0	18.453	1//0	0//0	1//0	0//0	0//0	31086000	30	4			-1	1036200	169480	0	866720	0	0	0.20724	0.33621	7141500	0	18613000	0	0	4.38633e+06	0	1.82245e+07	0
EmuJ_000212300.1	EmuJ_000212300	EmuJ_000212300.1	EmuJ_000212300.1	EmuJ_000212300.1 transcript=EmuJ_000212300.1 gene=EmuJ_000212300	1	25	32	121.3	1101	0	287.38	1//0	1//0	0//0	1//0	0//0	379490000	47	36			-1	8074200	1302300	6657200	0	114680	0	1.61484	2.56862	73396000	249520000	0	6349800	0	3.74153e+07	1.38565e+08	0	6.80757e+06
EmuJ_000216600.1	EmuJ_000216600	EmuJ_000216600.1	EmuJ_000216600.1	EmuJ_000216600.1 transcript=EmuJ_000216600.1 gene=EmuJ_000216600	1	3	11	36.7	310	0	18.318	1//0	0//0	0//0	0//0	0//0	7006100	14	2			-1	500440	500440	0	0	0	0	0.100088	0.200176	4960300	0	0	0	0	6.04439e+06	0	0	0
EmuJ_000217700.1	EmuJ_000217700	EmuJ_000217700.1	EmuJ_000217700.1	EmuJ_000217700.1 transcript=EmuJ_000217700.1 gene=EmuJ_000217700	1	8	33.4	34.642	299	0	54.556	1//0	1//0	1//0	1//0	1//0	152400000	15	16			-1	10160000	2724100	130620	3444200	378660	3482600	2.03204	1.47826	21478000	3866100	32104000	0	55092000	3.18434e+07	2.25222e+06	2.80125e+07	7.17386e+06	5.26459e+07
EmuJ_000217900.1	EmuJ_000217900	EmuJ_000217900.1	EmuJ_000217900.1	EmuJ_000217900.1 transcript=EmuJ_000217900.1 gene=EmuJ_000217900	1	3	8.7	56.923	504	0	19.82	1//0	1//0	0//0	1//0	0//0	11448000	27	2			-1	424010	116570	307440	0	0	0	0.084802	0.120126	3670500	11503000	0	0	0	2.71533e+06	9.5424e+06	0	0
EmuJ_000219800.1	EmuJ_000219800	EmuJ_000219800.1	EmuJ_000219800.1	EmuJ_000219800.1 transcript=EmuJ_000219800.1 gene=EmuJ_000219800	1	2	37.9	12.991	116	0.003337	11.834	1//0	0//0	1//0	0//0	0//0	43511000	2	3			-1	21755000	0	0	21755000	0	0	4.351	8.702	0	0	32725000	0	0	0	0	3.04962e+07	0
EmuJ_000220300.1	EmuJ_000220300	EmuJ_000220300.1	EmuJ_000220300.1	EmuJ_000220300.1 transcript=EmuJ_000220300.1 gene=EmuJ_000220300	1	2	5.8	58.086	515	0.0022701	12.756	1//0	0//0	0//0	0//0	1//0	13206000	27	1			-1	489090	313200	0	0	0	175890	0.097818	0.127428	5284400	0	0	0	7170600	7.29551e+06	0	0	0	5.40923e+06
EmuJ_000220500.1	EmuJ_000220500	EmuJ_000220500.1	EmuJ_000220500.1	EmuJ_000220500.1 transcript=EmuJ_000220500.1 gene=EmuJ_000220500	1	11	28.3	68.355	597	0	218.89	1//0	1//0	1//0	0//0	0//0	145590000	29	16			-1	5020300	150630	4235800	633780	0	0	1.00404	1.63254	3662000	180150000	11935000	0	0	3.76854e+06	5.78825e+07	1.28823e+07	0
EmuJ_000222600.1	EmuJ_000222600	EmuJ_000222600.1	EmuJ_000222600.1	EmuJ_000222600.1 transcript=EmuJ_000222600.1 gene=EmuJ_000222600	1	4	10.9	75.682	678	0	33.15	1//0	0//0	1//0	1//0	1//0	73348000	45	8			-1	1629900	347590	0	661570	382120	238670	0.32599	0.214535	13921000	0	20156000	17305000	17800000	1.34944e+07	0	2.0866e+07	2.17185e+07	1.22329e+07
EmuJ_000223000.1	EmuJ_000223000	EmuJ_000223000.1	EmuJ_000223000.1	EmuJ_000223000.1 transcript=EmuJ_000223000.1 gene=EmuJ_000223000	1	3	10.4	46.707	415	0	20.067	1//0	0//0	1//0	0//0	1//0	14963000	21	4			-1	712550	154000	0	173800	0	384740	0.142508	0.141707	2907700	0	0	0	0	2.79005e+06	0	2.55813e+06	0	9.20267e+06
EmuJ_000223300.1	EmuJ_000223300	EmuJ_000223300.1	EmuJ_000223300.1	EmuJ_000223300.1 transcript=EmuJ_000223300.1 gene=EmuJ_000223300	1	42	48.1	120.55	1077	0	323.31	1//0	1//0	1//0	1//0	1//0	2238100000	59	128			-1	37933000	13395000	10082000	9655700	2193100	2607600	7.58668	4.43003	780170000	416210000	353670000	205800000	307730000	2.31542e+08	3.06543e+08	2.56956e+08	9.89547e+07	7.23175e+07
EmuJ_000223600.1	EmuJ_000223600	EmuJ_000223600.1	EmuJ_000223600.1	EmuJ_000223600.1 transcript=EmuJ_000223600.1 gene=EmuJ_000223600	1	9	14.5	109.29	987	0	64.12	1//0	1//0	1//0	0//0	1//0	114110000	54	14			-1	2113100	796160	15790	1130400	0	170760	0.422622	0.457829	44708000	634290	43940000	0	3467200	3.08342e+07	980163	3.08373e+07	0	1.05031e+07
EmuJ_000225800.1	EmuJ_000225800	EmuJ_000225800.1	EmuJ_000225800.1	EmuJ_000225800.1 transcript=EmuJ_000225800.1 gene=EmuJ_000225800	1	11	12.8	144.23	1292	0	99.704	1//0	1//0	1//0	1//0	1//0	86907000	55	17			-1	1580100	167600	1066200	249470	72345	24485	0.31602	0.38304	8862900	42331000	8886800	6143800	0	7.95247e+06	2.99205e+07	9.61692e+06	5.02567e+06	1.53378e+06
EmuJ_000226500.1	EmuJ_000226500	EmuJ_000226500.1	EmuJ_000226500.1	EmuJ_000226500.1 transcript=EmuJ_000226500.1 gene=EmuJ_000226500	1	4	4.3	139.5	1291	0	32.583	1//0	1//0	1//0	0//0	0//0	42284000	57	7			-1	741820	202160	68303	471360	0	0	0.148365	0.177569	9793600	9711600	14420000	0	0	9.94105e+06	4.47559e+06	1.59941e+07	0
EmuJ_000227300.1	EmuJ_000227300	EmuJ_000227300.1	EmuJ_000227300.1	EmuJ_000227300.1 transcript=EmuJ_000227300.1 gene=EmuJ_000227300	1	6	36.4	15.452	132	0	84.2	1//0	1//0	1//0	1//0	1//0	8432900000	8	71			-1	1054100000	198090000	303440000	313960000	180960000	57647000	210.819	93.5222	1999300000	3144300000	3054500000	2065000000	729450000	1.32273e+09	2.66703e+09	1.67292e+09	1.78327e+09	5.16839e+08
EmuJ_000228600.1	EmuJ_000228600	EmuJ_000228600.1	EmuJ_000228600.1	EmuJ_000228600.1 transcript=EmuJ_000228600.1 gene=EmuJ_000228600	1	4	29.9	21.891	194	0	31.735	1//0	0//0	1//0	1//0	0//0	63607000	9	9			-1	7067400	3708900	0	1297900	2060600	0	1.41348	1.39262	19031000	0	18144000	30511000	0	2.68342e+07	0	8.18723e+06	2.34238e+07
EmuJ_000231300.1	EmuJ_000231300	EmuJ_000231300.1	EmuJ_000231300.1	EmuJ_000231300.1 transcript=EmuJ_000231300.1 gene=EmuJ_000231300	1	8	38.3	33.837	295	0	140.47	1//0	1//0	1//0	1//0	1//0	503590000	18	23			-1	27977000	4709500	1581000	12278000	3576500	5832800	5.59556	3.62463	69640000	60275000	107580000	75259000	116400000	7.19175e+07	3.27145e+07	1.07071e+08	6.58144e+07	1.19583e+08
EmuJ_000233100.1	EmuJ_000233100	EmuJ_000233100.1	EmuJ_000233100.1	EmuJ_000233100.1 transcript=EmuJ_000233100.1 gene=EmuJ_000233100	1	8	38.6	30.659	290	0	74.302	0//0	1//0	1//0	0//0	1//0	105010000	15	13			-1	7000900	0	338910	6189900	0	472070	1.40018	2.40209	0	6821900	61822000	0	7260300	0	5.84403e+06	3.73615e+07	0	8.06538e+06
EmuJ_000234400.1	EmuJ_000234400	EmuJ_000234400.1	EmuJ_000234400.1	EmuJ_000234400.1 transcript=EmuJ_000234400.1 gene=EmuJ_000234400	1	4	16.3	42.385	386	0	32.591	1//0	1//0	1//0	0//0	1//0	70645000	19	11			-1	3718100	165140	0	3281900	0	271100	0.743628	1.27332	2652700	0	46723000	0	3798800	2.70696e+06	0	4.0522e+07	0	5.86688e+06
EmuJ_000235800.1	EmuJ_000235800	EmuJ_000235800.1	EmuJ_000235800.1	EmuJ_000235800.1 transcript=EmuJ_000235800.1 gene=EmuJ_000235800	1	12	39.7	33.427	310	0	104.89	1//0	1//0	1//0	1//0	1//0	393930000	13	32			-1	30302000	10744000	151760	6094100	1621700	11691000	6.06051	4.65306	93741000	3481300	54128000	18562000	155020000	7.48734e+07	2.26797e+06	3.82838e+07	2.66281e+07	9.98829e+07
EmuJ_000236300.1	EmuJ_000236300	EmuJ_000236300.1	EmuJ_000236300.1	EmuJ_000236300.1 transcript=EmuJ_000236300.1 gene=EmuJ_000236300	1	5	4.3	183.78	1652	0	36.096	1//0	1//0	0//0	1//0	0//0	27353000	76	9			-1	359910	189450	170460	0	0	0	0.071982	0.0883639	15525000	11348000	0	0	0	1.24219e+07	1.26241e+07	0	0
EmuJ_000236400.1	EmuJ_000236400	EmuJ_000236400.1	EmuJ_000236400.1	EmuJ_000236400.1 transcript=EmuJ_000236400.1 gene=EmuJ_000236400	1	12	47.9	51.968	482	0	156.02	1//0	0//0	1//0	1//0	1//0	450870000	22	28			-1	20494000	7378500	0	9209700	284360	3621600	4.09883	3.70015	179810000	0	130670000	12007000	75615000	1.0102e+08	0	7.88242e+07	7.90137e+06	8.15433e+07
EmuJ_000237250.1	EmuJ_000237250	EmuJ_000237250.1	EmuJ_000237250.1	EmuJ_000237250.1 transcript=EmuJ_000237250.1 gene=EmuJ_000237250	1	2	11.2	33.284	294	0.0023557	14.109	0//0	0//0	1//0	0//0	0//0	7071200	16	2			-1	441950	0	0	441950	0	0	0.08839	0.17678	0	0	4721800	0	0	0	0	4.95617e+06	0
EmuJ_000239200.1	EmuJ_000239200	EmuJ_000239200.1	EmuJ_000239200.1	EmuJ_000239200.1 transcript=EmuJ_000239200.1 gene=EmuJ_000239200	1	10	58.3	24.301	216	0	323.31	1//0	1//0	1//0	1//0	1//0	263270000	11	23			-1	23934000	14331000	210510	5320800	2159900	1911000	4.78664	5.04956	107310000	5002500	58188000	14638000	18644000	8.23981e+07	2.66193e+06	3.5623e+07	3.00087e+07	2.39429e+07
EmuJ_000239500.1	EmuJ_000239500	EmuJ_000239500.1	EmuJ_000239500.1	EmuJ_000239500.1 transcript=EmuJ_000239500.1 gene=EmuJ_000239500	1	7	7.3	180.95	1670	0	46.867	0//0	1//0	0//0	0//0	0//0	49433000	77	6			-1	641990	0	641990	0	0	0	0.128398	0.256796	0	41521000	0	0	0	0	3.88824e+07	0	0
EmuJ_000240100.1	EmuJ_000240100	EmuJ_000240100.1	EmuJ_000240100.1	EmuJ_000240100.1 transcript=EmuJ_000240100.1 gene=EmuJ_000240100	1	6	8.3	107.56	976	0	42.187	1//0	1//0	1//0	1//0	1//0	127020000	42	17			-1	3024400	124650	107180	1170300	1096900	525340	0.604874	0.457479	6499400	13725000	34664000	44716000	24326000	4.51669e+06	5.17498e+06	3.03993e+07	4.73506e+07	2.51311e+07
EmuJ_000241300.1	EmuJ_000241300	EmuJ_000241300.1	EmuJ_000241300.1	EmuJ_000241300.1 transcript=EmuJ_000241300.1 gene=EmuJ_000241300	1	31	29.3	123.61	1148	0	323.31	1//0	1//0	1//0	1//0	1//0	2161800000	37	109			-1	58426000	28012000	17768000	5610400	5423100	1612100	11.6851	9.80968	894050000	982650000	217130000	250790000	79779000	2.62772e+08	2.29327e+08	8.06694e+07	1.49491e+08	4.05454e+07
EmuJ_000241900.1	EmuJ_000241900	EmuJ_000241900.1	EmuJ_000241900.1	EmuJ_000241900.1 transcript=EmuJ_000241900.1 gene=EmuJ_000241900	1	7	33.5	39.891	349	0	63.883	1//0	1//0	1//0	1//0	1//0	175720000	20	13			-1	8785800	1532500	265360	1589500	1274700	4123700	1.75715	1.27572	30753000	13280000	36466000	0	55522000	2.25786e+07	6.10084e+06	2.22822e+07	3.22001e+07	6.1645e+07
EmuJ_000242700.1	EmuJ_000242700	EmuJ_000242700.1	EmuJ_000242700.1	EmuJ_000242700.1 transcript=EmuJ_000242700.1 gene=EmuJ_000242700	1	4	22.6	39.092	354	0	36.711	1//0	0//0	1//0	0//0	0//0	19513000	15	5			-1	1300900	701400	0	599460	0	0	0.260172	0.320271	10270000	0	0	0	0	9.0766e+06	0	6.30231e+06	0
EmuJ_000243600.1	EmuJ_000243600	EmuJ_000243600.1	EmuJ_000243600.1	EmuJ_000243600.1 transcript=EmuJ_000243600.1 gene=EmuJ_000243600	1	6	23.9	34.862	310	0	38.426	1//0	1//0	1//0	0//0	0//0	46213000	21	9			-1	2200600	260450	1538000	402230	0	0	0.440136	0.570345	5467400	45419000	6621100	0	0	4.71865e+06	2.34528e+07	5.92033e+06	0
EmuJ_000244200.1	EmuJ_000244200	EmuJ_000244200.1	EmuJ_000244200.1	EmuJ_000244200.1 transcript=EmuJ_000244200.1 gene=EmuJ_000244200	1	4	30.1	23.202	206	0	46.724	1//0	0//0	1//0	1//0	1//0	237910000	13	14			-1	18301000	3944100	0	5039600	4821000	4496100	3.66016	1.8669	46300000	0	51725000	66827000	74080000	4.42343e+07	0	4.59185e+07	7.0036e+07	6.65746e+07
EmuJ_000245300.1	EmuJ_000245300	EmuJ_000245300.1	EmuJ_000245300.1	EmuJ_000245300.1 transcript=EmuJ_000245300.1 gene=EmuJ_000245300	1	6	31.2	33.714	288	0	41.857	1//0	0//0	1//0	0//0	1//0	55569000	16	9			-1	3473100	511080	0	2187100	0	774870	0.69461	0.804067	10956000	0	19929000	0	9237100	7.0547e+06	0	2.23921e+07	0	1.41213e+07
EmuJ_000245600.1	EmuJ_000245600	EmuJ_000245600.1	EmuJ_000245600.1	EmuJ_000245600.1 transcript=EmuJ_000245600.1 gene=EmuJ_000245600	1	13	36.8	65.593	587	0	171.52	1//0	1//0	1//0	1//0	1//0	773090000	34	45			-1	22738000	7676500	8105700	4208300	1590500	1156900	4.54758	2.92597	235110000	369130000	148660000	61090000	58593000	1.33204e+08	1.54126e+08	7.20695e+07	5.60837e+07	4.48026e+07
EmuJ_000246500.1	EmuJ_000246500	EmuJ_000246500.1	EmuJ_000246500.1	EmuJ_000246500.1 transcript=EmuJ_000246500.1 gene=EmuJ_000246500	1	2	43.1	22.035	195	0.001218	15.978	1//0	1//0	1//0	1//0	1//0	155160000	11	11			-1	14105000	2599500	297070	3431500	2291000	5486300	2.82107	1.68385	30288000	6265900	31176000	33933000	50301000	2.46689e+07	3.75642e+06	2.64565e+07	3.18299e+07	6.87383e+07
EmuJ_000246600.1	EmuJ_000246600	EmuJ_000246600.1	EmuJ_000246600.1	EmuJ_000246600.1 transcript=EmuJ_000246600.1 gene=EmuJ_000246600	1	10	51.1	26.978	235	0	213.92	1//0	1//0	1//0	1//0	1//0	931280000	10	38			-1	93128000	17267000	1172000	26001000	19157000	29531000	18.6256	9.79878	179260000	34156000	250660000	193130000	262400000	1.09467e+08	1.34731e+07	1.46798e+08	1.95924e+08	2.48107e+08
EmuJ_000248300.1	EmuJ_000248300	EmuJ_000248300.1	EmuJ_000248300.1	EmuJ_000248300.1 transcript=EmuJ_000248300.1 gene=EmuJ_000248300	1	9	23.8	68.864	601	0	66.936	1//0	0//0	1//0	0//0	1//0	86048000	36	11			-1	2390200	438770	0	1145600	0	805840	0.478042	0.449817	18767000	0	35287000	0	27535000	1.36275e+07	0	2.26947e+07	0	3.30428e+07
EmuJ_000249600.1	EmuJ_000249600	EmuJ_000249600.1	EmuJ_000249600.1	EmuJ_000249600.1 transcript=EmuJ_000249600.1 gene=EmuJ_000249600	1	12	31.4	71.632	649	0	182.84	1//0	1//0	1//0	1//0	1//0	1834400000	35	36			-1	52411000	4343900	2344700	12756000	13497000	19469000	10.4821	6.30745	195290000	147140000	385700000	535430000	643250000	1.24344e+08	9.4336e+07	2.48838e+08	5.72554e+08	6.60181e+08
EmuJ_000250600.1	EmuJ_000250600	EmuJ_000250600.1	EmuJ_000250600.1	EmuJ_000250600.1 transcript=EmuJ_000250600.1 gene=EmuJ_000250600	1	4	16.9	40.945	367	0	24.915	1//0	0//0	0//0	0//0	1//0	26636000	23	4			-1	1158100	877190	0	0	0	280910	0.23162	0.340627	19694000	0	0	0	0	1.74054e+07	0	0	0	7.35886e+06
EmuJ_000252500.1	EmuJ_000252500	EmuJ_000252500.1	EmuJ_000252500.1	EmuJ_000252500.1 transcript=EmuJ_000252500.1 gene=EmuJ_000252500	1	2	12.6	23.687	215	0.0022936	13.476	0//0	0//0	1//0	0//0	1//0	49220000	12	3			-1	4101600	0	0	2002700	0	2099000	0.82034	1.00517	0	0	16569000	0	24388000	0	0	1.68437e+07	0	2.8688e+07
EmuJ_000252800.1	EmuJ_000252800	EmuJ_000252800.1	EmuJ_000252800.1	EmuJ_000252800.1 transcript=EmuJ_000252800.1 gene=EmuJ_000252800	1	3	15.7	23.955	204	0	18.837	1//0	0//0	1//0	0//0	1//0	60485000	9	6			-1	6720600	3290500	0	1637200	0	1792900	1.34412	1.24008	18333000	0	10905000	0	16036000	2.55485e+07	0	1.03277e+07	0	1.83789e+07
EmuJ_000254600.1	EmuJ_000254600	EmuJ_000254600.1	EmuJ_000254600.1	EmuJ_000254600.1 transcript=EmuJ_000254600.1 gene=EmuJ_000254600	1	27	84.2	36.505	341	0	323.31	1//0	1//0	1//0	1//0	1//0	19759000000	19	203			-1	1040000000	238380000	64541000	299310000	182350000	255370000	207.99	80.9232	2689200000	2099100000	3758100000	4538500000	4733800000	2.00911e+09	6.32726e+08	2.02079e+09	1.6723e+09	2.35287e+09
EmuJ_000254750.1	EmuJ_000254750	EmuJ_000254750.1;EmuJ_000674900.1	EmuJ_000254750.1	EmuJ_000254750.1 transcript=EmuJ_000254750.1 gene=EmuJ_000254750	2	13	73.1	20.738	182	0	151.7	1//0	1//0	1//0	1//0	1//0	1918100000	10	54			-1;-1	191810000	49729000	1954300	96779000	14580000	28767000	38.3619	33.2413	412580000	59275000	780930000	192170000	272770000	2.89593e+08	2.24658e+07	4.67507e+08	1.84156e+08	2.87053e+08
EmuJ_000255300.1	EmuJ_000255300	EmuJ_000255300.1	EmuJ_000255300.1	EmuJ_000255300.1 transcript=EmuJ_000255300.1 gene=EmuJ_000255300	1	5	36.2	21.872	199	0	36.548	1//0	1//0	1//0	1//0	1//0	416510000	12	17			-1	34709000	7180500	525280	9573200	6232900	11197000	6.94178	3.6541	51387000	41888000	65915000	106080000	133690000	7.43367e+07	7.24615e+06	8.05184e+07	9.44699e+07	1.53044e+08
EmuJ_000255800.1	EmuJ_000255800	EmuJ_000255800.1	EmuJ_000255800.1	EmuJ_000255800.1 transcript=EmuJ_000255800.1 gene=EmuJ_000255800	1	98	55.3	266.77	2425	0	323.31	1//0	1//0	1//0	1//0	1//0	5328400000	106	290			-1	50268000	1862300	10900000	17171000	14112000	6222000	10.0535	5.47034	291280000	766160000	1120700000	1385800000	1087100000	6.79798e+07	2.48149e+08	1.86709e+08	3.43157e+08	1.86196e+08
EmuJ_000256300.1	EmuJ_000256300	EmuJ_000256300.1	EmuJ_000256300.1	EmuJ_000256300.1 transcript=EmuJ_000256300.1 gene=EmuJ_000256300	1	2	11.2	39.879	366	0	16.906	1//0	0//0	1//0	0//0	1//0	69841000	15	4			-1	4656100	1494000	0	2573200	0	588880	0.931216	0.986343	18901000	0	27417000	0	10743000	1.9333e+07	0	2.70539e+07	0	1.00609e+07
EmuJ_000256500.1	EmuJ_000256500	EmuJ_000256500.1	EmuJ_000256500.1	EmuJ_000256500.1 transcript=EmuJ_000256500.1 gene=EmuJ_000256500	1	9	24.9	61.852	563	0	80.744	1//0	1//0	1//0	1//0	1//0	139610000	33	10			-1	4230600	190840	123500	3197900	481360	236980	0.846116	1.18208	0	0	84386000	17342000	8947500	5.43307e+06	4.68504e+06	4.7553e+07	2.00635e+07	8.90744e+06
EmuJ_000261400.1	EmuJ_000261400	EmuJ_000261400.1	EmuJ_000261400.1	EmuJ_000261400.1 transcript=EmuJ_000261400.1 gene=EmuJ_000261400	1	7	46.1	21.218	191	0	70.838	1//0	1//0	1//0	1//0	1//0	1027400000	8	22			-1	128420000	23273000	1022300	10933000	55190000	38001000	25.6839	19.2557	126740000	19635000	109060000	650530000	254230000	1.49573e+08	9.40124e+06	6.13008e+07	5.57668e+08	3.4627e+08
EmuJ_000261600.1	EmuJ_000261600	EmuJ_000261600.1	EmuJ_000261600.1	EmuJ_000261600.1 transcript=EmuJ_000261600.1 gene=EmuJ_000261600	1	16	54.1	39.893	366	0	264.19	1//0	1//0	1//0	1//0	1//0	857040000	15	62			-1	57136000	13268000	9286600	24553000	594320	9433900	11.4272	7.76636	183130000	228340000	243370000	12939000	156790000	8.222e+07	7.44046e+07	1.23027e+08	1.12598e+07	8.89544e+07
EmuJ_000262050.1	EmuJ_000262050	EmuJ_000262050.1	EmuJ_000262050.1	EmuJ_000262050.1 transcript=EmuJ_000262050.1 gene=EmuJ_000262050	1	6	16.1	57.506	541	0	52.899	1//0	1//0	1//0	1//0	0//0	47754000	18	13			-1	2653000	514280	1771600	367140	0	0	0.530604	0.652708	13034000	23911000	6395200	0	0	7.98612e+06	2.32969e+07	4.63193e+06	0
EmuJ_000262400.1	EmuJ_000262400	EmuJ_000262400.1	EmuJ_000262400.1	EmuJ_000262400.1 transcript=EmuJ_000262400.1 gene=EmuJ_000262400	1	2	2.1	119.88	1079	0.0054113	11.014	0//0	0//0	1//0	1//0	1//0	7477900	48	3			-1	155790	0	0	0	155790	0	0.031158	0.062316	0	0	0	7346600	0	0	0	0	9.44494e+06	0
EmuJ_000262500.1	EmuJ_000262500	EmuJ_000262500.1	EmuJ_000262500.1	EmuJ_000262500.1 transcript=EmuJ_000262500.1 gene=EmuJ_000262500	1	2	4.6	58.517	548	0	24.568	1//0	0//0	1//0	1//0	1//0	19082000	13	5			-1	1467800	258730	0	1209100	0	0	0.293566	0.468606	5813900	0	10039000	0	0	2.90168e+06	0	1.10171e+07	0	0
EmuJ_000264300.1	EmuJ_000264300	EmuJ_000264300.1	EmuJ_000264300.1	EmuJ_000264300.1 transcript=EmuJ_000264300.1 gene=EmuJ_000264300	1	2	5.4	58.724	556	0.0022676	12.672	1//0	0//0	1//0	1//0	0//0	12065000	15	4			-1	804320	392220	0	181260	230840	0	0.160864	0.148723	3878000	0	3359500	4459800	0	5.07573e+06	0	1.90567e+06	4.37343e+06
EmuJ_000264700.1	EmuJ_000264700	EmuJ_000264700.1	EmuJ_000264700.1	EmuJ_000264700.1 transcript=EmuJ_000264700.1 gene=EmuJ_000264700	1	17	27.3	99.909	893	0	175.69	1//0	1//0	1//0	0//0	0//0	217180000	49	22			-1	4432300	1281700	3014600	135960	0	0	0.886452	1.16791	64504000	110960000	5311700	0	0	3.36502e+07	6.48977e+07	4.6693e+06	0
EmuJ_000264900.1	EmuJ_000264900	EmuJ_000264900.1	EmuJ_000264900.1	EmuJ_000264900.1 transcript=EmuJ_000264900.1 gene=EmuJ_000264900	1	21	47.9	63.798	568	0	181.34	1//0	1//0	1//0	1//0	1//0	713440000	38	46			-1	18775000	3526900	397600	9414700	2154800	3280800	3.75496	3.03782	131010000	29106000	217050000	127880000	165740000	6.26154e+07	1.73686e+07	1.0426e+08	7.04149e+07	1.06511e+08
EmuJ_000278400.1	EmuJ_000278400	EmuJ_000278400.1	EmuJ_000278400.1	EmuJ_000278400.1 transcript=EmuJ_000278400.1 gene=EmuJ_000278400	1	11	23.1	51.781	454	0	82.741	1//0	1//0	1//0	1//0	0//0	303330000	19	22			-1	15965000	6414400	8183800	1226400	140370	0	3.19299	3.4254	117910000	232660000	11557000	3266400	0	5.65298e+07	9.95478e+07	1.63323e+07	3.36867e+06
EmuJ_000283100.1	EmuJ_000283100	EmuJ_000283100.1	EmuJ_000283100.1	EmuJ_000283100.1 transcript=EmuJ_000283100.1 gene=EmuJ_000283100	1	6	19.8	53.713	491	0	69.04	1//0	0//0	1//0	0//0	1//0	136950000	23	11			-1	5954500	2185300	0	2252700	0	1516500	1.1909	1.00586	46479000	0	44709000	0	29575000	4.33625e+07	0	3.4886e+07	0	3.61321e+07
EmuJ_000290500.1	EmuJ_000290500	EmuJ_000290500.1;EmuJ_000291500.1	EmuJ_000290500.1;EmuJ_000291500.1	EmuJ_000290500.1 transcript=EmuJ_000290500.1 gene=EmuJ_000290500;EmuJ_000291500.1 transcript=EmuJ_000291500.1 gene=EmuJ_000291500	2	6	22	32.413	286	0	79.835	1//0	1//0	1//0	1//0	1//0	84945000	13	9			-1;-1	6534200	1614200	301850	2785600	1523700	308820	1.30683	0.931051	15496000	12408000	22825000	20407000	0	1.81038e+07	4.511e+06	2.21177e+07	2.502e+07	4.57263e+06
EmuJ_000292600.1	EmuJ_000292600	EmuJ_000292600.1	EmuJ_000292600.1	EmuJ_000292600.1 transcript=EmuJ_000292600.1 gene=EmuJ_000292600	1	6	21.8	50.908	454	0	136.44	1//0	1//0	1//0	0//0	1//0	129760000	21	13			-1	6179200	704890	174200	2825600	0	2474600	1.23586	1.18306	18284000	9397700	39584000	0	45354000	1.27706e+07	4.20521e+06	3.48723e+07	0	4.90249e+07
EmuJ_000292700.1	EmuJ_000292700	EmuJ_000292700.1	EmuJ_000292700.1	EmuJ_000292700.1 transcript=EmuJ_000292700.1 gene=EmuJ_000292700	1	55	82.4	71.496	638	0	323.31	1//0	1//0	1//0	1//0	1//0	15168000000	42	352			-1	361150000	64650000	93066000	102170000	45392000	55877000	72.231	21.7977	2758800000	4968800000	3183100000	2506500000	3067700000	5.38898e+08	8.44818e+08	6.5093e+08	6.26837e+08	6.80762e+08
EmuJ_000294450.1	EmuJ_000294450	EmuJ_000294450.1	EmuJ_000294450.1	EmuJ_000294450.1 transcript=EmuJ_000294450.1 gene=EmuJ_000294450	1	5	14.2	57.634	529	0	33.753	1//0	0//0	1//0	1//0	1//0	29226000	29	7			-1	1007800	372960	0	141980	167920	324950	0.201562	0.134098	7345100	0	5302700	0	6093700	9.33102e+06	0	2.88587e+06	6.15054e+06	1.07335e+07
EmuJ_000294500.1	EmuJ_000294500	EmuJ_000294500.1	EmuJ_000294500.1	EmuJ_000294500.1 transcript=EmuJ_000294500.1 gene=EmuJ_000294500	1	4	26	26.749	242	0	35.287	1//0	0//0	1//0	0//0	1//0	55044000	9	8			-1	6116000	2984800	0	1331100	0	1800000	1.22318	1.1349	17819000	0	5674800	0	17870000	2.3176e+07	0	8.39681e+06	0	1.84518e+07
EmuJ_000296900.1	EmuJ_000296900	EmuJ_000296900.1	EmuJ_000296900.1	EmuJ_000296900.1 transcript=EmuJ_000296900.1 gene=EmuJ_000296900	1	3	7.2	73.486	676	0	33.367	0//0	1//0	0//0	0//0	0//0	13118000	31	3			-1	423160	0	423160	0	0	0	0.084632	0.169264	0	19125000	0	0	0	0	1.50801e+07	0	0
EmuJ_000297200.1	EmuJ_000297200	EmuJ_000297200.1	EmuJ_000297200.1	EmuJ_000297200.1 transcript=EmuJ_000297200.1 gene=EmuJ_000297200	1	6	35.2	37.154	338	0	58.675	1//0	0//0	1//0	0//0	1//0	50359000	17	8			-1	2962300	1652900	0	651100	0	658340	0.592468	0.605695	21259000	0	7381700	0	8542600	1.95118e+07	0	7.75821e+06	0	1.27477e+07
EmuJ_000301100.1	EmuJ_000301100	EmuJ_000301100.1	EmuJ_000301100.1	EmuJ_000301100.1 transcript=EmuJ_000301100.1 gene=EmuJ_000301100	1	10	44.7	30.425	266	0	73.163	1//0	1//0	1//0	0//0	1//0	393080000	18	26			-1	21838000	9803300	1852700	9339900	0	841740	4.36753	4.29192	115830000	51289000	115020000	0	19691000	1.11558e+08	3.38737e+07	7.83556e+07	0	1.72577e+07
EmuJ_000302000.1	EmuJ_000302000	EmuJ_000302000.1	EmuJ_000302000.1	EmuJ_000302000.1 transcript=EmuJ_000302000.1 gene=EmuJ_000302000	1	4	23.8	22.914	206	0	29.426	1//0	0//0	1//0	0//0	1//0	79390000	9	8			-1	8821100	2078700	0	4111100	0	2631200	1.7642	1.5864	18370000	0	18179000	0	22348000	1.61397e+07	0	2.04977e+07	0	2.69728e+07
EmuJ_000305200.1	EmuJ_000305200	EmuJ_000305200.1	EmuJ_000305200.1	EmuJ_000305200.1 transcript=EmuJ_000305200.1 gene=EmuJ_000305200	1	2	6	58.801	537	0.0024125	15.393	1//0	0//0	1//0	0//0	1//0	9233000	18	4			-1	512940	0	0	226120	0	286820	0.102588	0.127102	0	0	3061300	0	4629300	0	0	2.85279e+06	0	5.88032e+06
EmuJ_000305400.1	EmuJ_000305400	EmuJ_000305400.1	EmuJ_000305400.1	EmuJ_000305400.1 transcript=EmuJ_000305400.1 gene=EmuJ_000305400	1	2	9.1	39.559	363	0	17.505	1//0	0//0	1//0	0//0	0//0	27644000	20	4			-1	1382200	1185700	0	196490	0	0	0.276438	0.460956	13968000	0	9387000	0	0	2.04589e+07	0	2.75438e+06	0
EmuJ_000315600.1	EmuJ_000315600	EmuJ_000315600.1	EmuJ_000315600.1	EmuJ_000315600.1 transcript=EmuJ_000315600.1 gene=EmuJ_000315600	1	17	71.2	22.772	198	0	323.31	1//0	1//0	1//0	1//0	1//0	6267000000	9	122			-1	696330000	298450000	130400000	148590000	35348000	83549000	139.267	88.7789	2116100000	2013800000	990520000	489650000	898580000	1.43414e+09	9.39024e+08	5.29748e+08	3.31394e+08	6.13998e+08
EmuJ_000316200.1	EmuJ_000316200	EmuJ_000316200.1	EmuJ_000316200.1	EmuJ_000316200.1 transcript=EmuJ_000316200.1 gene=EmuJ_000316200	1	3	17.5	32.333	292	0	23.003	1//0	0//0	1//0	0//0	0//0	12624000	13	4			-1	971080	746620	0	224460	0	0	0.194216	0.28956	5003900	0	3816300	0	0	8.37357e+06	0	2.04521e+06	0
EmuJ_000316400.1	EmuJ_000316400	EmuJ_000316400.1	EmuJ_000316400.1	EmuJ_000316400.1 transcript=EmuJ_000316400.1 gene=EmuJ_000316400	1	3	9.7	35.968	339	0	18.832	0//0	1//0	0//0	0//0	0//0	14611000	12	3			-1	1217600	0	1217600	0	0	0	0.24352	0.48704	0	21310000	0	0	0	0	1.67966e+07	0	0
EmuJ_000317500.1	EmuJ_000317500	EmuJ_000317500.1	EmuJ_000317500.1	EmuJ_000317500.1 transcript=EmuJ_000317500.1 gene=EmuJ_000317500	1	14	43.8	65.908	587	0	169.05	0//0	1//0	1//0	0//0	1//0	397970000	30	24			-1	13266000	0	1811100	8491900	0	2962600	2.65312	3.12967	0	92261000	142710000	0	124770000	0	5.40202e+07	7.89321e+07	0	5.71927e+07
EmuJ_000317800.1	EmuJ_000317800	EmuJ_000317800.1	EmuJ_000317800.1	EmuJ_000317800.1 transcript=EmuJ_000317800.1 gene=EmuJ_000317800	1	11	58.8	33.072	301	0	118.17	1//0	1//0	1//0	1//0	1//0	574040000	11	29			-1	52185000	24281000	1055900	13870000	1240800	11738000	10.4371	8.69149	190500000	18852000	98564000	14293000	118060000	1.1032e+08	1.33522e+07	5.93037e+07	1.72393e+07	9.69939e+07
EmuJ_000320800.1	EmuJ_000320800	EmuJ_000320800.1	EmuJ_000320800.1	EmuJ_000320800.1 transcript=EmuJ_000320800.1 gene=EmuJ_000320800	1	5	47.6	14.17	126	0	55.869	1//0	1//0	1//0	1//0	1//0	558530000	8	32			-1	69816000	9726700	4341000	32202000	7195800	16350000	13.9631	9.94669	87493000	42212000	339220000	76639000	142790000	6.37705e+07	3.99219e+07	1.49982e+08	7.27091e+07	1.48981e+08
EmuJ_000322250.1	EmuJ_000322250	EmuJ_000322250.1	EmuJ_000322250.1	EmuJ_000322250.1 transcript=EmuJ_000322250.1 gene=EmuJ_000322250	1	3	2.5	210.33	1933	0	18.899	1//0	0//0	1//0	1//0	0//0	5553600	84	4			-1	66115	0	0	32501	33614	0	0.013223	0.0161986	0	0	816660	3938000	0	0	0	1.91352e+06	3.56621e+06
EmuJ_000324100.1	EmuJ_000324100	EmuJ_000324100.1	EmuJ_000324100.1	EmuJ_000324100.1 transcript=EmuJ_000324100.1 gene=EmuJ_000324100	1	3	6.3	110.2	995	0	30.194	1//0	0//0	1//0	0//0	0//0	14919000	44	4			-1	339070	44073	0	295000	0	0	0.0678146	0.114868	0	0	8710400	0	0	1.67299e+06	0	9.09763e+06	0
EmuJ_000331050.1	EmuJ_000331050	EmuJ_000331050.1	EmuJ_000331050.1	EmuJ_000331050.1 transcript=EmuJ_000331050.1 gene=EmuJ_000331050	1	3	3.8	129.76	1136	0	18.098	1//0	0//0	1//0	0//0	0//0	14417000	58	1			-1	248570	28643	0	219930	0	0	0.0497146	0.0858276	0	0	9910000	0	0	1.43324e+06	0	8.94063e+06	0
EmuJ_000331100.1	EmuJ_000331100	EmuJ_000331100.1	EmuJ_000331100.1	EmuJ_000331100.1 transcript=EmuJ_000331100.1 gene=EmuJ_000331100	1	6	33.5	24.785	215	0	62.823	1//0	0//0	1//0	1//0	0//0	101800000	11	8			-1	9254700	4229500	0	4345200	679970	0	1.85093	2.00509	34496000	0	32072000	0	0	4.01379e+07	0	3.08501e+07	9.44722e+06
EmuJ_000332000.1	EmuJ_000332000	EmuJ_000332000.1	EmuJ_000332000.1	EmuJ_000332000.1 transcript=EmuJ_000332000.1 gene=EmuJ_000332000	1	8	40.7	36.763	339	0	66.126	1//0	0//0	1//0	0//0	1//0	87178000	17	13			-1	5128100	1835000	0	2662200	0	630920	1.02562	1.05765	22352000	0	29098000	0	10343000	2.38025e+07	0	2.11456e+07	0	1.22164e+07
EmuJ_000334400.1	EmuJ_000334400	EmuJ_000334400.1	EmuJ_000334400.1	EmuJ_000334400.1 transcript=EmuJ_000334400.1 gene=EmuJ_000334400	1	11	67.7	18.297	161	0	90.842	1//0	1//0	1//0	1//0	1//0	942460000	13	43			-1	72497000	19260000	1531900	32193000	6850500	12661000	14.4993	10.6374	201730000	52718000	244550000	145600000	220470000	9.89256e+07	2.28933e+07	1.54407e+08	8.76163e+07	1.35158e+08
EmuJ_000334500.1	EmuJ_000334500	EmuJ_000334500.1	EmuJ_000334500.1	EmuJ_000334500.1 transcript=EmuJ_000334500.1 gene=EmuJ_000334500	1	4	12.9	69.463	613	0	59.566	1//0	1//0	1//0	0//0	0//0	98868000	29	6			-1	3409200	2124400	993010	291820	0	0	0.681846	0.807432	32536000	42122000	17405000	0	0	5.31505e+07	3.31041e+07	5.93161e+06	0
EmuJ_000334550.1	EmuJ_000334550	EmuJ_000334550.1	EmuJ_000334550.1	EmuJ_000334550.1 transcript=EmuJ_000334550.1 gene=EmuJ_000334550	1	2	31.8	11.533	107	0.0012092	15.441	1//0	1//0	1//0	0//0	1//0	42558000	4	10			-1	10639000	2268700	1334600	2743100	0	4293000	2.12788	1.43131	11149000	9872800	17797000	0	9718300	7.82893e+06	6.13671e+06	7.69058e+06	0	1.95592e+07
EmuJ_000338600.1	EmuJ_000338600	EmuJ_000338600.1	EmuJ_000338600.1	EmuJ_000338600.1 transcript=EmuJ_000338600.1 gene=EmuJ_000338600	1	3	5.8	81.32	737	0	20.657	1//0	0//0	1//0	0//0	1//0	17533000	46	4			-1	381150	96645	0	212220	0	72286	0.0762302	0.0781635	4790000	0	6060800	0	5036900	3.83541e+06	0	6.84212e+06	0	3.78729e+06
EmuJ_000339600.1	EmuJ_000339600	EmuJ_000339600.1	EmuJ_000339600.1	EmuJ_000339600.1 transcript=EmuJ_000339600.1 gene=EmuJ_000339600	1	2	4.2	55.73	481	0.0022371	12.081	0//0	1//0	0//0	0//0	1//0	18468000	28	1			-1	659580	0	349160	0	0	310420	0.131916	0.162027	0	0	0	0	7687500	0	1.12386e+07	0	0	9.90008e+06
EmuJ_000340400.1	EmuJ_000340400	EmuJ_000340400.1	EmuJ_000340400.1	EmuJ_000340400.1 transcript=EmuJ_000340400.1 gene=EmuJ_000340400	1	2	30.9	45.672	404	0	21.38	0//0	1//0	0//0	0//0	0//0	17467000	23	1			-1	759430	0	759430	0	0	0	0.151886	0.303772	0	25520000	0	0	0	0	2.00794e+07	0	0
EmuJ_000340500.1	EmuJ_000340500	EmuJ_000340500.1	EmuJ_000340500.1	EmuJ_000340500.1 transcript=EmuJ_000340500.1 gene=EmuJ_000340500	1	11	39.5	47.762	428	0	101.87	1//0	1//0	1//0	0//0	0//0	162910000	21	18			-1	7757800	65543	7007900	684420	0	0	1.55157	2.74031	1582700	222000000	4628900	0	0	1.18745e+06	9.46746e+07	1.00738e+07	0
EmuJ_000342600.1	EmuJ_000342600	EmuJ_000342600.1	EmuJ_000342600.1	EmuJ_000342600.1 transcript=EmuJ_000342600.1 gene=EmuJ_000342600	1	2	1.9	113.27	1026	0.0022523	12.404	1//0	1//0	0//0	0//0	0//0	3171000	45	2			-1	70466	0	70466	0	0	0	0.0140932	0.0281864	0	2373300	0	0	0	0	3.64526e+06	0	0
EmuJ_000342900.1	EmuJ_000342900	EmuJ_000342900.1	EmuJ_000342900.1	EmuJ_000342900.1 transcript=EmuJ_000342900.1 gene=EmuJ_000342900	1	14	66.9	19.39	169	0	295.14	1//0	1//0	1//0	1//0	0//0	1128200000	11	46			-1	102570000	35667000	42726000	4748900	19425000	0	20.5134	16.6945	362190000	768050000	28439000	325670000	0	2.2506e+08	4.01937e+08	3.66127e+07	2.53922e+08
EmuJ_000343000.1	EmuJ_000343000	EmuJ_000343000.1	EmuJ_000343000.1	EmuJ_000343000.1 transcript=EmuJ_000343000.1 gene=EmuJ_000343000	1	146	58.2	336.25	3057	0	323.31	1//0	1//0	1//0	1//0	1//0	19784000000	137	600			-1	144410000	37387000	66397000	14946000	21366000	4313900	28.882	21.6056	3767000000	8540300000	1673900000	4377900000	757330000	1.66962e+09	2.03016e+09	3.39355e+08	8.67606e+08	2.88002e+08
EmuJ_000345100.1	EmuJ_000345100	EmuJ_000345100.1	EmuJ_000345100.1	EmuJ_000345100.1 transcript=EmuJ_000345100.1 gene=EmuJ_000345100	1	2	4.6	64.945	590	0.0023095	13.561	1//0	0//0	1//0	0//0	0//0	20684000	28	3			-1	738720	185730	0	552990	0	0	0.147744	0.215013	4836800	0	9184400	0	0	4.48658e+06	0	1.08522e+07	0
EmuJ_000346700.1	EmuJ_000346700	EmuJ_000346700.1	EmuJ_000346700.1	EmuJ_000346700.1 transcript=EmuJ_000346700.1 gene=EmuJ_000346700	1	42	33	209.02	1946	0	323.31	1//0	1//0	1//0	1//0	1//0	3809300000	84	171			-1	45349000	11188000	1700200	13825000	4898000	13738000	9.06984	4.91133	818860000	409060000	764900000	583700000	1146500000	2.48476e+08	9.09027e+07	2.50804e+08	2.04843e+08	5.26838e+08
EmuJ_000347500.1	EmuJ_000347500	EmuJ_000347500.1	EmuJ_000347500.1	EmuJ_000347500.1 transcript=EmuJ_000347500.1 gene=EmuJ_000347500	1	5	3.5	194.15	1788	0	34.128	0//0	1//0	0//0	0//0	0//0	23651000	64	5			-1	369550	0	369550	0	0	0	0.07391	0.14782	0	34854000	0	0	0	0	1.74007e+07	0	0
EmuJ_000348100.1	EmuJ_000348100	EmuJ_000348100.1	EmuJ_000348100.1	EmuJ_000348100.1 transcript=EmuJ_000348100.1 gene=EmuJ_000348100	1	32	59.8	74.818	660	0	323.31	1//0	1//0	1//0	1//0	1//0	1165700000	39	62			-1	29890000	10030000	875000	10086000	1042000	7857000	5.978	4.17683	359070000	40923000	313120000	39295000	399770000	7.47185e+07	3.59314e+07	1.01215e+08	5.13265e+07	1.98057e+08
EmuJ_000348200.1	EmuJ_000348200	EmuJ_000348200.1	EmuJ_000348200.1	EmuJ_000348200.1 transcript=EmuJ_000348200.1 gene=EmuJ_000348200	1	19	9.8	311.69	2826	0	137.19	0//0	1//0	0//0	0//0	0//0	74922000	113	18			-1	663020	0	663020	0	0	0	0.132604	0.265208	0	56074000	0	0	0	0	3.50588e+07	0	0
EmuJ_000348300.1	EmuJ_000348300	EmuJ_000348300.1;EmuJ_000348600.1;EmuJ_000348700.1	EmuJ_000348300.1;EmuJ_000348600.1;EmuJ_000348700.1	EmuJ_000348300.1 transcript=EmuJ_000348300.1 gene=EmuJ_000348300;EmuJ_000348600.1 transcript=EmuJ_000348600.1 gene=EmuJ_000348600;EmuJ_000348700.1 transcript=EmuJ_000348700.1 gene=EmuJ_000348700	3	21	53.8	62.925	559	0	323.31	1//0	1//0	1//0	1//0	1//0	1212700000	25	65			-1;-1;-1	48507000	13709000	1570000	17362000	7150000	8715800	9.70136	5.44695	307100000	81364000	279770000	237150000	285700000	1.15828e+08	4.5122e+07	1.08679e+08	1.14833e+08	1.3735e+08
EmuJ_000349500.1	EmuJ_000349500	EmuJ_000349500.1	EmuJ_000349500.1	EmuJ_000349500.1 transcript=EmuJ_000349500.1 gene=EmuJ_000349500	1	6	50	23.648	212	0	55.515	1//0	0//0	1//0	1//0	1//0	194040000	11	19			-1	17640000	2991700	0	6589900	837660	7220500	3.52795	2.93197	25192000	0	40858000	21381000	70971000	2.83911e+07	0	3.48216e+07	1.1638e+07	7.51547e+07
EmuJ_000350500.1	EmuJ_000350500	EmuJ_000350500.1;EmuJ_000350300.1;EmuJ_000350600.1	EmuJ_000350500.1;EmuJ_000350300.1;EmuJ_000350600.1	EmuJ_000350500.1 transcript=EmuJ_000350500.1 gene=EmuJ_000350500;EmuJ_000350300.1 transcript=EmuJ_000350300.1 gene=EmuJ_000350300;EmuJ_000350600.1 transcript=EmuJ_000350600.1 gene=EmuJ_000350600	3	20	28.7	108.34	965	0	243.72	1//0	1//0	1//0	1//0	1//0	312440000	58	36			-1;-1;-1	5386900	1790600	197360	2822100	475200	101590	1.07737	1.06226	101790000	9574100	109420000	28565000	0	3.81875e+07	1.31589e+07	4.50614e+07	3.48117e+07	6.71122e+06
EmuJ_000358300.1	EmuJ_000358300	EmuJ_000358300.1	EmuJ_000358300.1	EmuJ_000358300.1 transcript=EmuJ_000358300.1 gene=EmuJ_000358300	1	2	6.7	64.793	597	0	16.287	1//0	0//0	1//0	1//0	1//0	30793000	20	4			-1	1539600	253260	0	445170	300880	540330	0.307928	0.184772	5485300	0	6401500	0	10768000	4.36985e+06	0	6.24042e+06	7.60039e+06	1.23092e+07
EmuJ_000359000.1	EmuJ_000359000	EmuJ_000359000.1	EmuJ_000359000.1	EmuJ_000359000.1 transcript=EmuJ_000359000.1 gene=EmuJ_000359000	1	9	50.7	15.637	144	0	246.01	1//0	1//0	1//0	1//0	1//0	7765900000	10	96			-1	776590000	189250000	177380000	140230000	119070000	150650000	155.316	25.304	1913900000	2935600000	1431500000	1376100000	1435400000	1.56786e+09	2.02474e+09	9.34348e+08	1.28209e+09	1.47957e+09
EmuJ_000359700.1	EmuJ_000359700	EmuJ_000359700.1	EmuJ_000359700.1	EmuJ_000359700.1 transcript=EmuJ_000359700.1 gene=EmuJ_000359700	1	6	32.6	37.317	328	0	54.88	1//0	0//0	1//0	0//0	1//0	138880000	16	10			-1	8679900	1030000	0	6034300	0	1615600	1.73598	2.23677	20120000	0	48485000	0	30754000	1.4217e+07	0	5.01389e+07	0	2.9443e+07
EmuJ_000359800.1	EmuJ_000359800	EmuJ_000359800.1	EmuJ_000359800.1	EmuJ_000359800.1 transcript=EmuJ_000359800.1 gene=EmuJ_000359800	1	13	50.6	46.834	413	0	125.65	1//0	1//0	1//0	1//0	1//0	774930000	20	35			-1	38747000	8565400	27081000	1119500	937200	1043100	7.74924	10.0967	217130000	729750000	21639000	29607000	22300000	1.06742e+08	3.08376e+08	1.56938e+07	2.36746e+07	2.3763e+07
EmuJ_000360900.1	EmuJ_000360900	EmuJ_000360900.1	EmuJ_000360900.1	EmuJ_000360900.1 transcript=EmuJ_000360900.1 gene=EmuJ_000360900	1	8	9.1	154.97	1390	0	57.022	1//0	0//0	1//0	1//0	1//0	47630000	60	10			-1	793830	0	0	613390	32717	147730	0.158767	0.233712	0	0	29131000	2745800	6888900	0	0	1.55892e+07	2.47936e+06	1.00958e+07
EmuJ_000361900.1	EmuJ_000361900	EmuJ_000361900.1	EmuJ_000361900.1	EmuJ_000361900.1 transcript=EmuJ_000361900.1 gene=EmuJ_000361900	1	4	37.1	18.184	167	0	26.909	1//0	0//0	1//0	1//0	1//0	38520000	10	7			-1	3852000	788200	0	1626800	398790	1038200	0.770398	0.554448	5574600	0	7028300	0	13150000	6.79997e+06	0	1.14023e+07	5.03691e+06	1.18249e+07
EmuJ_000363400.1	EmuJ_000363400	EmuJ_000363400.1;EmuJ_000363500.1	EmuJ_000363400.1	EmuJ_000363400.1 transcript=EmuJ_000363400.1 gene=EmuJ_000363400	2	3	2.4	163.39	1511	0	22.801	1//0	1//0	1//0	0//0	0//0	25918000	38	6			-1;-1	682060	236090	356640	89326	0	0	0.136411	0.139907	9855300	11008000	5636300	0	0	7.73999e+06	1.55791e+07	2.37912e+06	0
EmuJ_000364000.1	EmuJ_000364000	EmuJ_000364000.1	EmuJ_000364000.1	EmuJ_000364000.1 transcript=EmuJ_000364000.1 gene=EmuJ_000364000	1	13	66.1	27.393	245	0	320.4	1//0	1//0	1//0	1//0	1//0	1965500000	18	61			-1	109200000	28831000	7994000	27350000	9714300	35307000	21.8393	10.9484	386970000	250790000	427350000	314070000	337430000	2.62626e+08	1.08234e+08	1.83262e+08	2.20853e+08	5.20667e+08
EmuJ_000372400.1	EmuJ_000372400	EmuJ_000372400.1	EmuJ_000372400.1	EmuJ_000372400.1 transcript=EmuJ_000372400.1 gene=EmuJ_000372400	1	4	24.8	12.192	109	0	43.285	1//0	1//0	1//0	1//0	1//0	853650000	7	29			-1	121950000	24109000	14859000	40873000	16168000	25940000	24.3898	9.30174	158480000	169320000	391560000	162190000	251990000	1.43986e+08	1.19566e+08	1.99032e+08	1.42945e+08	2.06819e+08
EmuJ_000373050.1	EmuJ_000373050	EmuJ_000373050.1;EmuJ_000644200.1	EmuJ_000373050.1;EmuJ_000644200.1	EmuJ_000373050.1 transcript=EmuJ_000373050.1 gene=EmuJ_000373050;EmuJ_000644200.1 transcript=EmuJ_000644200.1 gene=EmuJ_000644200	2	2	6.3	23.62	206	0	39.584	1//0	0//0	1//0	1//0	1//0	175970000	13	7			-1;-1	13536000	3760800	0	4376100	2632000	2767200	2.70722	1.4989	35564000	0	39810000	35160000	49384000	4.21793e+07	0	3.98733e+07	4.32164e+07	4.09744e+07
EmuJ_000373600.1	EmuJ_000373600	EmuJ_000373600.1	EmuJ_000373600.1	EmuJ_000373600.1 transcript=EmuJ_000373600.1 gene=EmuJ_000373600	1	2	2.2	141.9	1300	0.0023121	13.574	0//0	1//0	0//0	0//0	0//0	6447700	46	3			-1	140170	0	140170	0	0	0	0.028034	0.056068	0	9581600	0	0	0	0	7.41215e+06	0	0
EmuJ_000374800.1	EmuJ_000374800	EmuJ_000374800.1	EmuJ_000374800.1	EmuJ_000374800.1 transcript=EmuJ_000374800.1 gene=EmuJ_000374800	1	7	42.2	19.569	173	0	63.429	1//0	1//0	1//0	1//0	1//0	296550000	9	20			-1	32950000	10813000	5671100	10869000	835840	4761800	6.59015	3.83251	62949000	79490000	64098000	55670000	37752000	8.10377e+07	5.86737e+07	6.57643e+07	9.50127e+06	4.88134e+07
EmuJ_000375800.1	EmuJ_000375800	EmuJ_000375800.1	EmuJ_000375800.1	EmuJ_000375800.1 transcript=EmuJ_000375800.1 gene=EmuJ_000375800	1	32	49	83.029	720	0	323.31	1//0	1//0	1//0	1//0	1//0	1801400000	42	85			-1	42891000	2975700	1595000	17344000	11176000	9799600	8.57806	5.74861	202760000	164310000	445290000	422470000	557880000	5.28718e+07	3.97309e+07	1.35711e+08	1.87639e+08	1.61521e+08
EmuJ_000376600.1	EmuJ_000376600	EmuJ_000376600.1	EmuJ_000376600.1	EmuJ_000376600.1 transcript=EmuJ_000376600.1 gene=EmuJ_000376600	1	2	13.6	51.548	477	0	26.894	1//0	0//0	1//0	0//0	1//0	98074000	17	5			-1	5769000	1981400	0	2096000	0	1691700	1.15382	0.951263	37234000	0	25841000	0	23732000	2.9059e+07	0	2.49744e+07	0	3.27564e+07
EmuJ_000378600.1	EmuJ_000378600	EmuJ_000378600.1	EmuJ_000378600.1	EmuJ_000378600.1 transcript=EmuJ_000378600.1 gene=EmuJ_000378600	1	6	37.2	31.971	285	0	47.319	1//0	0//0	1//0	0//0	1//0	87871000	15	12			-1	5858000	3481700	0	1745600	0	630680	1.1716	1.31939	29649000	0	16740000	0	16438000	3.67594e+07	0	1.5603e+07	0	1.07751e+07
EmuJ_000380100.1	EmuJ_000380100	EmuJ_000380100.1	EmuJ_000380100.1	EmuJ_000380100.1 transcript=EmuJ_000380100.1 gene=EmuJ_000380100	1	6	16.1	52.431	465	0	56.428	1//0	0//0	1//0	1//0	1//0	227100000	22	15			-1	10323000	5478100	0	4553100	153250	138470	2.06458	2.42777	108950000	0	73337000	0	3304400	8.68661e+07	0	6.58824e+07	4.25836e+06	3.46974e+06
EmuJ_000381100.1	EmuJ_000381100	EmuJ_000381100.1	EmuJ_000381100.1	EmuJ_000381100.1 transcript=EmuJ_000381100.1 gene=EmuJ_000381100	1	29	76.7	10.279	90	0	323.31	1//0	1//0	1//0	1//0	1//0	441640000000	4	1939			-1	110410000000	23335000000	23088000000	24720000000	17548000000	21719000000	22082	2458.86	71441000000	141070000000	71426000000	125430000000	120130000000	5.39651e+10	6.40414e+10	4.71899e+10	5.72989e+10	5.86583e+10
EmuJ_000381200.1	EmuJ_000381200	EmuJ_000381200.1	EmuJ_000381200.1	EmuJ_000381200.1 transcript=EmuJ_000381200.1 gene=EmuJ_000381200	1	20	65.9	9.7937	85	0	323.31	1//0	1//0	1//0	1//0	1//0	468590000000	3	2039			-1	156200000000	37574000000	27272000000	40254000000	26435000000	24663000000	31239.6	6379.06	91047000000	130710000000	102170000000	115800000000	135540000000	5.70659e+10	6.09394e+10	5.50303e+10	5.82221e+10	5.26866e+10
EmuJ_000381400.1	EmuJ_000381400	EmuJ_000381400.1	EmuJ_000381400.1	EmuJ_000381400.1 transcript=EmuJ_000381400.1 gene=EmuJ_000381400	1	27	70.8	10.238	89	0	323.31	1//0	1//0	1//0	1//0	1//0	245170000000	4	1480			-1	61292000000	15029000000	11484000000	13321000000	7266300000	14192000000	12258.5	2759.16	33484000000	58300000000	23556000000	76652000000	58575000000	3.53571e+10	3.33074e+10	2.44132e+10	1.59208e+10	3.11755e+10
EmuJ_000381500.1	EmuJ_000381500	EmuJ_000381500.1	EmuJ_000381500.1	EmuJ_000381500.1 transcript=EmuJ_000381500.1 gene=EmuJ_000381500	1	22	75	9.9519	88	0	323.31	1//0	1//0	1//0	1//0	1//0	997340000000	4	4175			-1	249330000000	62612000000	43355000000	54111000000	47799000000	41458000000	49867	7718.04	194400000000	251390000000	207690000000	252180000000	276560000000	8.80368e+10	8.67396e+10	5.54465e+10	1.02978e+11	8.90174e+10
EmuJ_000381700.1	EmuJ_000381700	EmuJ_000381700.1;EmuJ_000381600.1	EmuJ_000381700.1;EmuJ_000381600.1	EmuJ_000381700.1 transcript=EmuJ_000381700.1 gene=EmuJ_000381700;EmuJ_000381600.1 transcript=EmuJ_000381600.1 gene=EmuJ_000381600	2	5	59.3	9.8057	86	0	323.31	1//0	1//0	1//0	1//0	1//0	72718000000	4	350			-1;-1	18179000000	3674600000	3603900000	5475700000	2815100000	2610000000	3635.86	1011.29	13262000000	19670000000	14613000000	15880000000	23988000000	1.01693e+10	1.30898e+10	1.32453e+10	1.18205e+10	1.18812e+10
EmuJ_000381800.1	EmuJ_000381800	EmuJ_000381800.1	EmuJ_000381800.1	EmuJ_000381800.1 transcript=EmuJ_000381800.1 gene=EmuJ_000381800	1	3	31.4	9.5993	86	0	54.651	1//0	1//0	1//0	1//0	1//0	235200000	3	23			-1	78400000	21740000	4810300	23294000	9505500	19050000	15.68	7.24332	56196000	46485000	82759000	39467000	66512000	5.62671e+07	1.65891e+07	4.89804e+07	3.60183e+07	6.50945e+07
EmuJ_000382200.1	EmuJ_000382200	EmuJ_000382200.1	EmuJ_000382200.1	EmuJ_000382200.1 transcript=EmuJ_000382200.1 gene=EmuJ_000382200	1	10	85	19.781	173	0	207.98	1//0	1//0	1//0	1//0	1//0	1172200000	9	47			-1	130250000	46413000	10689000	29987000	8826200	34334000	26.0498	14.3624	287960000	189330000	264860000	124250000	287970000	2.19711e+08	8.90421e+07	1.69743e+08	9.17849e+07	2.92366e+08
EmuJ_000383700.1	EmuJ_000383700	EmuJ_000383700.1;EmuJ_000386800.1;EmuJ_000384000.1;EmuJ_000384300.1;EmuJ_000279100.1;EmuJ_001203100.1;EmuJ_000398500.1;EmuJ_000336700.1;EmuJ_000367600.1;EmuJ_000386300.1;EmuJ_000336500.1;EmuJ_000367300.1;EmuJ_000037500.1;EmuJ_000386000.1;EmuJ_000472800.1;EmuJ_000387800.1;EmuJ_000387300.1;EmuJ_000384800.1;EmuJ_000385700.1;EmuJ_000385200.1;EmuJ_000323300.1;EmuJ_000322800.1;EmuJ_000566500.1;EmuJ_000…	EmuJ_000383700.1;EmuJ_000386800.1;EmuJ_000384000.1;EmuJ_000384300.1;EmuJ_000279100.1;EmuJ_001203100.1;EmuJ_000398500.1;EmuJ_000336700.1;EmuJ_000367600.1;EmuJ_000386300.1;EmuJ_000336500.1;EmuJ_000367300.1;EmuJ_000037500.1;EmuJ_000386000.1;EmuJ_000472800.1;EmuJ_000387800.1;EmuJ_000387300.1;EmuJ_000384800.1;EmuJ_000385700.1;EmuJ_000385200.1;EmuJ_000323300.1;EmuJ_000322800.1	EmuJ_000383700.1 transcript=EmuJ_000383700.1 gene=EmuJ_000383700;EmuJ_000386800.1 transcript=EmuJ_000386800.1 gene=EmuJ_000386800;EmuJ_000384000.1 transcript=EmuJ_000384000.1 gene=EmuJ_000384000;EmuJ_000384300.1 transcript=EmuJ_000384300.1 gene=EmuJ_000384	24	10	44.7	17.083	159	0	178.5	1//0	1//0	1//0	1//0	1//0	30212000000	10	77			-1;-1;-1;-1;-1;-1;-1;-1;-1;-1;-1;-1;-1;-1;-1;-1;-1;-1;-1;-1;-1;-1;-1;-1	3021200000	549610000	45914000	870850000	272410000	1282400000	604.237	437.22	3753000000	1085000000	8616100000	3546000000	12132000000	4.70719e+09	5.27806e+08	6.02978e+09	3.39417e+09	1.36275e+10
EmuJ_000388100.1	EmuJ_000388100	EmuJ_000388100.1;EmuJ_000387600.1;EmuJ_000387100.1;EmuJ_000386600.1;EmuJ_000385500.1;EmuJ_000385100.1;EmuJ_000384600.1;EmuJ_000367100.1;EmuJ_000323100.1;EmuJ_000323000.1;EmuJ_000031300.1;EmuJ_000128000.1;EmuJ_000305000.1	EmuJ_000388100.1;EmuJ_000387600.1;EmuJ_000387100.1;EmuJ_000386600.1;EmuJ_000385500.1;EmuJ_000385100.1;EmuJ_000384600.1;EmuJ_000367100.1;EmuJ_000323100.1;EmuJ_000323000.1;EmuJ_000031300.1	EmuJ_000388100.1 transcript=EmuJ_000388100.1 gene=EmuJ_000388100;EmuJ_000387600.1 transcript=EmuJ_000387600.1 gene=EmuJ_000387600;EmuJ_000387100.1 transcript=EmuJ_000387100.1 gene=EmuJ_000387100;EmuJ_000386600.1 transcript=EmuJ_000386600.1 gene=EmuJ_000386	13	23	71.8	11.367	103	0	323.31	1//0	1//0	1//0	1//0	1//0	42818000000	6	363			-1;-1;-1;-1;-1;-1;-1;-1;-1;-1;-1;-1;-1	7136400000	1138100000	75001000	1316000000	384960000	4222400000	1427.29	1471.31	6256900000	632510000	5850500000	4845200000	27004000000	3.91085e+09	4.26538e+08	3.49813e+09	1.91306e+09	1.5249e+10
EmuJ_000389000.1	EmuJ_000389000	EmuJ_000389000.1	EmuJ_000389000.1	EmuJ_000389000.1 transcript=EmuJ_000389000.1 gene=EmuJ_000389000	1	31	35.5	146.26	1334	0	323.31	1//0	1//0	1//0	1//0	1//0	2257200000	69	92			-1	32714000	4594500	7812900	15123000	4229400	953970	6.54275	4.80865	449940000	447260000	439850000	359760000	110180000	9.54048e+07	1.92959e+08	5.26105e+08	1.4942e+08	6.41622e+07
EmuJ_000391250.1	EmuJ_000391250	EmuJ_000391250.1	EmuJ_000391250.1	EmuJ_000391250.1 transcript=EmuJ_000391250.1 gene=EmuJ_000391250	1	2	8.2	52.139	466	0.0023392	13.901	1//0	0//0	0//0	0//0	0//0	24395000	19	2			-1	1284000	1284000	0	0	0	0	0.2568	0.5136	23813000	0	0	0	0	2.10461e+07	0	0	0
EmuJ_000391700.1	EmuJ_000391700	EmuJ_000391700.1	EmuJ_000391700.1	EmuJ_000391700.1 transcript=EmuJ_000391700.1 gene=EmuJ_000391700	1	4	9.9	56.671	506	0	32.097	1//0	1//0	1//0	0//0	0//0	69211000	21	12			-1	3295800	894970	1624700	776130	0	0	0.65916	0.611644	19460000	43546000	16032000	0	0	1.62139e+07	3.61096e+07	1.14237e+07	0
EmuJ_000393000.1	EmuJ_000393000	EmuJ_000393000.1	EmuJ_000393000.1	EmuJ_000393000.1 transcript=EmuJ_000393000.1 gene=EmuJ_000393000	1	28	76.6	34.686	316	0	323.31	1//0	1//0	1//0	1//0	1//0	11094000000	19	203			-1	583880000	205930000	19528000	241350000	33934000	83137000	116.776	90.464	2722400000	905130000	2966200000	1057000000	1055300000	9.05353e+08	1.48321e+08	9.81962e+08	3.49318e+08	7.10295e+08
EmuJ_000393400.1	EmuJ_000393400	EmuJ_000393400.1	EmuJ_000393400.1	EmuJ_000393400.1 transcript=EmuJ_000393400.1 gene=EmuJ_000393400	1	12	35.7	60.569	543	0	148.05	1//0	1//0	1//0	0//0	0//0	197390000	22	21			-1	8972100	2224500	1327800	5419800	0	0	1.79442	1.9993	63660000	24155000	69271000	0	0	3.16914e+07	3.15553e+07	4.90218e+07	0
EmuJ_000394000.1	EmuJ_000394000	EmuJ_000394000.1	EmuJ_000394000.1	EmuJ_000394000.1 transcript=EmuJ_000394000.1 gene=EmuJ_000394000	1	2	15.6	28.571	256	0.0023725	14.604	0//0	0//0	1//0	0//0	0//0	11517000	13	2			-1	885910	0	0	885910	0	0	0.177182	0.354364	0	0	8662000	0	0	0	0	8.07215e+06	0
EmuJ_000394100.1	EmuJ_000394100	EmuJ_000394100.1	EmuJ_000394100.1	EmuJ_000394100.1 transcript=EmuJ_000394100.1 gene=EmuJ_000394100	1	10	39.1	46.404	412	0	313.62	1//0	1//0	1//0	1//0	1//0	564980000	26	29			-1	21730000	4952300	167170	6261700	2781500	7567300	4.34599	2.6201	107690000	9161500	117000000	137500000	156590000	7.45091e+07	4.99646e+06	6.99956e+07	9.13411e+07	1.47323e+08
EmuJ_000407200.1	EmuJ_000407200	EmuJ_000407200.1;EmuJ_000406900.1	EmuJ_000407200.1;EmuJ_000406900.1	EmuJ_000407200.1 transcript=EmuJ_000407200.1 gene=EmuJ_000407200;EmuJ_000406900.1 transcript=EmuJ_000406900.1 gene=EmuJ_000406900	2	17	77.6	41.823	375	0	173.1	1//0	1//0	1//0	1//0	1//0	22634000000	20	116			-1;-1	1131700000	110850000	45529000	224280000	335880000	415140000	226.336	136.879	3525000000	955330000	2983900000	10023000000	5725900000	1.81591e+09	1.04677e+09	3.02007e+09	8.15008e+09	8.90256e+09
EmuJ_000409800.1	EmuJ_000409800	EmuJ_000409800.1	EmuJ_000409800.1	EmuJ_000409800.1 transcript=EmuJ_000409800.1 gene=EmuJ_000409800	1	2	14.2	25.35	226	0	17.261	1//0	0//0	0//0	0//0	0//0	8423000	12	2			-1	701920	701920	0	0	0	0	0.140384	0.280768	5963400	0	0	0	0	7.2667e+06	0	0	0
EmuJ_000412100.1	EmuJ_000412100	EmuJ_000412100.1	EmuJ_000412100.1	EmuJ_000412100.1 transcript=EmuJ_000412100.1 gene=EmuJ_000412100	1	2	4.7	78.965	723	0.0012077	15.431	1//0	1//0	0//0	1//0	0//0	28728000	22	5			-1	1305800	394560	663090	0	248150	0	0.26116	0.251365	9847900	14457000	0	12865000	0	7.48859e+06	1.67698e+07	0	6.89548e+06
EmuJ_000412400.1	EmuJ_000412400	EmuJ_000412400.1	EmuJ_000412400.1	EmuJ_000412400.1 transcript=EmuJ_000412400.1 gene=EmuJ_000412400	1	5	31.7	13.89	123	0	56.671	1//0	1//0	1//0	1//0	1//0	555700000	5	30			-1	111140000	55742000	0	36611000	5728900	13058000	22.228	20.8828	250410000	0	265040000	60094000	87958000	2.11169e+08	0	1.20752e+08	3.61791e+07	6.66374e+07
EmuJ_000412500.1	EmuJ_000412500	EmuJ_000412500.1	EmuJ_000412500.1	EmuJ_000412500.1 transcript=EmuJ_000412500.1 gene=EmuJ_000412500	1	10	67.7	14.064	124	0	297.55	1//0	1//0	1//0	1//0	1//0	6085100000	5	89			-1	1217000000	459670000	37472000	495990000	71810000	152080000	243.404	195.327	2114500000	435110000	1733500000	472890000	512500000	1.50249e+09	1.49405e+08	1.08735e+09	3.89429e+08	6.87179e+08
EmuJ_000413100.1	EmuJ_000413100	EmuJ_000413100.1	EmuJ_000413100.1	EmuJ_000413100.1 transcript=EmuJ_000413100.1 gene=EmuJ_000413100	1	3	11.6	28.125	250	0	23.707	1//0	1//0	1//0	0//0	1//0	76077000	13	7			-1	5852100	1215200	425250	2239000	0	1972700	1.17043	0.861706	11476000	12125000	18172000	0	19744000	1.36287e+07	6.35501e+06	2.04006e+07	0	2.92097e+07
EmuJ_000413200.1	EmuJ_000413200	EmuJ_000413200.1	EmuJ_000413200.1	EmuJ_000413200.1 transcript=EmuJ_000413200.1 gene=EmuJ_000413200	1	32	71.4	50.293	451	0	323.31	1//0	1//0	1//0	1//0	1//0	9945900000	21	291			-1	473620000	158510000	35525000	135930000	84294000	59351000	94.722	46.111	2935200000	1181300000	2395600000	2009000000	1581600000	1.39881e+09	4.11124e+08	7.88157e+08	7.46378e+08	8.3422e+08
EmuJ_000415200.1	EmuJ_000415200	EmuJ_000415200.1	EmuJ_000415200.1	EmuJ_000415200.1 transcript=EmuJ_000415200.1 gene=EmuJ_000415200	1	3	22	12.214	109	0	323.31	1//0	1//0	1//0	1//0	1//0	36318000000	2	111			-1	18159000000	7306300000	1199900000	3474300000	3681700000	2496500000	3631.74	2036.29	14395000000	3295200000	5334000000	9487900000	6070700000	1.26066e+10	2.75867e+09	4.87031e+09	9.3002e+09	5.68715e+09
EmuJ_000416300.1	EmuJ_000416300	EmuJ_000416300.1	EmuJ_000416300.1	EmuJ_000416300.1 transcript=EmuJ_000416300.1 gene=EmuJ_000416300	1	4	2.9	163.54	1506	0	26.783	0//0	0//0	1//0	0//0	0//0	46931000	71	3			-1	660990	0	0	660990	0	0	0.132198	0.264396	0	0	35297000	0	0	0	0	2.97211e+07	0
EmuJ_000416400.1	EmuJ_000416400	EmuJ_000416400.1	EmuJ_000416400.1	EmuJ_000416400.1 transcript=EmuJ_000416400.1 gene=EmuJ_000416400	1	22	91.2	27.179	250	0	214.92	1//0	1//0	1//0	1//0	1//0	1125000000	14	57			-1	80356000	16465000	5087600	39685000	1720300	17398000	16.0712	13.3125	158190000	101990000	333700000	45626000	187560000	1.08572e+08	6.85824e+07	1.85317e+08	3.04188e+07	1.51619e+08
EmuJ_000417100.1	EmuJ_000417100	EmuJ_000417100.1	EmuJ_000417100.1	EmuJ_000417100.1 transcript=EmuJ_000417100.1 gene=EmuJ_000417100	1	46	92.8	36.556	332	0	323.31	1//0	1//0	1//0	1//0	1//0	30857000000	24	359			-1	1285700000	316600000	65747000	419150000	143290000	340910000	257.139	131.448	5126300000	2979400000	6176700000	5051900000	7043300000	1.69152e+09	4.64613e+08	1.93587e+09	1.82273e+09	2.48325e+09
EmuJ_000417200.1	EmuJ_000417200	EmuJ_000417200.1	EmuJ_000417200.1	EmuJ_000417200.1 transcript=EmuJ_000417200.1 gene=EmuJ_000417200	1	8	64.2	19.818	176	0	71.729	1//0	1//0	1//0	0//0	1//0	98962000	12	12			-1	8246900	317860	232850	6464200	0	1232000	1.64938	2.44363	3077400	3647200	62152000	0	10572000	3.29068e+06	3.21211e+06	3.86686e+07	0	1.6839e+07
EmuJ_000418900.1	EmuJ_000418900	EmuJ_000418900.1	EmuJ_000418900.1	EmuJ_000418900.1 transcript=EmuJ_000418900.1 gene=EmuJ_000418900	1	14	53.2	46.497	408	0	106.96	1//0	1//0	1//0	1//0	1//0	333110000	28	25			-1	11897000	4327900	5281300	338660	1477900	471090	2.37937	2.0414	133570000	211800000	6317200	34498000	10697000	6.99632e+07	1.0169e+08	6.64624e+06	5.22662e+07	1.50246e+07
EmuJ_000419300.1	EmuJ_000419300	EmuJ_000419300.1	EmuJ_000419300.1	EmuJ_000419300.1 transcript=EmuJ_000419300.1 gene=EmuJ_000419300	1	9	18.7	24.239	214	0	118.88	1//0	1//0	1//0	1//0	1//0	2275600000	10	48			-1	227560000	118690000	42833000	49406000	6482300	10146000	45.5115	40.3768	1121500000	682580000	433800000	64277000	111380000	9.21787e+08	4.50314e+08	3.32241e+08	8.18752e+07	1.15558e+08
EmuJ_000420000.1	EmuJ_000420000	EmuJ_000420000.1	EmuJ_000420000.1	EmuJ_000420000.1 transcript=EmuJ_000420000.1 gene=EmuJ_000420000	1	3	6.1	80.715	741	0	20.409	1//0	0//0	0//0	0//0	0//0	14305000	45	3			-1	317890	317890	0	0	0	0	0.063578	0.127156	14305000	0	0	0	0	1.23412e+07	0	0	0
EmuJ_000421700.1	EmuJ_000421700	EmuJ_000421700.1	EmuJ_000421700.1	EmuJ_000421700.1 transcript=EmuJ_000421700.1 gene=EmuJ_000421700	1	10	48.3	26.317	236	0	74.708	1//0	0//0	1//0	0//0	1//0	188790000	16	18			-1	11799000	3828900	0	5600000	0	2370400	2.35986	2.18149	44125000	0	55017000	0	38353000	3.136e+07	0	3.19209e+07	0	4.31975e+07
EmuJ_000422300.1	EmuJ_000422300	EmuJ_000422300.1	EmuJ_000422300.1	EmuJ_000422300.1 transcript=EmuJ_000422300.1 gene=EmuJ_000422300	1	14	8.3	276.89	2521	0	89.424	1//0	1//0	0//0	1//0	0//0	53522000	119	13			-1	449760	8187.5	352270	0	89306	0	0.0899527	0.13541	0	30357000	0	11458000	0	840566	2.09705e+07	0	1.34229e+07
EmuJ_000422400.1	EmuJ_000422400	EmuJ_000422400.1	EmuJ_000422400.1	EmuJ_000422400.1 transcript=EmuJ_000422400.1 gene=EmuJ_000422400	1	13	9.8	217.98	1982	0	88.332	1//0	1//0	1//0	1//0	0//0	99846000	88	19			-1	1134600	262260	733850	66956	71549	0	0.226923	0.268122	10415000	56683000	5636400	8817500	0	1.99106e+07	2.98943e+07	4.12975e+06	7.95253e+06
EmuJ_000422600.1	EmuJ_000422600	EmuJ_000422600.1	EmuJ_000422600.1	EmuJ_000422600.1 transcript=EmuJ_000422600.1 gene=EmuJ_000422600	1	3	6.8	72.656	661	0	194.18	1//0	1//0	1//0	1//0	1//0	54407000	35	6			-1	1554500	166710	513380	430480	210960	232970	0.3109	0.135757	6775600	19546000	14332000	9588900	11098000	5.03389e+06	2.06556e+07	1.05604e+07	9.32571e+06	9.2873e+06
EmuJ_000423200.1	EmuJ_000423200	EmuJ_000423200.1	EmuJ_000423200.1	EmuJ_000423200.1 transcript=EmuJ_000423200.1 gene=EmuJ_000423200	1	2	3.4	61.163	558	0.0064378	10.607	1//0	0//0	0//0	0//0	1//0	72288000	32	2			-1	2259000	2259000	0	0	0	0	0.4518	0.9036	83729000	0	0	0	0	6.23644e+07	0	0	0	0
EmuJ_000423300.1	EmuJ_000423300	EmuJ_000423300.1	EmuJ_000423300.1	EmuJ_000423300.1 transcript=EmuJ_000423300.1 gene=EmuJ_000423300	1	4	17.8	34.811	315	0	63.056	1//0	0//0	1//0	0//0	1//0	45751000	12	5			-1	3812600	2295500	0	1128500	0	388660	0.762532	0.870243	16786000	0	9146700	0	6737300	2.21371e+07	0	9.49125e+06	0	5.3123e+06
EmuJ_000424800.1	EmuJ_000424800	EmuJ_000424800.1	EmuJ_000424800.1	EmuJ_000424800.1 transcript=EmuJ_000424800.1 gene=EmuJ_000424800	1	2	2.1	144.9	1293	0.0033259	11.677	0//0	0//0	1//0	0//0	0//0	5442800	72	2			-1	75595	0	0	75595	0	0	0.015119	0.030238	0	0	3652600	0	0	0	0	3.81483e+06	0
EmuJ_000425300.1	EmuJ_000425300	EmuJ_000425300.1	EmuJ_000425300.1	EmuJ_000425300.1 transcript=EmuJ_000425300.1 gene=EmuJ_000425300	1	2	8.3	55.259	481	0.0022321	12.025	1//0	0//0	1//0	0//0	0//0	8823400	25	1			-1	352930	271080	0	81856	0	0	0.0705872	0.10514	5785900	0	0	0	0	5.84666e+06	0	1.43431e+06	0
EmuJ_000428500.1	EmuJ_000428500	EmuJ_000428500.1	EmuJ_000428500.1	EmuJ_000428500.1 transcript=EmuJ_000428500.1 gene=EmuJ_000428500	1	7	27.2	35.443	324	0	112.09	1//0	0//0	1//0	0//0	1//0	93483000	17	12			-1	5499000	2504300	0	2416800	0	577910	1.0998	1.13125	34006000	0	20473000	0	12342000	2.47038e+07	0	2.21532e+07	0	1.11901e+07
EmuJ_000429200.1	EmuJ_000429200	EmuJ_000429200.1	EmuJ_000429200.1	EmuJ_000429200.1 transcript=EmuJ_000429200.1 gene=EmuJ_000429200	1	12	37.8	41.572	360	0	82.775	1//0	1//0	1//0	1//0	1//0	135340000	25	19			-1	5413800	2360700	328360	1348600	166760	1209300	1.08274	0.790947	45809000	16643000	30784000	8319700	24783000	3.13137e+07	9.43687e+06	2.02843e+07	5.26552e+06	3.14987e+07
EmuJ_000430500.1	EmuJ_000430500	EmuJ_000430500.1	EmuJ_000430500.1	EmuJ_000430500.1 transcript=EmuJ_000430500.1 gene=EmuJ_000430500	1	4	21.3	22.026	188	0	26.034	1//0	0//0	1//0	0//0	1//0	59122000	10	8			-1	5912200	1972200	0	3054100	0	885910	1.18244	1.18415	11274000	0	14666000	0	22750000	1.70143e+07	0	2.14061e+07	0	1.00905e+07
EmuJ_000430800.1	EmuJ_000430800	EmuJ_000430800.1	EmuJ_000430800.1	EmuJ_000430800.1 transcript=EmuJ_000430800.1 gene=EmuJ_000430800	1	2	11.8	23.435	212	0.002401	15.151	0//0	0//0	0//0	0//0	1//0	21807000	15	2			-1	1453800	0	0	0	0	1453800	0.29076	0.58152	0	0	0	0	19554000	0	0	0	0	2.48393e+07
EmuJ_000433700.1	EmuJ_000433700	EmuJ_000433700.1	EmuJ_000433700.1	EmuJ_000433700.1 transcript=EmuJ_000433700.1 gene=EmuJ_000433700	1	4	4.7	128.71	1179	0	25.976	1//0	0//0	0//0	0//0	1//0	24498000	57	4			-1	429790	77790	0	0	0	352000	0.085958	0.13639	0	0	0	0	17745000	3.8253e+06	0	0	0	2.28529e+07
EmuJ_000436600.1	EmuJ_000436600	EmuJ_000436600.1;EmuJ_000018800.1	EmuJ_000436600.1	EmuJ_000436600.1 transcript=EmuJ_000436600.1 gene=EmuJ_000436600	2	7	3.3	402.68	3646	0	58.503	1//0	1//0	1//0	0//0	0//0	81441000	176	12			-1;-1	462730	35934	362780	64016	0	0	0.092546	0.137241	5795900	76283000	7001700	0	0	5.45619e+06	6.15504e+07	7.89699e+06	0
EmuJ_000437000.1	EmuJ_000437000	EmuJ_000437000.1	EmuJ_000437000.1	EmuJ_000437000.1 transcript=EmuJ_000437000.1 gene=EmuJ_000437000	1	11	40.4	38.566	334	0	118.81	1//0	0//0	1//0	0//0	0//0	118290000	15	14			-1	7886000	958530	0	6927400	0	0	1.57719	2.70074	27248000	0	55454000	0	0	1.24042e+07	0	3.77081e+07	0
EmuJ_000437500.1	EmuJ_000437500	EmuJ_000437500.1	EmuJ_000437500.1	EmuJ_000437500.1 transcript=EmuJ_000437500.1 gene=EmuJ_000437500	1	16	26.1	107.58	972	0	122.64	1//0	0//0	1//0	0//0	1//0	146400000	49	20			-1	2987700	2058600	0	649740	0	279290	0.597526	0.768481	98008000	0	21389000	0	21584000	3.44295e+07	0	1.84312e+07	0	1.55873e+07
EmuJ_000439300.1	EmuJ_000439300	EmuJ_000439300.1	EmuJ_000439300.1	EmuJ_000439300.1 transcript=EmuJ_000439300.1 gene=EmuJ_000439300	1	9	31.2	43	381	0	114.8	1//0	1//0	1//0	1//0	1//0	197090000	18	14			-1	10949000	3659100	193630	1962900	1221800	3912100	2.18991	1.42115	79412000	9708900	37606000	15213000	46709000	4.69536e+07	4.00668e+06	2.47635e+07	2.77769e+07	6.63388e+07
EmuJ_000440700.1	EmuJ_000440700	EmuJ_000440700.1	EmuJ_000440700.1	EmuJ_000440700.1 transcript=EmuJ_000440700.1 gene=EmuJ_000440700	1	2	6.3	44.303	396	0.0022753	12.987	0//0	0//0	0//0	0//0	1//0	11031000	22	1			-1	501390	0	0	0	0	501390	0.100278	0.200556	0	0	0	0	9755900	0	0	0	0	1.25638e+07
EmuJ_000441300.1	EmuJ_000441300	EmuJ_000441300.1	EmuJ_000441300.1	EmuJ_000441300.1 transcript=EmuJ_000441300.1 gene=EmuJ_000441300	1	2	10.2	28.092	246	0.0032573	11.131	0//0	0//0	1//0	0//0	0//0	2326800	14	2			-1	166200	0	0	166200	0	0	0.03324	0.06648	0	0	1553700	0	0	0	0	1.63084e+06	0
EmuJ_000444000.1	EmuJ_000444000	EmuJ_000444000.1	EmuJ_000444000.1	EmuJ_000444000.1 transcript=EmuJ_000444000.1 gene=EmuJ_000444000	1	10	50	37.595	340	0	108.02	1//0	1//0	1//0	1//0	1//0	839650000	10	33			-1	83965000	14868000	896000	19355000	16835000	32011000	16.793	9.94559	139600000	20339000	151400000	268370000	235900000	8.69493e+07	1.03001e+07	8.18064e+07	1.78332e+08	3.01467e+08
EmuJ_000445200.1	EmuJ_000445200	EmuJ_000445200.1	EmuJ_000445200.1	EmuJ_000445200.1 transcript=EmuJ_000445200.1 gene=EmuJ_000445200	1	2	12.7	26.756	244	0.0023641	14.443	1//0	0//0	1//0	0//0	0//0	17792000	9	3			-1	1976900	576420	0	1400400	0	0	0.395364	0.549876	4192200	0	7897000	0	0	4.47562e+06	0	8.83388e+06	0
EmuJ_000446300.1	EmuJ_000446300	EmuJ_000446300.1	EmuJ_000446300.1	EmuJ_000446300.1 transcript=EmuJ_000446300.1 gene=EmuJ_000446300	1	2	10.7	28.368	243	0.0023952	14.955	1//0	0//0	1//0	0//0	1//0	25905000	12	6			-1	2158800	1230100	0	162990	0	765670	0.431752	0.488654	10280000	0	3219000	0	6384300	1.27351e+07	0	1.37088e+06	0	1.04651e+07
EmuJ_000449500.1	EmuJ_000449500	EmuJ_000449500.1	EmuJ_000449500.1	EmuJ_000449500.1 transcript=EmuJ_000449500.1 gene=EmuJ_000449500	1	9	37.4	29.062	262	0	110.26	1//0	0//0	1//0	0//0	1//0	88148000	15	13			-1	5876500	1894400	0	3740400	0	241660	1.17529	1.465	25931000	0	31652000	0	0	1.65503e+07	0	2.08953e+07	0	4.12877e+06
EmuJ_000449900.1	EmuJ_000449900	EmuJ_000449900.1	EmuJ_000449900.1	EmuJ_000449900.1 transcript=EmuJ_000449900.1 gene=EmuJ_000449900	1	2	17.9	22.019	195	0	18.127	0//0	0//0	1//0	0//0	0//0	36194000	11	2			-1	3290400	0	0	3290400	0	0	0.65808	1.31616	0	0	27222000	0	0	0	0	2.53688e+07	0
EmuJ_000452600.1	EmuJ_000452600	EmuJ_000452600.1	EmuJ_000452600.1	EmuJ_000452600.1 transcript=EmuJ_000452600.1 gene=EmuJ_000452600	1	3	14.9	34.801	302	0	79.076	1//0	0//0	1//0	0//0	0//0	33142000	16	4			-1	2071400	1180400	0	891010	0	0	0.414282	0.515576	13893000	0	8997300	0	0	1.6293e+07	0	9.99204e+06	0
EmuJ_000452700.1	EmuJ_000452700	EmuJ_000452700.1	EmuJ_000452700.1	EmuJ_000452700.1 transcript=EmuJ_000452700.1 gene=EmuJ_000452700	1	8	63.5	19.258	167	0	117.21	1//0	1//0	1//0	1//0	1//0	309790000	9	20			-1	34421000	15434000	1000400	8883000	2833200	6271200	6.88436	5.06951	92307000	20900000	74793000	42597000	65265000	8.12027e+07	1.03499e+07	4.77436e+07	3.22067e+07	6.42852e+07
EmuJ_000453200.1	EmuJ_000453200	EmuJ_000453200.1	EmuJ_000453200.1	EmuJ_000453200.1 transcript=EmuJ_000453200.1 gene=EmuJ_000453200	1	3	32.7	19.031	168	0	22.052	1//0	0//0	1//0	1//0	0//0	25923000	9	4			-1	2880400	494070	0	929610	1456700	0	0.576076	0.560524	4274400	0	6292600	0	0	3.83626e+06	0	5.86404e+06	1.65587e+07
EmuJ_000453900.1	EmuJ_000453900	EmuJ_000453900.1	EmuJ_000453900.1	EmuJ_000453900.1 transcript=EmuJ_000453900.1 gene=EmuJ_000453900	1	4	15.3	30.9	288	0	23.656	1//0	1//0	1//0	0//0	1//0	40569000	14	3			-1	2897800	563270	335150	1703000	0	296360	0.579556	0.589612	7680800	9592600	11203000	0	0	6.80324e+06	5.39386e+06	1.67108e+07	0	4.72572e+06
EmuJ_000455900.1	EmuJ_000455900	EmuJ_000455900.1	EmuJ_000455900.1	EmuJ_000455900.1 transcript=EmuJ_000455900.1 gene=EmuJ_000455900	1	3	24.9	20.171	181	0	24.257	1//0	0//0	1//0	0//0	1//0	12060000	7	5			-1	1722900	724410	0	998450	0	0	0.344572	0.430819	6522300	0	3608800	0	0	4.37477e+06	0	4.8987e+06	0	0
EmuJ_000456150.1	EmuJ_000456150	EmuJ_000456150.1	EmuJ_000456150.1	EmuJ_000456150.1 transcript=EmuJ_000456150.1 gene=EmuJ_000456150	1	2	6.1	53.074	474	0.0023419	13.951	0//0	1//0	0//0	0//0	0//0	16399000	19	1			-1	863100	0	863100	0	0	0	0.17262	0.34524	0	23908000	0	0	0	0	1.88516e+07	0	0
EmuJ_000457900.1	EmuJ_000457900	EmuJ_000457900.1	EmuJ_000457900.1	EmuJ_000457900.1 transcript=EmuJ_000457900.1 gene=EmuJ_000457900	1	2	7.7	50.731	440	0.0023697	14.526	0//0	0//0	0//0	0//0	1//0	13860000	20	2			-1	692990	0	0	0	0	692990	0.138598	0.277196	0	0	0	0	12258000	0	0	0	0	1.57862e+07
EmuJ_000458400.1	EmuJ_000458400	EmuJ_000458400.1	EmuJ_000458400.1	EmuJ_000458400.1 transcript=EmuJ_000458400.1 gene=EmuJ_000458400	1	39	42.3	163.17	1469	0	323.31	1//0	1//0	1//0	1//0	1//0	1260800000	66	99			-1	19103000	1703800	6334900	4724800	5601800	737840	3.82063	2.20437	124660000	268940000	235020000	354480000	81467000	4.11363e+07	1.30222e+08	7.74031e+07	1.57514e+08	4.19404e+07
EmuJ_000458700.1	EmuJ_000458700	EmuJ_000458700.1	EmuJ_000458700.1	EmuJ_000458700.1 transcript=EmuJ_000458700.1 gene=EmuJ_000458700	1	4	49.2	13.793	122	0	94.219	1//0	0//0	1//0	0//0	1//0	148600000	7	8			-1	21228000	9578400	0	3411900	0	8237600	4.24558	4.02791	47240000	0	33434000	0	61542000	5.78443e+07	0	1.67399e+07	0	6.56783e+07
EmuJ_000459050.1	EmuJ_000459050	EmuJ_000459050.1	EmuJ_000459050.1	EmuJ_000459050.1 transcript=EmuJ_000459050.1 gene=EmuJ_000459050	1	13	73.1	24.311	212	0	185.45	1//0	1//0	1//0	1//0	1//0	988730000	11	68			-1	89884000	31344000	986830	35295000	6281700	15977000	17.9769	13.4762	231800000	15039000	238120000	134220000	199610000	1.50515e+08	1.24786e+07	1.68501e+08	5.1041e+07	1.05072e+08
EmuJ_000460300.1	EmuJ_000460300	EmuJ_000460300.1	EmuJ_000460300.1	EmuJ_000460300.1 transcript=EmuJ_000460300.1 gene=EmuJ_000460300	1	3	29.9	20.52	177	0	27.741	1//0	0//0	1//0	0//0	1//0	72877000	14	5			-1	5205500	1171900	0	1844700	0	2188900	1.0411	0.910835	19440000	0	15959000	0	27274000	1.41547e+07	0	1.81017e+07	0	3.49042e+07
EmuJ_000461100.1	EmuJ_000461100	EmuJ_000461100.1	EmuJ_000461100.1	EmuJ_000461100.1 transcript=EmuJ_000461100.1 gene=EmuJ_000461100	1	4	10.6	73.109	667	0	27.49	1//0	0//0	1//0	0//0	0//0	15253000	23	5			-1	663170	183740	0	479430	0	0	0.132634	0.187432	0	0	7399900	0	0	3.64577e+06	0	7.72871e+06	0
EmuJ_000462200.1	EmuJ_000462200	EmuJ_000462200.1	EmuJ_000462200.1	EmuJ_000462200.1 transcript=EmuJ_000462200.1 gene=EmuJ_000462200	1	33	50.8	68.946	634	0	323.31	1//0	1//0	1//0	1//0	1//0	3351100000	27	125			-1	124120000	48837000	2066800	30732000	26908000	15572000	24.8232	15.6164	1393500000	67321000	668550000	634580000	471540000	4.38178e+08	4.07865e+07	2.47028e+08	4.02693e+08	1.51332e+08
EmuJ_000462900.1	EmuJ_000462900	EmuJ_000462900.1;EmuJ_001067200.1	EmuJ_000462900.1	EmuJ_000462900.1 transcript=EmuJ_000462900.1 gene=EmuJ_000462900	2	5	21.5	36.502	335	0	32.845	1//0	0//0	1//0	0//0	1//0	56810000	20	10			-1;-1	2840500	1313200	0	841270	0	686070	0.568108	0.507777	10571000	0	16969000	0	18671000	2.08785e+07	0	1.17929e+07	0	1.56287e+07
EmuJ_000463400.1	EmuJ_000463400	EmuJ_000463400.1	EmuJ_000463400.1	EmuJ_000463400.1 transcript=EmuJ_000463400.1 gene=EmuJ_000463400	1	12	35.6	40.108	348	0	178.41	1//0	1//0	1//0	1//0	1//0	801480000	19	47			-1	42183000	14000000	1099100	9511100	2605900	14967000	8.43662	5.70242	228060000	33503000	164430000	93728000	217670000	1.20348e+08	2.40061e+07	6.9096e+07	5.69901e+07	2.12122e+08
EmuJ_000465300.1	EmuJ_000465300	EmuJ_000465300.1	EmuJ_000465300.1	EmuJ_000465300.1 transcript=EmuJ_000465300.1 gene=EmuJ_000465300	1	5	34.8	24.261	227	0	39.854	1//0	1//0	1//0	0//0	1//0	43924000	11	7			-1	3993100	490930	185220	2334600	0	982300	0.79861	0.836863	6926000	0	12697000	0	11500000	4.65895e+06	2.34212e+06	1.58894e+07	0	1.23069e+07
EmuJ_000465500.1	EmuJ_000465500	EmuJ_000465500.1	EmuJ_000465500.1	EmuJ_000465500.1 transcript=EmuJ_000465500.1 gene=EmuJ_000465500	1	11	54.7	34.291	300	0	169.84	1//0	1//0	1//0	1//0	1//0	1394200000	14	55			-1	99587000	22149000	3282300	35255000	7102300	31799000	19.9175	12.8246	231470000	84935000	249620000	173600000	404850000	1.63034e+08	4.16816e+07	2.21908e+08	9.17844e+07	3.48363e+08
EmuJ_000468100.1	EmuJ_000468100	EmuJ_000468100.1	EmuJ_000468100.1	EmuJ_000468100.1 transcript=EmuJ_000468100.1 gene=EmuJ_000468100	1	7	36.5	33.861	301	0	63.4	1//0	1//0	1//0	1//0	0//0	241500000	13	20			-1	18577000	6809400	5679000	4562500	1526100	0	3.7154	2.55904	49202000	95498000	35924000	58009000	0	7.10055e+07	6.19177e+07	3.50442e+07	2.50585e+07
EmuJ_000471300.1	EmuJ_000471300	EmuJ_000471300.1	EmuJ_000471300.1	EmuJ_000471300.1 transcript=EmuJ_000471300.1 gene=EmuJ_000471300	1	8	31	39.585	364	0	72.296	1//0	1//0	1//0	0//0	1//0	128160000	18	14			-1	7119800	1596200	377410	4615900	0	530300	1.42396	1.68165	15918000	11539000	56754000	0	10149000	2.47876e+07	7.80944e+06	3.83586e+07	0	1.08722e+07
EmuJ_000471600.1	EmuJ_000471600	EmuJ_000471600.1;EmuJ_000471200.1;EmuJ_000076600.1	EmuJ_000471600.1	EmuJ_000471600.1 transcript=EmuJ_000471600.1 gene=EmuJ_000471600	3	34	55	88.089	796	0	323.31	1//0	1//0	1//0	1//0	1//0	1975700000	40	93			-1;-1;-1	49393000	2762800	3751000	20224000	4757300	17898000	9.87862	7.55973	185350000	154110000	499210000	293510000	804640000	5.29587e+07	9.18903e+07	2.14791e+08	1.40718e+08	3.55977e+08
EmuJ_000477200.1	EmuJ_000477200	EmuJ_000477200.1	EmuJ_000477200.1	EmuJ_000477200.1 transcript=EmuJ_000477200.1 gene=EmuJ_000477200	1	16	57.2	38.831	348	0	214.88	1//0	1//0	1//0	1//0	1//0	2608200000	13	89			-1	200630000	64455000	89655000	32777000	5591700	8154000	40.1265	32.6002	687440000	1802500000	322620000	125160000	111590000	3.2662e+08	5.34882e+08	1.38018e+08	9.18155e+07	8.3279e+07
EmuJ_000478300.1	EmuJ_000478300	EmuJ_000478300.1	EmuJ_000478300.1	EmuJ_000478300.1 transcript=EmuJ_000478300.1 gene=EmuJ_000478300	1	9	8.8	151.31	1362	0	63.431	1//0	0//0	1//0	1//0	1//0	41150000	74	9			-1	556080	382500	0	55982	60823	56774	0.111216	0.13749	21339000	0	5469300	8699300	0	1.3832e+07	0	2.9036e+06	5.68485e+06	4.78517e+06
EmuJ_000479300.1	EmuJ_000479300	EmuJ_000479300.1;sp|CON_Q28641|MYH4_RABIT;CON__sp|CON_Q28641|MYH4_RABIT	EmuJ_000479300.1	EmuJ_000479300.1 transcript=EmuJ_000479300.1 gene=EmuJ_000479300	3	70	48.4	227.55	1990	0	323.31	1//0	1//0	1//0	1//0	1//0	2062700000	103	133			-1;-1;-1	20026000	2873100	2523900	7251400	3867600	3509900	4.00518	1.68985	303300000	160150000	451670000	517040000	586100000	1.14403e+08	1.52333e+08	1.33908e+08	1.0985e+08	1.59795e+08
EmuJ_000480600.1	EmuJ_000480600	EmuJ_000480600.1	EmuJ_000480600.1	EmuJ_000480600.1 transcript=EmuJ_000480600.1 gene=EmuJ_000480600	1	4	37.2	16.296	145	0	27.316	1//0	0//0	1//0	0//0	1//0	100000000	7	7			-1	14286000	2265300	0	7704600	0	4316100	2.8572	2.90872	23014000	0	35973000	0	26687000	1.36802e+07	0	3.78008e+07	0	3.44131e+07
EmuJ_000481100.1	EmuJ_000481100	EmuJ_000481100.1	EmuJ_000481100.1	EmuJ_000481100.1 transcript=EmuJ_000481100.1 gene=EmuJ_000481100	1	2	16.5	22.911	200	0.0054054	10.986	0//0	0//0	1//0	0//0	0//0	36475000	11	2			-1	3315900	0	0	3315900	0	0	0.66318	1.32636	0	0	25355000	0	0	0	0	2.55651e+07	0
EmuJ_000482100.1	EmuJ_000482100	EmuJ_000482100.1	EmuJ_000482100.1	EmuJ_000482100.1 transcript=EmuJ_000482100.1 gene=EmuJ_000482100	1	2	46.1	9.6924	89	0	23.581	1//0	0//0	1//0	0//0	1//0	11879000	3	4			-1	3959600	950820	0	2059400	0	949450	0.791934	0.763	4648800	0	7448000	0	4661800	2.46082e+06	0	4.3302e+06	0	3.24433e+06
EmuJ_000484100.1	EmuJ_000484100	EmuJ_000484100.1	EmuJ_000484100.1	EmuJ_000484100.1 transcript=EmuJ_000484100.1 gene=EmuJ_000484100	1	3	21.4	13.737	131	0	26.768	1//0	0//0	1//0	0//0	1//0	85556000	7	4			-1	12222000	5349200	0	5217800	0	1655400	2.44448	2.39593	33675000	0	31752000	0	0	3.23042e+07	0	2.55997e+07	0	1.31985e+07
EmuJ_000485000.1	EmuJ_000485000	EmuJ_000485000.1	EmuJ_000485000.1	EmuJ_000485000.1 transcript=EmuJ_000485000.1 gene=EmuJ_000485000	1	19	51.3	43.736	398	0	282.61	1//0	1//0	1//0	1//0	1//0	2296900000	19	71			-1	120890000	57251000	27597000	19172000	8484300	8385900	24.178	18.0347	755070000	703280000	248630000	260050000	189230000	4.48066e+08	2.82162e+08	1.1857e+08	1.19233e+08	1.38593e+08
EmuJ_000485800.1	EmuJ_000485800	EmuJ_000485800.1	EmuJ_000485800.1	EmuJ_000485800.1 transcript=EmuJ_000485800.1 gene=EmuJ_000485800	1	59	83.2	65.291	559	0	323.31	1//0	1//0	1//0	1//0	1//0	12327000000	29	315			-1	425070000	102380000	39314000	96476000	56693000	130200000	85.0126	32.7576	2748800000	1715900000	2695500000	2032100000	3664900000	1.03088e+09	5.85985e+08	7.78141e+08	1.15883e+09	1.82823e+09
EmuJ_000486200.1	EmuJ_000486200	EmuJ_000486200.1	EmuJ_000486200.1	EmuJ_000486200.1 transcript=EmuJ_000486200.1 gene=EmuJ_000486200	1	10	31.6	48.974	437	0	139.61	1//0	1//0	1//0	1//0	1//0	179300000	29	22			-1	6182700	2340600	91065	2086800	469580	1194600	1.23653	0.876811	62125000	6014100	53800000	15085000	29914000	3.95007e+07	3.03588e+06	3.14974e+07	1.71999e+07	3.17708e+07
EmuJ_000486800.1	EmuJ_000486800	EmuJ_000486800.1	EmuJ_000486800.1	EmuJ_000486800.1 transcript=EmuJ_000486800.1 gene=EmuJ_000486800	1	3	10.5	41.622	361	0	19.939	1//0	0//0	0//0	1//0	1//0	5895500	21	4			-1	280740	0	0	0	110980	169760	0.056148	0.0712349	0	0	0	3045900	0	0	0	0	2.94366e+06	4.06043e+06
EmuJ_000487400.1	EmuJ_000487400	EmuJ_000487400.1	EmuJ_000487400.1	EmuJ_000487400.1 transcript=EmuJ_000487400.1 gene=EmuJ_000487400	1	7	35.4	32.964	288	0	105.17	1//0	1//0	1//0	0//0	1//0	98776000	17	17			-1	5810400	1186700	1323200	2879700	0	420790	1.16208	0.987596	17423000	29043000	31158000	0	9101900	1.74041e+07	2.24926e+07	2.99875e+07	0	8.14773e+06
EmuJ_000490500.1	EmuJ_000490500	EmuJ_000490500.1	EmuJ_000490500.1	EmuJ_000490500.1 transcript=EmuJ_000490500.1 gene=EmuJ_000490500	1	7	31.4	42.243	389	0	116.09	1//0	0//0	1//0	1//0	1//0	248270000	18	17			-1	13793000	6362500	0	2991100	777000	3662100	2.75854	2.25367	87744000	0	42813000	23130000	75726000	6.93695e+07	0	3.77356e+07	1.7665e+07	6.94802e+07
EmuJ_000490900.1	EmuJ_000490900	EmuJ_000490900.1	EmuJ_000490900.1	EmuJ_000490900.1 transcript=EmuJ_000490900.1 gene=EmuJ_000490900	1	8	30.5	49.999	462	0	63.97	1//0	0//0	1//0	0//0	1//0	143620000	20	13			-1	7181100	2361400	0	2027200	0	2792500	1.43622	1.19751	55279000	0	32528000	0	40110000	3.37738e+07	0	1.97447e+07	0	4.62217e+07
EmuJ_000491400.1	EmuJ_000491400	EmuJ_000491400.1	EmuJ_000491400.1	EmuJ_000491400.1 transcript=EmuJ_000491400.1 gene=EmuJ_000491400	1	7	46.3	16.819	149	0	323.31	1//0	1//0	1//0	1//0	1//0	1090900000	9	20			-1	121210000	18042000	2687100	27709000	8003100	64772000	24.2426	22.0066	157830000	52173000	208130000	74867000	520770000	1.40083e+08	2.7801e+07	1.74791e+08	9.09748e+07	6.11488e+08
EmuJ_000492600.1	EmuJ_000492600	EmuJ_000492600.1	EmuJ_000492600.1	EmuJ_000492600.1 transcript=EmuJ_000492600.1 gene=EmuJ_000492600	1	3	22.5	27.043	240	0	16.314	1//0	0//0	1//0	0//0	0//0	8016400	13	3			-1	616650	384490	0	232150	0	0	0.123328	0.158542	3538800	0	0	0	0	4.31222e+06	0	2.1153e+06	0
EmuJ_000492700.1	EmuJ_000492700	EmuJ_000492700.1	EmuJ_000492700.1	EmuJ_000492700.1 transcript=EmuJ_000492700.1 gene=EmuJ_000492700	1	2	11.4	24.064	210	0	16.084	1//0	1//0	0//0	1//0	1//0	77404000	13	6			-1	5954200	0	403840	0	3169100	2381200	1.19083	1.3256	0	9930900	0	44248000	48465000	0	6.0352e+06	0	5.2035e+07	3.52593e+07
EmuJ_000497000.1	EmuJ_000497000	EmuJ_000497000.1	EmuJ_000497000.1	EmuJ_000497000.1 transcript=EmuJ_000497000.1 gene=EmuJ_000497000	1	2	3.5	106.81	952	0.0023866	14.706	1//0	0//0	0//0	0//0	0//0	7793300	43	1			-1	181240	181240	0	0	0	0	0.036248	0.072496	7793300	0	0	0	0	6.72344e+06	0	0	0
EmuJ_000499300.1	EmuJ_000499300	EmuJ_000499300.1;EmuJ_000499100.1	EmuJ_000499300.1;EmuJ_000499100.1	EmuJ_000499300.1 transcript=EmuJ_000499300.1 gene=EmuJ_000499300;EmuJ_000499100.1 transcript=EmuJ_000499100.1 gene=EmuJ_000499100	2	8	35.1	21.023	202	0	66.145	1//0	0//0	1//0	1//0	1//0	413040000	10	21			-1;-1	41304000	18549000	0	10728000	6526500	5500600	8.26082	6.1774	125830000	0	69808000	86555000	57042000	1.34534e+08	0	6.8456e+07	8.24333e+07	6.26525e+07
EmuJ_000500600.1	EmuJ_000500600	EmuJ_000500600.1	EmuJ_000500600.1	EmuJ_000500600.1 transcript=EmuJ_000500600.1 gene=EmuJ_000500600	1	8	19.2	80.342	738	0	195.1	1//0	1//0	0//0	0//0	0//0	217140000	28	16			-1	7754900	1178200	6576700	0	0	0	1.55098	2.55396	55793000	244580000	0	0	0	2.84615e+07	1.2641e+08	0	0
EmuJ_000501500.1	EmuJ_000501500	EmuJ_000501500.1	EmuJ_000501500.1	EmuJ_000501500.1 transcript=EmuJ_000501500.1 gene=EmuJ_000501500	1	27	57.2	97.801	848	0	238.2	1//0	1//0	1//0	1//0	1//0	1931600000	52	72			-1	37147000	5379600	663840	11447000	3876300	15780000	7.42935	5.44927	385880000	35393000	483430000	258020000	836610000	1.14833e+08	3.46046e+07	1.83045e+08	2.21903e+08	9.04439e+08
EmuJ_000501600.1	EmuJ_000501600	EmuJ_000501600.1	EmuJ_000501600.1	EmuJ_000501600.1 transcript=EmuJ_000501600.1 gene=EmuJ_000501600	1	47	61.5	98.294	852	0	323.31	1//0	1//0	1//0	1//0	1//0	3845500000	52	160			-1	73951000	14448000	4012400	26119000	9862900	19509000	14.7903	7.63106	919470000	172060000	1018600000	650210000	713790000	1.72687e+08	1.12072e+08	2.9106e+08	3.86288e+08	8.72734e+08
EmuJ_000502100.1	EmuJ_000502100	EmuJ_000502100.1	EmuJ_000502100.1	EmuJ_000502100.1 transcript=EmuJ_000502100.1 gene=EmuJ_000502100	1	4	15.9	33.138	308	0	29.693	1//0	1//0	1//0	1//0	1//0	56923000	14	8			-1	4065900	2380300	112020	332170	351920	889530	0.813188	0.824312	18721000	2889800	3850700	7984800	13658000	2.49964e+07	1.80274e+06	3.25945e+06	6.22291e+06	1.4184e+07
EmuJ_000507000.1	EmuJ_000507000	EmuJ_000507000.1	EmuJ_000507000.1	EmuJ_000507000.1 transcript=EmuJ_000507000.1 gene=EmuJ_000507000	1	10	39	33.936	318	0	96.694	1//0	0//0	1//0	1//0	1//0	312510000	14	20			-1	22322000	10023000	0	1785900	775420	9737700	4.4644	4.45914	84500000	0	48218000	22556000	130330000	6.69537e+07	0	1.75241e+07	1.37114e+07	9.28024e+07
EmuJ_000510700.1	EmuJ_000510700	EmuJ_000510700.1	EmuJ_000510700.1	EmuJ_000510700.1 transcript=EmuJ_000510700.1 gene=EmuJ_000510700	1	2	4.2	84.648	767	0.0032715	11.188	1//0	0//0	1//0	0//0	0//0	9294700	42	1			-1	221300	41768	0	179530	0	0	0.0442596	0.0695428	0	0	5060200	0	0	1.51347e+06	0	5.2851e+06	0
EmuJ_000511900.1	EmuJ_000511900	EmuJ_000511900.1	EmuJ_000511900.1	EmuJ_000511900.1 transcript=EmuJ_000511900.1 gene=EmuJ_000511900	1	23	66	40.644	362	0	323.31	1//0	1//0	1//0	1//0	1//0	2440600000	20	82			-1	122030000	1339200	7279900	79863000	8566400	24983000	24.4063	28.817	26491000	247940000	960580000	236680000	509380000	2.31071e+07	7.62283e+07	4.40549e+08	1.4132e+08	2.53864e+08
EmuJ_000512800.1	EmuJ_000512800	EmuJ_000512800.1	EmuJ_000512800.1	EmuJ_000512800.1 transcript=EmuJ_000512800.1 gene=EmuJ_000512800	1	2	0.8	344.85	3149	0.0085197	10.428	0//0	1//0	1//0	0//0	1//0	36842000	127	3			-1	290100	0	74271	113770	0	102050	0.0580182	0.0490784	0	7059600	9696400	0	0	0	1.08432e+07	1.01272e+07	0	1.47626e+07
EmuJ_000513400.1	EmuJ_000513400	EmuJ_000513400.1	EmuJ_000513400.1	EmuJ_000513400.1 transcript=EmuJ_000513400.1 gene=EmuJ_000513400	1	3	3.2	182.6	1640	0	20.303	1//0	0//0	1//0	0//0	0//0	23032000	67	4			-1	343750	147600	0	196160	0	0	0.068752	0.0855924	8301300	0	10407000	0	0	8.53153e+06	0	9.21152e+06	0
EmuJ_000514200.1	EmuJ_000514200	EmuJ_000514200.1;EmuJ_000179700.1	EmuJ_000514200.1	EmuJ_000514200.1 transcript=EmuJ_000514200.1 gene=EmuJ_000514200	2	48	90.5	46.56	433	0	323.31	1//0	1//0	1//0	1//0	1//0	13792000000	26	232			-1;-1	530440000	80568000	47433000	213860000	65888000	122700000	106.09	59.327	1962200000	2170300000	4021400000	2646800000	2592200000	5.20795e+08	4.31019e+08	1.11541e+09	9.02387e+08	1.15985e+09
EmuJ_000514400.1	EmuJ_000514400	EmuJ_000514400.1	EmuJ_000514400.1	EmuJ_000514400.1 transcript=EmuJ_000514400.1 gene=EmuJ_000514400	1	2	7.5	57.27	520	0.0023613	14.411	1//0	0//0	1//0	0//0	0//0	23615000	23	4			-1	1026800	548720	0	478040	0	0	0.205352	0.252495	12323000	0	8788300	0	0	1.0888e+07	0	7.70628e+06	0
EmuJ_000515900.1	EmuJ_000515900	EmuJ_000515900.1	EmuJ_000515900.1	EmuJ_000515900.1 transcript=EmuJ_000515900.1 gene=EmuJ_000515900	1	3	23.5	17.085	153	0	23.858	1//0	1//0	0//0	0//0	0//0	17897000	8	4			-1	2237200	1337700	899470	0	0	0	0.447434	0.565244	0	11778000	0	0	0	9.23284e+06	8.27191e+06	0	0
EmuJ_000517100.1	EmuJ_000517100	EmuJ_000517100.1	EmuJ_000517100.1	EmuJ_000517100.1 transcript=EmuJ_000517100.1 gene=EmuJ_000517100	1	10	59.2	28.023	250	0	279.18	1//0	1//0	1//0	0//0	1//0	493020000	15	32			-1	32868000	4288300	477070	13088000	0	15014000	6.57347	6.31316	58832000	12949000	118950000	0	200790000	3.8892e+07	8.22624e+06	8.1346e+07	0	1.42969e+08
EmuJ_000517550.1	EmuJ_000517550	EmuJ_000517550.1	EmuJ_000517550.1	EmuJ_000517550.1 transcript=EmuJ_000517550.1 gene=EmuJ_000517550	1	5	6.5	131.44	1208	0	146.93	1//0	0//0	1//0	0//0	1//0	337780000	44	6			-1	7676900	6810100	0	430200	0	436590	1.53538	2.64447	154990000	0	157360000	0	0	2.58505e+08	0	1.32671e+07	0	2.18801e+07
EmuJ_000517700.1	EmuJ_000517700	EmuJ_000517700.1	EmuJ_000517700.1	EmuJ_000517700.1 transcript=EmuJ_000517700.1 gene=EmuJ_000517700	1	9	32.1	47.858	433	0	69.533	1//0	1//0	1//0	1//0	1//0	377010000	14	22			-1	26929000	5025900	3981300	11192000	667840	6061500	5.38571	3.4214	66774000	90393000	108170000	14071000	82196000	5.26066e+07	4.74562e+07	7.8224e+07	1.18091e+07	9.66579e+07
EmuJ_000518400.1	EmuJ_000518400	EmuJ_000518400.1;EmuJ_000518600.1	EmuJ_000518400.1;EmuJ_000518600.1	EmuJ_000518400.1 transcript=EmuJ_000518400.1 gene=EmuJ_000518400;EmuJ_000518600.1 transcript=EmuJ_000518600.1 gene=EmuJ_000518600	2	13	38.2	58.821	536	0	104.23	1//0	1//0	1//0	1//0	1//0	300490000	29	25			-1;-1	10362000	2893100	146430	3463200	347290	3511800	2.07236	1.50765	98412000	7685800	69259000	13016000	87409000	4.6549e+07	4.88173e+06	5.75062e+07	1.27202e+07	5.38873e+07
EmuJ_000519200.1	EmuJ_000519200	EmuJ_000519200.1	EmuJ_000519200.1	EmuJ_000519200.1 transcript=EmuJ_000519200.1 gene=EmuJ_000519200	1	15	44.5	47.158	438	0	128.9	1//0	1//0	1//0	0//0	1//0	296680000	28	23			-1	10596000	577180	341600	7739000	0	1937800	2.11912	2.88596	75093000	8279800	123050000	0	46263000	1.39424e+07	1.09956e+07	5.77816e+07	0	4.25201e+07
EmuJ_000520000.1	EmuJ_000520000	EmuJ_000520000.1	EmuJ_000520000.1	EmuJ_000520000.1 transcript=EmuJ_000520000.1 gene=EmuJ_000520000	1	7	10.3	148.74	1325	0	57.026	1//0	0//0	1//0	0//0	1//0	78247000	76	9			-1	1029600	395190	0	587400	0	46976	0.205913	0.241421	30311000	0	29682000	0	0	2.12857e+07	0	2.70297e+07	0	4.06646e+06
EmuJ_000522800.1	EmuJ_000522800	EmuJ_000522800.1	EmuJ_000522800.1	EmuJ_000522800.1 transcript=EmuJ_000522800.1 gene=EmuJ_000522800	1	5	47.7	36.769	323	0	42.589	1//0	0//1	1//0	0//1	1//0	88226000	18	12			-1	4901500	1467100	0	2357100	0	1077300	0.9803	0.901547	20335000	0	22144000	0	21699000	2.27817e+07	0	2.44147e+07	0	2.20865e+07
EmuJ_000523100.1	EmuJ_000523100	EmuJ_000523100.1	EmuJ_000523100.1	EmuJ_000523100.1 transcript=EmuJ_000523100.1 gene=EmuJ_000523100	1	6	11.2	52.735	493	0	56.544	1//0	1//0	1//0	0//0	1//0	230670000	22	13			-1	10485000	3571000	5348100	927560	0	638380	2.09701	2.0315	76809000	90763000	19991000	0	27166000	6.77767e+07	9.91971e+07	1.43025e+07	0	1.59961e+07
EmuJ_000523800.1	EmuJ_000523800	EmuJ_000523800.1	EmuJ_000523800.1	EmuJ_000523800.1 transcript=EmuJ_000523800.1 gene=EmuJ_000523800	1	2	8.2	35.688	319	0	38.159	0//0	0//0	1//0	0//0	0//0	2898500	16	1			-1	181150	0	0	181150	0	0	0.03623	0.07246	0	0	1935500	0	0	0	0	2.03155e+06	0
EmuJ_000524000.1	EmuJ_000524000	EmuJ_000524000.1	EmuJ_000524000.1	EmuJ_000524000.1 transcript=EmuJ_000524000.1 gene=EmuJ_000524000	1	2	26.5	13.27	113	0.0024038	15.157	1//0	1//0	1//0	1//0	0//0	21123000	4	5			-1	5280800	1736700	1923600	1099300	521220	0	1.05616	0.723752	10038000	7052900	10073000	3603200	0	5.99323e+06	8.84519e+06	3.08191e+06	2.63333e+06
EmuJ_000524200.1	EmuJ_000524200	EmuJ_000524200.1	EmuJ_000524200.1	EmuJ_000524200.1 transcript=EmuJ_000524200.1 gene=EmuJ_000524200	1	5	4.6	162.79	1641	0	31.025	1//0	1//0	1//0	0//0	1//0	8624800000	79	8			-1	109170000	35985000	160210	22008000	0	51021000	21.8348	19.9932	659130000	3093900000	931400000	0	2590900000	2.45254e+09	1.45497e+07	1.21863e+09	0	4.59094e+09
EmuJ_000524400.1	EmuJ_000524400	EmuJ_000524400.1	EmuJ_000524400.1	EmuJ_000524400.1 transcript=EmuJ_000524400.1 gene=EmuJ_000524400	1	6	14.8	64.718	594	0	58.314	1//0	1//0	1//0	1//0	1//0	373870000	23	19			-1	16255000	5212500	7760200	1345100	1937400	0	3.25104	2.83222	143380000	166360000	68758000	82743000	0	8.83098e+07	1.43657e+08	2.16836e+07	5.62832e+07	0
EmuJ_000524600.1	EmuJ_000524600	EmuJ_000524600.1	EmuJ_000524600.1	EmuJ_000524600.1 transcript=EmuJ_000524600.1 gene=EmuJ_000524600	1	8	16.2	78.807	739	0	60.823	1//0	0//0	1//0	1//0	1//0	163220000	33	20			-1	4946100	2198000	0	1816600	407260	524300	0.989232	0.857798	67938000	0	29163000	29950000	23406000	3.99288e+07	0	3.32116e+07	1.69746e+07	1.9707e+07
EmuJ_000524700.1	EmuJ_000524700	EmuJ_000524700.1	EmuJ_000524700.1	EmuJ_000524700.1 transcript=EmuJ_000524700.1 gene=EmuJ_000524700	1	8	26	51.034	454	0	85.333	1//0	0//0	1//0	1//0	1//0	167810000	21	14			-1	7990900	4174600	0	1635400	1170200	1010800	1.5982	1.39439	80979000	0	33726000	32497000	22238000	4.60848e+07	0	2.04391e+07	3.10395e+07	2.41764e+07
EmuJ_000526900.1	EmuJ_000526900	EmuJ_000526900.1	EmuJ_000526900.1	EmuJ_000526900.1 transcript=EmuJ_000526900.1 gene=EmuJ_000526900	1	4	26.4	28.04	246	0	29.891	1//0	0//0	1//0	0//0	1//0	69978000	17	8			-1	4116400	1667000	0	1349600	0	1099800	0.82328	0.695833	16649000	0	13332000	0	22238000	2.44486e+07	0	1.60806e+07	0	2.12948e+07
EmuJ_000528900.1	EmuJ_000528900	EmuJ_000528900.1	EmuJ_000528900.1	EmuJ_000528900.1 transcript=EmuJ_000528900.1 gene=EmuJ_000528900	1	7	58.4	15.856	137	0	166.48	1//0	1//0	1//0	0//0	0//0	352480000	9	22			-1	39165000	3965900	1741800	33457000	0	0	7.83294	12.8946	41556000	27707000	251600000	0	0	3.07933e+07	1.80209e+07	1.53153e+08	0
EmuJ_000529300.1	EmuJ_000529300	EmuJ_000529300.1	EmuJ_000529300.1	EmuJ_000529300.1 transcript=EmuJ_000529300.1 gene=EmuJ_000529300	1	11	28	85.663	771	0	103.51	1//0	1//0	1//0	1//0	1//0	233590000	33	20			-1	7078600	533410	72526	4272400	1690000	510250	1.41572	1.52567	20283000	5273800	65677000	75760000	29118000	1.1831e+07	2.75125e+06	4.39662e+07	7.04419e+07	1.91785e+07
EmuJ_000530400.1	EmuJ_000530400	EmuJ_000530400.1	EmuJ_000530400.1	EmuJ_000530400.1 transcript=EmuJ_000530400.1 gene=EmuJ_000530400	1	2	3.3	84.581	751	0.0032895	11.372	0//0	1//0	0//0	0//0	0//0	5389700	25	2			-1	215590	0	215590	0	0	0	0.043118	0.086236	0	4033900	0	0	0	0	6.19591e+06	0	0
EmuJ_000532000.1	EmuJ_000532000	EmuJ_000532000.1	EmuJ_000532000.1	EmuJ_000532000.1 transcript=EmuJ_000532000.1 gene=EmuJ_000532000	1	6	33.2	28.177	244	0	41.126	1//0	0//0	1//0	0//0	1//0	73158000	18	13			-1	4064300	1558100	0	2166000	0	340230	0.812866	0.886705	21138000	0	24723000	0	5521200	1.82647e+07	0	1.8869e+07	0	6.97536e+06
EmuJ_000532700.1	EmuJ_000532700	EmuJ_000532700.1	EmuJ_000532700.1	EmuJ_000532700.1 transcript=EmuJ_000532700.1 gene=EmuJ_000532700	1	2	18.8	18.465	160	0	29.471	1//0	1//0	1//0	1//0	0//0	25586000	9	7			-1	2842900	1468400	308190	869870	196470	0	0.568586	0.53479	10785000	4257400	7193500	4557400	0	1.1401e+07	3.18854e+06	5.4872e+06	2.23332e+06
EmuJ_000532800.1	EmuJ_000532800	EmuJ_000532800.1	EmuJ_000532800.1	EmuJ_000532800.1 transcript=EmuJ_000532800.1 gene=EmuJ_000532800	1	2	6.6	47.694	426	0	16.924	0//0	1//0	0//0	0//0	0//0	16303000	18	2			-1	905720	0	905720	0	0	0	0.181144	0.362288	0	24227000	0	0	0	0	1.87412e+07	0	0
EmuJ_000533700.1	EmuJ_000533700	EmuJ_000533700.1	EmuJ_000533700.1	EmuJ_000533700.1 transcript=EmuJ_000533700.1 gene=EmuJ_000533700	1	6	65.3	16.609	147	0	64.353	1//0	0//0	1//0	0//0	1//0	174040000	7	10			-1	24863000	212810	0	20440000	0	4210600	4.97268	7.89848	2187100	0	124270000	0	9396000	1.2852e+06	0	7.76133e+07	0	3.35709e+07
EmuJ_000535400.1	EmuJ_000535400	EmuJ_000535400.1	EmuJ_000535400.1	EmuJ_000535400.1 transcript=EmuJ_000535400.1 gene=EmuJ_000535400	1	12	57.7	34.813	310	0	137.72	1//0	1//0	1//0	0//0	1//0	713110000	14	32			-1	50936000	26755000	5580600	15379000	0	3220800	10.1871	9.74656	221270000	132570000	159070000	0	54344000	1.7081e+08	6.70402e+07	1.14573e+08	0	4.18439e+07
EmuJ_000537400.1	EmuJ_000537400	EmuJ_000537400.1	EmuJ_000537400.1	EmuJ_000537400.1 transcript=EmuJ_000537400.1 gene=EmuJ_000537400	1	6	52.5	11.95	101	0	35.289	1//0	1//0	1//0	1//0	1//0	547330000	6	19			-1	91222000	29184000	11131000	16471000	23320000	11117000	18.2446	7.07081	147140000	161900000	137250000	151630000	101570000	1.51063e+08	7.67759e+07	6.92654e+07	1.72585e+08	7.597e+07
EmuJ_000538300.1	EmuJ_000538300	EmuJ_000538300.1;EmuJ_000538900.1;EmuJ_000538700.1;EmuJ_000538600.1;EmuJ_000538000.1;EmuJ_000005400.1	EmuJ_000538300.1	EmuJ_000538300.1 transcript=EmuJ_000538300.1 gene=EmuJ_000538300	6	30	89	25.47	219	0	323.31	1//0	1//0	1//0	1//0	1//0	6331400000	17	182			-1;-1;-1;-1;-1;-1	372440000	52931000	60318000	162030000	23105000	74052000	74.4872	46.8391	568580000	1381900000	1307800000	1290800000	1436700000	2.43969e+08	4.4361e+08	6.05352e+08	2.55496e+08	5.65737e+08
EmuJ_000538400.1	EmuJ_000538400	EmuJ_000538400.1	EmuJ_000538400.1	EmuJ_000538400.1 transcript=EmuJ_000538400.1 gene=EmuJ_000538400	1	7	24	41.306	379	0	55.529	1//0	1//0	1//0	0//0	0//0	233820000	16	20			-1	14614000	4740800	7611500	2261700	0	0	2.9228	2.92614	86309000	84520000	47454000	0	0	5.19565e+07	8.27234e+07	2.53634e+07	0
EmuJ_000540000.1	EmuJ_000540000	EmuJ_000540000.1	EmuJ_000540000.1	EmuJ_000540000.1 transcript=EmuJ_000540000.1 gene=EmuJ_000540000	1	2	15.1	32.199	279	0	27.804	1//0	0//0	1//0	0//0	0//0	16882000	10	4			-1	1688200	409640	0	1278500	0	0	0.337628	0.496468	3798700	0	7638900	0	0	3.53405e+06	0	8.96109e+06	0
EmuJ_000543500.1	EmuJ_000543500	EmuJ_000543500.1;EmuJ_000253800.1	EmuJ_000543500.1;EmuJ_000253800.1	EmuJ_000543500.1 transcript=EmuJ_000543500.1 gene=EmuJ_000543500;EmuJ_000253800.1 transcript=EmuJ_000253800.1 gene=EmuJ_000253800	2	2	4.4	74.533	660	0.0023337	13.806	1//0	0//0	1//0	0//0	0//0	9943700	30	2			-1;-1	331460	126290	0	205170	0	0	0.066292	0.0849361	3698300	0	0	0	0	3.26868e+06	0	4.31401e+06	0
EmuJ_000543800.1	EmuJ_000543800	EmuJ_000543800.1	EmuJ_000543800.1	EmuJ_000543800.1 transcript=EmuJ_000543800.1 gene=EmuJ_000543800	1	3	24	19.229	167	0	115.97	1//0	1//0	1//0	1//0	1//0	772830000	7	15			-1	110400000	14142000	27850000	43788000	5386700	19238000	22.0809	13.0712	110200000	307220000	234760000	72429000	103810000	8.54016e+07	2.24106e+08	2.14837e+08	4.76262e+07	1.53384e+08
EmuJ_000544000.1	EmuJ_000544000	EmuJ_000544000.1	EmuJ_000544000.1	EmuJ_000544000.1 transcript=EmuJ_000544000.1 gene=EmuJ_000544000	1	3	14.3	27.906	245	0	19.579	0//0	0//0	1//0	0//0	0//0	13711000	11	3			-1	1246400	0	0	1246400	0	0	0.24928	0.49856	0	0	9155300	0	0	0	0	9.60963e+06	0
EmuJ_000545600.1	EmuJ_000545600	EmuJ_000545600.1	EmuJ_000545600.1	EmuJ_000545600.1 transcript=EmuJ_000545600.1 gene=EmuJ_000545600	1	10	25.9	82.325	744	0	92.757	1//0	0//0	1//0	0//0	1//0	111280000	39	11			-1	2853400	826810	0	1324800	0	701740	0.57067	0.510456	27467000	0	33111000	0	37534000	2.55515e+07	0	1.83117e+07	0	3.1171e+07
EmuJ_000546400.1	EmuJ_000546400	EmuJ_000546400.1	EmuJ_000546400.1	EmuJ_000546400.1 transcript=EmuJ_000546400.1 gene=EmuJ_000546400	1	4	4.7	133.39	1201	0	25.546	1//0	0//0	0//0	0//0	0//0	16154000	53	4			-1	304790	304790	0	0	0	0	0.060958	0.121916	16154000	0	0	0	0	1.22748e+07	0	0	0
EmuJ_000546900.1	EmuJ_000546900	EmuJ_000546900.1	EmuJ_000546900.1	EmuJ_000546900.1 transcript=EmuJ_000546900.1 gene=EmuJ_000546900	1	16	45.5	49.261	426	0	149.52	1//0	1//0	1//0	1//0	1//0	667600000	24	39			-1	27817000	4880600	180860	6283100	4646900	11825000	5.56329	3.74175	135570000	8600300	126280000	99957000	212220000	6.76088e+07	4.98991e+06	7.27649e+07	1.14502e+08	1.74334e+08
EmuJ_000550000.1	EmuJ_000550000	EmuJ_000550000.1;EmuJ_002165500.1;EmuJ_000549800.1	EmuJ_000550000.1;EmuJ_002165500.1	EmuJ_000550000.1 transcript=EmuJ_000550000.1 gene=EmuJ_000550000;EmuJ_002165500.1 transcript=EmuJ_002165500.1 gene=EmuJ_002165500	3	9	54.9	15.102	133	0	66.143	1//0	1//0	1//0	1//0	1//0	272140000	8	21			-1;-1;-1	34018000	6762400	662930	12803000	2094200	11695000	6.80351	4.89503	63679000	9680800	78856000	15641000	77979000	3.22675e+07	6.09659e+06	4.51694e+07	2.11606e+07	6.67546e+07
EmuJ_000550800.1	EmuJ_000550800	EmuJ_000550800.1	EmuJ_000550800.1	EmuJ_000550800.1 transcript=EmuJ_000550800.1 gene=EmuJ_000550800	1	29	78.6	28.797	252	0	323.31	1//0	1//0	1//0	1//0	1//0	18394000000	17	225			-1	1082000000	340960000	88957000	395090000	69915000	187070000	216.398	131.153	3833000000	2169300000	4256700000	2079400000	3131600000	1.83841e+09	7.33739e+08	1.91377e+09	9.03321e+08	1.90081e+09
EmuJ_000554100.1	EmuJ_000554100	EmuJ_000554100.1	EmuJ_000554100.1	EmuJ_000554100.1 transcript=EmuJ_000554100.1 gene=EmuJ_000554100	1	2	2.8	67.811	612	0	31.458	1//0	1//0	1//0	1//0	1//0	4049000000	32	25			-1	126530000	23646000	5996200	29156000	35911000	31822000	25.3062	10.4439	644760000	230400000	737390000	1291600000	1268800000	6.52812e+08	2.20578e+08	6.53934e+08	1.45142e+09	1.15985e+09
EmuJ_000554900.1	EmuJ_000554900	EmuJ_000554900.1	EmuJ_000554900.1	EmuJ_000554900.1 transcript=EmuJ_000554900.1 gene=EmuJ_000554900	1	12	56	25.537	218	0	94.175	1//0	1//0	1//0	1//0	1//0	7856500000	14	43			-1	561180000	3552000	207830000	7795900	341830000	167040	112.235	139.378	900730000	4393800000	1230400000	3904400000	9310700	2.54185e+07	3.29396e+09	4.13861e+07	6.03453e+09	2.66367e+06
EmuJ_000556100.1	EmuJ_000556100	EmuJ_000556100.1	EmuJ_000556100.1	EmuJ_000556100.1 transcript=EmuJ_000556100.1 gene=EmuJ_000556100	1	2	10.1	23.18	207	0.003304	11.534	1//0	0//0	0//0	0//0	1//0	7877700	8	1			-1	984710	542580	0	0	0	442130	0.196942	0.243286	3073100	0	0	0	0	3.74473e+06	0	0	0	4.02876e+06
EmuJ_000564900.1	EmuJ_000564900	EmuJ_000564900.1	EmuJ_000564900.1	EmuJ_000564900.1 transcript=EmuJ_000564900.1 gene=EmuJ_000564900	1	5	38.7	17.207	155	0	34.734	1//0	1//0	0//0	0//0	0//0	44711000	9	6			-1	4967900	741350	4226500	0	0	0	0.99357	1.64177	7372800	60223000	0	0	0	5.75625e+06	3.44892e+07	0	0
EmuJ_000567400.1	EmuJ_000567400	EmuJ_000567400.1	EmuJ_000567400.1	EmuJ_000567400.1 transcript=EmuJ_000567400.1 gene=EmuJ_000567400	1	17	80.8	20.133	177	0	323.31	1//0	1//0	1//0	1//0	1//0	5021700000	8	89			-1	627720000	197190000	4805300	232480000	126940000	66306000	125.544	83.2555	1278900000	65077000	1413700000	1603100000	581620000	8.54104e+08	4.41922e+07	7.77119e+08	6.48133e+08	3.00905e+08
EmuJ_000568600.1	EmuJ_000568600	EmuJ_000568600.1	EmuJ_000568600.1	EmuJ_000568600.1 transcript=EmuJ_000568600.1 gene=EmuJ_000568600	1	5	28.3	34.8	318	0	44.487	1//0	0//0	1//0	0//0	1//0	64909000	15	7			-1	4327300	2213000	0	994190	0	1120100	0.865458	0.824053	18918000	0	9934100	0	19467000	2.86372e+07	0	1.04524e+07	0	1.91364e+07
EmuJ_000569000.1	EmuJ_000569000	EmuJ_000569000.1	EmuJ_000569000.1	EmuJ_000569000.1 transcript=EmuJ_000569000.1 gene=EmuJ_000569000	1	6	60.6	49.615	444	0	119.06	1//0	1//0	1//0	1//0	1//0	1259900000	19	41			-1	66310000	17879000	3669000	17505000	18057000	9200200	13.262	5.84527	314200000	61998000	267420000	371430000	195000000	2.80355e+08	8.01371e+07	2.22973e+08	3.93636e+08	1.99108e+08
EmuJ_000570400.1	EmuJ_000570400	EmuJ_000570400.1	EmuJ_000570400.1	EmuJ_000570400.1 transcript=EmuJ_000570400.1 gene=EmuJ_000570400	1	18	18.3	156.88	1451	0	119.68	1//0	1//0	0//0	0//0	0//0	99944000	60	18			-1	1665700	49927	1615800	0	0	0	0.333145	0.641619	3267700	72288000	0	0	0	2.58437e+06	3.18368e+07	0	0
EmuJ_000572400.1	EmuJ_000572400	EmuJ_000572400.1	EmuJ_000572400.1	EmuJ_000572400.1 transcript=EmuJ_000572400.1 gene=EmuJ_000572400	1	3	27.7	21.891	191	0	27.329	1//0	0//0	1//0	0//0	0//0	65701000	15	5			-1	4380100	2081800	0	2298300	0	0	0.87602	1.07508	24782000	0	29582000	0	0	2.69402e+07	0	2.41627e+07	0
EmuJ_000572800.1	EmuJ_000572800	EmuJ_000572800.1	EmuJ_000572800.1	EmuJ_000572800.1 transcript=EmuJ_000572800.1 gene=EmuJ_000572800	1	6	56.4	15.297	140	0	52.078	1//0	0//0	1//0	0//0	1//0	101990000	9	13			-1	11332000	2418400	0	5941900	0	2972100	2.26648	2.2047	28798000	0	40123000	0	27718000	1.87775e+07	0	3.2708e+07	0	3.04674e+07
EmuJ_000573000.1	EmuJ_000573000	EmuJ_000573000.1	EmuJ_000573000.1	EmuJ_000573000.1 transcript=EmuJ_000573000.1 gene=EmuJ_000573000	1	4	1.8	361.5	3245	0	23.131	1//0	0//0	1//0	0//0	0//0	13341000	149	4			-1	89536	25058	0	64478	0	0	0.0179072	0.0252269	0	0	6415300	0	0	3.22114e+06	0	6.73371e+06	0
EmuJ_000573900.1	EmuJ_000573900	EmuJ_000573900.1	EmuJ_000573900.1	EmuJ_000573900.1 transcript=EmuJ_000573900.1 gene=EmuJ_000573900	1	6	55.5	16.62	146	0	50.944	1//0	0//0	1//0	0//0	1//0	125070000	9	10			-1	13897000	1500400	0	7845000	0	4551700	2.77942	3.02943	15606000	0	50398000	0	42252000	1.16503e+07	0	4.30575e+07	0	4.66603e+07
EmuJ_000575900.1	EmuJ_000575900	EmuJ_000575900.1	EmuJ_000575900.1	EmuJ_000575900.1 transcript=EmuJ_000575900.1 gene=EmuJ_000575900	1	145	25.9	860	7809	0	323.31	1//0	1//0	1//0	1//0	1//0	22075000000	411	486			-1	53711000	18811000	17338000	9316100	4045200	4200900	10.7422	6.29734	4924900000	9865000000	2302300000	2725300000	1810300000	1.42594e+09	1.45237e+09	6.43199e+08	7.48088e+08	6.82929e+08
EmuJ_000576700.1	EmuJ_000576700	EmuJ_000576700.1	EmuJ_000576700.1	EmuJ_000576700.1 transcript=EmuJ_000576700.1 gene=EmuJ_000576700	1	12	30	59.909	550	0	136.97	1//0	1//0	1//0	0//0	1//0	194520000	33	19			-1	5894600	2789300	183840	1887400	0	1034100	1.17893	1.04845	84297000	11139000	46317000	0	45310000	3.70823e+07	6.97428e+06	2.91474e+07	0	3.88684e+07
EmuJ_000579800.1	EmuJ_000579800	EmuJ_000579800.1	EmuJ_000579800.1	EmuJ_000579800.1 transcript=EmuJ_000579800.1 gene=EmuJ_000579800	1	14	61.8	15.314	136	0	306.99	1//0	1//0	1//0	1//0	1//0	30222000000	4	108			-1	7555400000	1707900000	65257000	2531700000	365280000	2885300000	1511.09	1128.91	6355300000	451480000	7700300000	1901800000	11744000000	4.74365e+09	2.91653e+08	5.98425e+09	1.23463e+09	9.90773e+09
EmuJ_000580300.1	EmuJ_000580300	EmuJ_000580300.1	EmuJ_000580300.1	EmuJ_000580300.1 transcript=EmuJ_000580300.1 gene=EmuJ_000580300	1	3	7.5	57.777	518	0	21.457	1//0	1//0	1//0	1//0	1//0	101830000	20	7			-1	5091700	921710	1159100	2269500	741370	0	1.01834	0.735973	17812000	36355000	25915000	20734000	0	1.59032e+07	2.66496e+07	3.1813e+07	1.87272e+07	0
EmuJ_000581100.1	EmuJ_000581100	EmuJ_000581100.1	EmuJ_000581100.1	EmuJ_000581100.1 transcript=EmuJ_000581100.1 gene=EmuJ_000581100	1	5	30.7	20.803	176	0	34.094	1//0	0//0	1//0	1//0	1//0	78527000	11	9			-1	7138800	1943400	0	2190200	1661400	1343800	1.42776	0.767768	16045000	0	15902000	28277000	16715000	1.84428e+07	0	1.68858e+07	2.30823e+07	1.68367e+07
EmuJ_000582200.1	EmuJ_000582200	EmuJ_000582200.1	EmuJ_000582200.1	EmuJ_000582200.1 transcript=EmuJ_000582200.1 gene=EmuJ_000582200	1	4	32.5	18.465	160	0	27.557	1//0	0//0	1//0	1//0	0//0	65911000	7	9			-1	9415800	4569200	0	2085300	2761400	0	1.88318	1.73894	23662000	0	15943000	30198000	0	2.7593e+07	0	1.02309e+07	2.44145e+07
EmuJ_000582900.1	EmuJ_000582900	EmuJ_000582900.1	EmuJ_000582900.1	EmuJ_000582900.1 transcript=EmuJ_000582900.1 gene=EmuJ_000582900	1	4	36.5	14.19	126	0	38.591	1//0	0//0	1//0	0//0	1//0	115190000	5	11			-1	23038000	7836700	0	13612000	0	1589400	4.60762	5.34931	30961000	0	54047000	0	11593000	3.38047e+07	0	4.17489e+07	0	9.05164e+06
EmuJ_000585200.1	EmuJ_000585200	EmuJ_000585200.1;EmuJ_000585400.1	EmuJ_000585200.1	EmuJ_000585200.1 transcript=EmuJ_000585200.1 gene=EmuJ_000585200	2	10	21.8	74.324	666	0	109.9	1//0	1//0	1//0	1//0	1//0	203300000	39	32			-1;-1	5212700	2451900	203100	980000	395330	1182400	1.04255	0.79162	68247000	17839000	45230000	29943000	39478000	3.46713e+07	9.10568e+06	2.67883e+07	1.94739e+07	5.25241e+07
EmuJ_000587500.1	EmuJ_000587500	EmuJ_000587500.1	EmuJ_000587500.1	EmuJ_000587500.1 transcript=EmuJ_000587500.1 gene=EmuJ_000587500	1	3	10	44.92	399	0	21.727	1//0	1//0	1//0	0//0	1//0	39961000	20	6			-1	1998100	0	141160	1158800	0	698050	0.399602	0.458608	0	9454400	15868000	0	9754100	0	3.24556e+06	1.62446e+07	0	1.59015e+07
EmuJ_000589100.1	EmuJ_000589100	EmuJ_000589100.1	EmuJ_000589100.1	EmuJ_000589100.1 transcript=EmuJ_000589100.1 gene=EmuJ_000589100	1	5	12.5	57.615	522	0	32.324	0//0	1//0	1//0	0//0	1//0	62466000	33	8			-1	1892900	0	956670	810280	0	125950	0.37858	0.417378	0	39654000	0	0	10120000	0	3.62921e+07	1.87415e+07	0	4.73403e+06
EmuJ_000590700.1	EmuJ_000590700	EmuJ_000590700.1	EmuJ_000590700.1	EmuJ_000590700.1 transcript=EmuJ_000590700.1 gene=EmuJ_000590700	1	5	19.8	42.344	384	0	38.285	0//0	1//0	1//0	0//0	1//0	37546000	22	6			-1	1706600	0	79444	1254500	0	372650	0.341319	0.476751	0	0	17688000	0	11633000	0	2.0092e+06	1.93444e+07	0	9.33787e+06
EmuJ_000591200.1	EmuJ_000591200	EmuJ_000591200.1	EmuJ_000591200.1	EmuJ_000591200.1 transcript=EmuJ_000591200.1 gene=EmuJ_000591200	1	9	20.1	80.133	728	0	87.174	1//0	1//0	1//0	1//0	1//0	635670000	27	30			-1	23543000	13112000	7005300	2358900	282580	784180	4.70859	4.82501	201330000	360280000	42693000	20943000	26569000	2.23783e+08	1.51287e+08	4.46408e+07	9.63655e+06	2.41155e+07
EmuJ_000592000.1	EmuJ_000592000	EmuJ_000592000.1	EmuJ_000592000.1	EmuJ_000592000.1 transcript=EmuJ_000592000.1 gene=EmuJ_000592000	1	3	9	44.149	412	0	19.42	0//0	0//0	1//0	0//0	1//0	14457000	18	3			-1	803140	0	0	310140	0	493000	0.160628	0.205051	0	0	0	0	7848600	0	0	3.91275e+06	0	1.01075e+07
EmuJ_000593500.1	EmuJ_000593500	EmuJ_000593500.1	EmuJ_000593500.1	EmuJ_000593500.1 transcript=EmuJ_000593500.1 gene=EmuJ_000593500	1	2	20.1	22.763	199	0	17.301	1//0	0//0	1//0	0//0	0//0	61695000	13	4			-1	4745700	2340200	0	2405500	0	0	0.94914	1.16264	22754000	0	19667000	0	0	2.62474e+07	0	2.19184e+07	0
EmuJ_000595500.1	EmuJ_000595500	EmuJ_000595500.1	EmuJ_000595500.1	EmuJ_000595500.1 transcript=EmuJ_000595500.1 gene=EmuJ_000595500	1	5	15.1	61.632	549	0	34.173	1//0	0//0	1//0	0//0	1//0	58536000	28	11			-1	2090600	701900	0	1127800	0	260900	0.41812	0.437846	14491000	0	18938000	0	10604000	1.69551e+07	0	1.7699e+07	0	8.32052e+06
EmuJ_000595600.1	EmuJ_000595600	EmuJ_000595600.1	EmuJ_000595600.1	EmuJ_000595600.1 transcript=EmuJ_000595600.1 gene=EmuJ_000595600	1	8	31	32.855	294	0	74.432	1//0	1//0	1//0	1//0	1//0	878550000	8	41			-1	109820000	23180000	2211800	32335000	21994000	30098000	21.9638	10.6334	139210000	64719000	126070000	195180000	262490000	1.26224e+08	2.03405e+07	1.28785e+08	1.85431e+08	2.12064e+08
EmuJ_000595700.1	EmuJ_000595700	EmuJ_000595700.1	EmuJ_000595700.1	EmuJ_000595700.1 transcript=EmuJ_000595700.1 gene=EmuJ_000595700	1	12	57.1	24.53	219	0	248.3	1//0	1//0	1//0	1//0	1//0	1196600000	9	56			-1	132960000	46704000	7840600	32962000	13498000	31950000	26.5909	14.1198	250170000	140740000	158710000	255240000	270550000	2.48253e+08	5.45762e+07	1.4264e+08	9.54422e+07	1.89072e+08
EmuJ_000596300.1	EmuJ_000596300	EmuJ_000596300.1	EmuJ_000596300.1	EmuJ_000596300.1 transcript=EmuJ_000596300.1 gene=EmuJ_000596300	1	11	59.8	25.054	224	0	131.95	1//0	1//0	1//0	1//0	1//0	1789900000	11	40			-1	162720000	29199000	110750000	8695400	13125000	948260	32.5435	40.1784	249890000	1955300000	63070000	264370000	12960000	2.3273e+08	1.15287e+09	5.75506e+07	1.33644e+08	1.18809e+07
EmuJ_000597600.1	EmuJ_000597600	EmuJ_000597600.1	EmuJ_000597600.1	EmuJ_000597600.1 transcript=EmuJ_000597600.1 gene=EmuJ_000597600	1	4	47.6	16.265	147	0	36.992	1//0	1//0	1//0	1//0	1//0	241710000	7	18			-1	34530000	6144700	1069200	17889000	2454100	6972700	6.90594	5.91774	34537000	30385000	93865000	24331000	46640000	3.71085e+07	8.60344e+06	8.77697e+07	2.1697e+07	5.55942e+07
EmuJ_000598700.1	EmuJ_000598700	EmuJ_000598700.1;EmuJ_000917200.1	EmuJ_000598700.1;EmuJ_000917200.1	EmuJ_000598700.1 transcript=EmuJ_000598700.1 gene=EmuJ_000598700;EmuJ_000917200.1 transcript=EmuJ_000917200.1 gene=EmuJ_000917200	2	4	12.9	57.076	504	0	29.168	1//0	0//0	1//0	0//0	0//0	57305000	24	5			-1;-1	2387700	1802300	0	585400	0	0	0.47754	0.700108	33738000	0	18799000	0	0	3.73179e+07	0	9.8473e+06	0
EmuJ_000598900.1	EmuJ_000598900	EmuJ_000598900.1;EmuJ_000917300.1	EmuJ_000598900.1	EmuJ_000598900.1 transcript=EmuJ_000598900.1 gene=EmuJ_000598900	2	4	27.7	29.496	260	0	34.325	1//0	0//0	1//0	0//0	1//0	71341000	16	6			-1;-1	4458800	868970	0	2575800	0	1014100	0.891774	0.942544	11940000	0	22614000	0	17646000	1.19953e+07	0	2.43027e+07	0	1.84803e+07
EmuJ_000601800.1	EmuJ_000601800	EmuJ_000601800.1	EmuJ_000601800.1	EmuJ_000601800.1 transcript=EmuJ_000601800.1 gene=EmuJ_000601800	1	2	4.5	70.507	646	0.0022497	12.383	0//0	1//0	0//0	0//0	0//0	7948200	24	2			-1	331180	0	331180	0	0	0	0.066236	0.132472	0	11588000	0	0	0	0	9.13695e+06	0	0
EmuJ_000602100.1	EmuJ_000602100	EmuJ_000602100.1	EmuJ_000602100.1	EmuJ_000602100.1 transcript=EmuJ_000602100.1 gene=EmuJ_000602100	1	6	4.7	148.96	1347	0	43.439	1//0	1//0	1//0	1//0	1//0	17312000000	84	26			-1	206100000	251290	74650000	877220	0	130320000	41.2197	53.031	1715800000	8929200000	6378200000	0	4684000000	1.82104e+07	7.18431e+09	4.19804e+07	0	1.24682e+10
EmuJ_000605100.1	EmuJ_000605100	EmuJ_000605100.1	EmuJ_000605100.1	EmuJ_000605100.1 transcript=EmuJ_000605100.1 gene=EmuJ_000605100	1	14	28.7	67.629	596	0	158.3	1//0	1//0	1//0	0//0	0//0	162280000	35	21			-1	4636700	2683500	1953100	0	0	0	0.92732	1.15898	79009000	112400000	0	0	0	3.08509e+07	4.4275e+07	0	0
EmuJ_000606700.1	EmuJ_000606700	EmuJ_000606700.1;EmuJ_000606600.1	EmuJ_000606700.1	EmuJ_000606700.1 transcript=EmuJ_000606700.1 gene=EmuJ_000606700	2	13	13	160.79	1434	0	97.697	0//0	1//0	0//0	0//0	0//0	70210000	83	14			-1;-1	845910	0	845910	0	0	0	0.169182	0.338364	0	53332000	0	0	0	0	3.24423e+07	0	0
EmuJ_000607900.1	EmuJ_000607900	EmuJ_000607900.1	EmuJ_000607900.1	EmuJ_000607900.1 transcript=EmuJ_000607900.1 gene=EmuJ_000607900	1	4	30.8	24.714	221	0	34.975	1//0	1//0	1//0	1//0	0//0	52005000	9	8			-1	5778300	436450	1657300	3186000	498610	0	1.15567	1.15399	6388600	25145000	17863000	0	0	3.38885e+06	1.71469e+07	2.00973e+07	5.66793e+06
EmuJ_000609600.1	EmuJ_000609600	EmuJ_000609600.1	EmuJ_000609600.1	EmuJ_000609600.1 transcript=EmuJ_000609600.1 gene=EmuJ_000609600	1	10	25.7	69.372	611	0	185.31	1//0	1//0	1//0	1//0	1//0	348190000	33	18			-1	10551000	4025800	4063300	1126400	909230	426560	2.11026	1.59555	118030000	175690000	44123000	40726000	25365000	7.44209e+07	9.00811e+07	2.60537e+07	3.78977e+07	1.60326e+07
EmuJ_000610400.1	EmuJ_000610400	EmuJ_000610400.1	EmuJ_000610400.1	EmuJ_000610400.1 transcript=EmuJ_000610400.1 gene=EmuJ_000610400	1	2	8.4	37.643	344	0.0023529	14.108	0//0	1//0	0//0	0//0	0//0	8200900	21	2			-1	390520	0	390520	0	0	0	0.078104	0.156208	0	12187000	0	0	0	0	9.42756e+06	0	0
EmuJ_000613800.1	EmuJ_000613800	EmuJ_000613800.1	EmuJ_000613800.1	EmuJ_000613800.1 transcript=EmuJ_000613800.1 gene=EmuJ_000613800	1	6	15.7	66.715	611	0	60.478	1//0	1//0	1//0	1//0	1//0	101930000	32	15			-1	3185300	677930	228560	1466400	0	812450	0.637068	0.508518	21383000	14097000	27926000	0	35701000	1.87158e+07	8.4079e+06	2.30993e+07	0	2.96127e+07
EmuJ_000614200.1	EmuJ_000614200	EmuJ_000614200.1	EmuJ_000614200.1	EmuJ_000614200.1 transcript=EmuJ_000614200.1 gene=EmuJ_000614200	1	15	55.1	40.265	361	0	302.68	1//0	0//0	1//0	1//0	0//0	312230000	18	28			-1	17346000	9107800	0	7855400	383040	0	3.46925	4.11406	120540000	0	89949000	0	0	5.71878e+07	0	3.80492e+07	8.70833e+06
EmuJ_000616500.1	EmuJ_000616500	EmuJ_000616500.1	EmuJ_000616500.1	EmuJ_000616500.1 transcript=EmuJ_000616500.1 gene=EmuJ_000616500	1	7	36.7	35.128	319	0	76.48	1//0	0//0	1//0	0//0	1//0	109160000	18	10			-1	6064700	83499	0	4185800	0	1795400	1.21294	1.63678	0	0	35873000	0	43021000	1.29667e+06	0	3.58515e+07	0	3.68098e+07
EmuJ_000616800.1	EmuJ_000616800	EmuJ_000616800.1	EmuJ_000616800.1	EmuJ_000616800.1 transcript=EmuJ_000616800.1 gene=EmuJ_000616800	1	4	41.4	15.71	140	0	43.524	1//0	0//0	1//0	0//0	1//0	103430000	6	7			-1	17238000	2737500	0	9844600	0	4655500	3.44752	3.65121	15788000	0	0	0	25047000	1.41702e+07	0	4.13998e+07	0	3.18157e+07
EmuJ_000617000.1	EmuJ_000617000	EmuJ_000617000.1	EmuJ_000617000.1	EmuJ_000617000.1 transcript=EmuJ_000617000.1 gene=EmuJ_000617000	1	4	42.8	52.842	472	0	32.141	1//0	1//0	1//0	1//0	1//0	317110000	20	15			-1	15856000	2739500	1361000	4039800	6225400	1490000	3.17114	1.80954	50426000	42500000	61739000	158360000	36626000	4.72677e+07	3.12917e+07	5.66302e+07	1.57261e+08	3.39422e+07
EmuJ_000617170.1	EmuJ_000617170	EmuJ_000617170.1	EmuJ_000617170.1	EmuJ_000617170.1 transcript=EmuJ_000617170.1 gene=EmuJ_000617170	1	7	66.5	22.917	203	0	59.022	1//0	1//0	1//0	0//0	0//0	175620000	13	12			-1	13510000	4061600	429520	9018400	0	0	2.7019	3.50745	39570000	10734000	74276000	0	0	4.03986e+07	6.41893e+06	5.52419e+07	0
EmuJ_000618900.1	EmuJ_000618900	EmuJ_000618900.1	EmuJ_000618900.1	EmuJ_000618900.1 transcript=EmuJ_000618900.1 gene=EmuJ_000618900	1	12	36.2	53.812	469	0	100.44	1//0	1//0	1//0	0//0	1//0	492360000	14	28			-1	35168000	3581400	21379000	5989500	0	4218100	7.0336	7.43232	70387000	368300000	82653000	0	84028000	3.46357e+07	1.97776e+08	4.35116e+07	0	5.53076e+07
EmuJ_000620000.1	EmuJ_000620000	EmuJ_000620000.1	EmuJ_000620000.1	EmuJ_000620000.1 transcript=EmuJ_000620000.1 gene=EmuJ_000620000	1	2	4.3	76.809	678	0.0023229	13.686	0//0	1//0	0//0	0//0	0//0	16182000	34	2			-1	475950	0	475950	0	0	0	0.09519	0.19038	0	23645000	0	0	0	0	1.86027e+07	0	0
EmuJ_000620200.1	EmuJ_000620200	EmuJ_000620200.1	EmuJ_000620200.1	EmuJ_000620200.1 transcript=EmuJ_000620200.1 gene=EmuJ_000620200	1	4	7.6	106	935	0	31.638	1//0	0//0	1//0	0//0	0//0	14223000	54	4			-1	263390	145180	0	118210	0	0	0.052678	0.0650784	7839700	0	0	0	0	6.76342e+06	0	4.47417e+06	0
EmuJ_000621600.1	EmuJ_000621600	EmuJ_000621600.1	EmuJ_000621600.1	EmuJ_000621600.1 transcript=EmuJ_000621600.1 gene=EmuJ_000621600	1	3	20.1	29.767	284	0	29.445	1//0	0//0	1//0	0//0	0//0	20941000	12	4			-1	1745100	1188000	0	557120	0	0	0.349024	0.471728	6704800	0	7852600	0	0	1.2299e+07	0	4.68577e+06	0
EmuJ_000622200.1	EmuJ_000622200	EmuJ_000622200.1	EmuJ_000622200.1	EmuJ_000622200.1 transcript=EmuJ_000622200.1 gene=EmuJ_000622200	1	2	12.2	41.874	386	0	16.815	1//0	0//0	1//0	0//0	0//0	10893000	21	3			-1	518730	353090	0	165640	0	0	0.103746	0.140209	3978400	0	3594100	0	0	6.39707e+06	0	2.438e+06	0
EmuJ_000622300.1	EmuJ_000622300	EmuJ_000622300.1	EmuJ_000622300.1	EmuJ_000622300.1 transcript=EmuJ_000622300.1 gene=EmuJ_000622300	1	3	69.3	8.4256	75	0	16.642	0//0	0//0	0//0	0//0	1//0	24523000	4	3			-1	6130700	0	0	0	0	6130700	1.22614	2.45228	0	0	0	0	28137000	0	0	0	0	2.79309e+07
EmuJ_000622800.1	EmuJ_000622800	EmuJ_000622800.1	EmuJ_000622800.1	EmuJ_000622800.1 transcript=EmuJ_000622800.1 gene=EmuJ_000622800	1	13	45.5	35.767	323	0	170.12	1//0	1//0	1//0	1//0	1//0	280340000	17	30			-1	16491000	5178500	205960	3548800	3405900	4151700	3.29817	1.66735	71667000	7298900	57254000	55880000	81178000	4.03233e+07	4.02508e+06	2.9777e+07	6.02613e+07	5.26708e+07
EmuJ_000622900.1	EmuJ_000622900	EmuJ_000622900.1	EmuJ_000622900.1	EmuJ_000622900.1 transcript=EmuJ_000622900.1 gene=EmuJ_000622900	1	3	21.6	32.37	292	0	23.121	1//0	0//0	1//0	0//0	0//0	28412000	10	4			-1	2841200	560960	0	2280200	0	0	0.568232	0.883125	7862300	0	11336000	0	0	4.83952e+06	0	1.59823e+07	0
EmuJ_000624500.1	EmuJ_000624500	EmuJ_000624500.1	EmuJ_000624500.1	EmuJ_000624500.1 transcript=EmuJ_000624500.1 gene=EmuJ_000624500	1	10	50.5	23.908	208	0	323.31	1//0	1//0	1//0	1//0	1//0	830860000	11	37			-1	75533000	15282000	2363300	44714000	1949500	11224000	15.1066	15.6666	181390000	71476000	314460000	40040000	112340000	1.08633e+08	2.55844e+07	2.12837e+08	2.70861e+07	1.16223e+08
EmuJ_000624850.1	EmuJ_000624850	EmuJ_000624850.1	EmuJ_000624850.1	EmuJ_000624850.1 transcript=EmuJ_000624850.1 gene=EmuJ_000624850	1	9	49.8	30.158	259	0	78.797	1//0	1//0	1//0	0//0	1//0	318610000	17	25			-1	18742000	7841900	2957300	6551700	0	1390500	3.74828	2.99504	96836000	74914000	65650000	0	27420000	7.15342e+07	4.4765e+07	4.13115e+07	0	2.69242e+07
EmuJ_000626300.1	EmuJ_000626300	EmuJ_000626300.1	EmuJ_000626300.1	EmuJ_000626300.1 transcript=EmuJ_000626300.1 gene=EmuJ_000626300	1	26	60.9	61.705	547	0	323.31	1//0	1//0	1//0	1//0	1//0	1636700000	25	72			-1	65468000	17479000	15110000	23954000	686080	8238800	13.0936	7.9845	504140000	506440000	414910000	0	224920000	1.38336e+08	1.54438e+08	1.27753e+08	2.16645e+07	1.40698e+08
EmuJ_000627300.1	EmuJ_000627300	EmuJ_000627300.1	EmuJ_000627300.1	EmuJ_000627300.1 transcript=EmuJ_000627300.1 gene=EmuJ_000627300	1	3	5.6	71.693	641	0	20.189	1//0	0//0	1//0	0//0	0//0	4838400	28	4			-1	172800	172800	0	0	0	0	0.03456	0.06912	4838400	0	0	0	0	4.1741e+06	0	0	0
EmuJ_000629500.1	EmuJ_000629500	EmuJ_000629500.1	EmuJ_000629500.1	EmuJ_000629500.1 transcript=EmuJ_000629500.1 gene=EmuJ_000629500	1	16	42	64.523	564	0	323.31	1//0	1//0	1//0	1//0	1//0	839330000	26	31			-1	32282000	7960700	167360	5232500	9598900	9322400	6.45637	3.50434	266280000	31981000	112680000	257800000	187660000	1.08696e+08	5.00221e+06	6.19508e+07	2.40014e+08	2.32509e+08
EmuJ_000629900.1	EmuJ_000629900	EmuJ_000629900.1	EmuJ_000629900.1	EmuJ_000629900.1 transcript=EmuJ_000629900.1 gene=EmuJ_000629900	1	10	28.7	55.776	519	0	86.527	1//0	0//0	1//0	1//0	1//0	371390000	23	22			-1	16148000	3642500	0	4104500	5024300	3376200	3.2295	1.70931	95051000	0	95188000	87849000	94168000	4.85479e+07	0	5.0768e+07	8.66737e+07	6.12152e+07
EmuJ_000630500.1	EmuJ_000630500	EmuJ_000630500.1	EmuJ_000630500.1	EmuJ_000630500.1 transcript=EmuJ_000630500.1 gene=EmuJ_000630500	1	2	12.8	28.528	243	0.0023585	14.294	0//0	0//0	1//0	0//0	0//0	8298400	11	2			-1	754400	0	0	754400	0	0	0.15088	0.30176	0	0	5541300	0	0	0	0	5.81631e+06	0
EmuJ_000631900.1	EmuJ_000631900	EmuJ_000631900.1	EmuJ_000631900.1	EmuJ_000631900.1 transcript=EmuJ_000631900.1 gene=EmuJ_000631900	1	2	14.3	28.377	237	0.0023447	13.97	0//0	0//0	1//0	0//0	0//0	5167700	15	1			-1	344510	0	0	344510	0	0	0.068902	0.137804	0	0	3450700	0	0	0	0	3.62202e+06	0
EmuJ_000632700.1	EmuJ_000632700	EmuJ_000632700.1	EmuJ_000632700.1	EmuJ_000632700.1 transcript=EmuJ_000632700.1 gene=EmuJ_000632700	1	3	6.7	42.319	374	0	20.652	1//0	0//0	1//0	1//0	1//0	44899000	17	5			-1	2641100	1528400	0	818930	293790	0	0.528224	0.582728	18872000	0	15224000	8926700	0	2.24161e+07	0	9.75787e+06	6.30804e+06	0
EmuJ_000634800.1	EmuJ_000634800	EmuJ_000634800.1	EmuJ_000634800.1	EmuJ_000634800.1 transcript=EmuJ_000634800.1 gene=EmuJ_000634800	1	4	13.7	42.956	395	0	37.673	1//0	0//0	1//0	0//0	1//0	107610000	18	10			-1	5978200	2622800	0	2264800	0	1090600	1.19564	1.1	27253000	0	21146000	0	29610000	3.42466e+07	0	2.42096e+07	0	2.23596e+07
EmuJ_000635100.1	EmuJ_000635100	EmuJ_000635100.1	EmuJ_000635100.1	EmuJ_000635100.1 transcript=EmuJ_000635100.1 gene=EmuJ_000635100	1	6	15.2	58.729	545	0	115.58	1//0	1//0	1//0	1//0	1//0	254960000	13	21			-1	19612000	1969000	1558800	9099300	0	6985300	3.92248	3.49197	26948000	42669000	57652000	0	84775000	2.20834e+07	2.32955e+07	6.11443e+07	0	7.89157e+07
EmuJ_000635200.1	EmuJ_000635200	EmuJ_000635200.1	EmuJ_000635200.1	EmuJ_000635200.1 transcript=EmuJ_000635200.1 gene=EmuJ_000635200	1	7	38.4	30.184	279	0	54.098	1//0	0//0	1//0	0//0	1//0	52074000	11	8			-1	4734000	1027000	0	3706900	0	0	0.94678	1.43624	12552000	0	22675000	0	0	9.74659e+06	0	2.0375e+07	0	0
EmuJ_000635800.1	EmuJ_000635800	EmuJ_000635800.1;EmuJ_000635700.1;EmuJ_000635300.1	EmuJ_000635800.1;EmuJ_000635700.1	EmuJ_000635800.1 transcript=EmuJ_000635800.1 gene=EmuJ_000635800;EmuJ_000635700.1 transcript=EmuJ_000635700.1 gene=EmuJ_000635700	3	17	78.4	31.292	291	0	190.31	1//0	1//0	1//0	1//0	1//0	1146000000	17	52			-1;-1;-1	67414000	7039000	6141600	43028000	6341800	4863300	13.4827	14.7893	106190000	149940000	401040000	182590000	102870000	4.71451e+07	5.47524e+07	1.7956e+08	8.92179e+07	5.90982e+07
EmuJ_000636500.1	EmuJ_000636500	EmuJ_000636500.1	EmuJ_000636500.1	EmuJ_000636500.1 transcript=EmuJ_000636500.1 gene=EmuJ_000636500	1	6	11.4	83.492	755	0	48.817	1//0	1//0	1//0	1//0	1//0	248580000	19	22			-1	13083000	4652700	5063000	1880200	1023600	463500	2.6166	1.88925	71528000	107050000	32617000	48826000	12285000	6.49812e+07	7.56328e+07	2.06744e+07	2.45654e+07	1.00306e+07
EmuJ_000637300.1	EmuJ_000637300	EmuJ_000637300.1	EmuJ_000637300.1	EmuJ_000637300.1 transcript=EmuJ_000637300.1 gene=EmuJ_000637300	1	17	65.7	31.364	277	0	148.92	1//0	1//0	1//0	1//0	1//0	682740000	18	37			-1	37930000	16257000	397180	10947000	3270800	7057700	7.58594	5.60467	205910000	12594000	134470000	86065000	113270000	1.32893e+08	8.21845e+06	8.04872e+07	7.43594e+07	1.23231e+08
EmuJ_000638000.1	EmuJ_000638000	EmuJ_000638000.1	EmuJ_000638000.1	EmuJ_000638000.1 transcript=EmuJ_000638000.1 gene=EmuJ_000638000	1	14	28.6	100.18	896	0	116.53	1//0	1//0	1//0	1//0	0//0	206610000	39	30			-1	5297700	2048900	2821500	155780	271620	0	1.05956	1.1527	55575000	170920000	6541900	18094000	0	4.45286e+07	5.72623e+07	4.25815e+06	1.338e+07
EmuJ_000638400.1	EmuJ_000638400	EmuJ_000638400.1	EmuJ_000638400.1	EmuJ_000638400.1 transcript=EmuJ_000638400.1 gene=EmuJ_000638400	1	5	4.2	206.74	1925	0	40.282	1//0	0//0	1//0	1//0	1//0	41185000	83	7			-1	496200	0	0	402350	0	93852	0.0992404	0.155853	0	0	18180000	0	14899000	0	0	1.82592e+07	0	8.87248e+06
EmuJ_000639100.1	EmuJ_000639100	EmuJ_000639100.1	EmuJ_000639100.1	EmuJ_000639100.1 transcript=EmuJ_000639100.1 gene=EmuJ_000639100	1	5	52.1	10.608	96	0	161.96	1//0	0//0	1//0	1//0	1//0	292970000	6	14			-1	48828000	19041000	0	16581000	3837700	9368000	9.76554	7.25462	58810000	0	85586000	60448000	71821000	9.85632e+07	0	6.49921e+07	2.90829e+07	6.4021e+07
EmuJ_000640700.1	EmuJ_000640700	EmuJ_000640700.1	EmuJ_000640700.1	EmuJ_000640700.1 transcript=EmuJ_000640700.1 gene=EmuJ_000640700	1	23	23.4	159.96	1416	0	180.31	1//0	1//0	1//0	1//0	1//0	398770000	72	42			-1	5538400	480910	3697400	946440	274850	138850	1.10769	1.32346	62058000	205380000	65589000	34262000	0	2.18177e+07	1.08304e+08	2.18168e+07	2.49947e+07	1.13868e+07
EmuJ_000641100.1	EmuJ_000641100	EmuJ_000641100.1;EmuJ_000641200.1	EmuJ_000641100.1	EmuJ_000641100.1 transcript=EmuJ_000641100.1 gene=EmuJ_000641100	2	235	80.8	216.06	1949	0	323.31	1//0	1//0	1//0	1//0	1//0	396680000000	103	2923			-1;-1	3851300000	447700000	1203000000	1145700000	560450000	494380000	770.246	332.384	52676000000	87985000000	87772000000	66002000000	60481000000	4.35718e+09	1.17585e+10	7.39697e+09	7.1208e+09	7.20535e+09
EmuJ_000641400.1	EmuJ_000641400	EmuJ_000641400.1	EmuJ_000641400.1	EmuJ_000641400.1 transcript=EmuJ_000641400.1 gene=EmuJ_000641400	1	2	5.2	83.464	744	0.0023669	14.469	1//0	0//0	1//0	0//0	0//0	14477000	42	2			-1	344690	170850	0	173840	0	0	0.068938	0.0844368	0	0	4899800	0	0	6.19054e+06	0	5.11752e+06	0
EmuJ_000641500.1	EmuJ_000641500	EmuJ_000641500.1	EmuJ_000641500.1	EmuJ_000641500.1 transcript=EmuJ_000641500.1 gene=EmuJ_000641500	1	2	2.5	108.66	967	0.0033149	11.584	1//0	0//0	1//0	1//0	1//0	68262000	42	5			-1	1625300	430710	0	456630	347740	390200	0.325056	0.16667	19163000	0	9983500	20714000	15730000	1.56066e+07	0	1.34422e+07	1.84468e+07	1.86671e+07
EmuJ_000644000.1	EmuJ_000644000	EmuJ_000644000.1	EmuJ_000644000.1	EmuJ_000644000.1 transcript=EmuJ_000644000.1 gene=EmuJ_000644000	1	36	27.6	243.75	2234	0	301.46	1//0	1//0	1//0	1//0	1//0	495120000	117	61			-1	4231800	391530	297550	2983800	219040	339820	0.846348	1.07022	47201000	27500000	218250000	33879000	58947000	1.77036e+07	2.18393e+07	5.90185e+07	2.70855e+07	3.45622e+07
EmuJ_000644500.1	EmuJ_000644500	EmuJ_000644500.1	EmuJ_000644500.1	EmuJ_000644500.1 transcript=EmuJ_000644500.1 gene=EmuJ_000644500	1	4	4.1	176.19	1565	0	32.214	1//0	0//0	1//0	0//0	1//0	82026000	74	5			-1	1108500	39486	0	1025400	0	43521	0.221681	0.40229	15515000	0	45090000	0	0	2.52087e+06	0	5.3186e+07	0	3.66815e+06
EmuJ_000644800.1	EmuJ_000644800	EmuJ_000644800.1	EmuJ_000644800.1	EmuJ_000644800.1 transcript=EmuJ_000644800.1 gene=EmuJ_000644800	1	10	37.1	30.338	264	0	95.964	1//0	1//0	1//0	1//0	1//0	119360000	16	19			-1	7460100	3887500	100250	2309700	675740	486810	1.492	1.41568	42940000	3468300	24079000	11317000	10314000	3.66253e+07	1.8439e+06	1.73924e+07	1.36558e+07	8.87157e+06
EmuJ_000645900.1	EmuJ_000645900	EmuJ_000645900.1	EmuJ_000645900.1	EmuJ_000645900.1 transcript=EmuJ_000645900.1 gene=EmuJ_000645900	1	18	30.3	101.34	891	0	155.29	1//0	1//0	1//0	1//0	1//0	172950000	43	21			-1	4022200	1830100	44652	1823300	0	324150	0.80444	0.842037	74689000	1929800	56125000	0	0	3.2698e+07	2.20716e+06	3.02739e+07	0	1.58754e+07
EmuJ_000646900.1	EmuJ_000646900	EmuJ_000646900.1	EmuJ_000646900.1	EmuJ_000646900.1 transcript=EmuJ_000646900.1 gene=EmuJ_000646900	1	2	13.5	21.613	185	0	18.053	1//0	1//0	1//0	0//0	0//0	14991000	10	5			-1	1499100	1067800	179750	251510	0	0	0.299812	0.396567	11937000	2641200	5265600	0	0	9.21213e+06	2.06634e+06	1.76282e+06	0
EmuJ_000647000.1	EmuJ_000647000	EmuJ_000647000.1	EmuJ_000647000.1	EmuJ_000647000.1 transcript=EmuJ_000647000.1 gene=EmuJ_000647000	1	3	25.5	11.754	102	0	79.055	1//0	1//0	1//0	0//0	1//0	127880000	5	18			-1	25576000	7182600	2606900	10876000	0	4910400	5.11518	3.74058	60099000	19339000	53065000	0	14796000	3.09826e+07	1.49841e+07	3.81144e+07	0	2.79651e+07
EmuJ_000652300.1	EmuJ_000652300	EmuJ_000652300.1	EmuJ_000652300.1	EmuJ_000652300.1 transcript=EmuJ_000652300.1 gene=EmuJ_000652300	1	4	39.8	24.188	231	0	30.29	1//0	0//0	1//0	1//0	1//0	80894000	15	10			-1	5392900	1791000	0	1673100	1052600	876220	1.07858	0.642799	22348000	0	19742000	28328000	8134500	2.3177e+07	0	1.75897e+07	1.99435e+07	1.49701e+07
EmuJ_000653100.1	EmuJ_000653100	EmuJ_000653100.1	EmuJ_000653100.1	EmuJ_000653100.1 transcript=EmuJ_000653100.1 gene=EmuJ_000653100	1	8	46.6	45.444	395	0	100.71	1//0	1//0	1//0	0//0	0//0	297800000	21	23			-1	14181000	5590600	7383900	1206500	0	0	2.8362	3.06634	107990000	227440000	25433000	0	0	7.34314e+07	1.08308e+08	1.77586e+07	0
EmuJ_000653900.1	EmuJ_000653900	EmuJ_000653900.1	EmuJ_000653900.1	EmuJ_000653900.1 transcript=EmuJ_000653900.1 gene=EmuJ_000653900	1	10	39.2	27.185	245	0	156.19	1//0	1//0	1//0	1//0	1//0	446600000	13	20			-1	34354000	22951000	245010	5111400	674320	5372200	6.87079	8.3212	270450000	8085100	45072000	34719000	58958000	1.49818e+08	3.66147e+06	4.65731e+07	1.1072e+07	6.5119e+07
EmuJ_000654600.1	EmuJ_000654600	EmuJ_000654600.1;EmuJ_000654500.1;EmuJ_000654100.1;EmuJ_000654800.1;EmuJ_000654200.1	EmuJ_000654600.1;EmuJ_000654500.1;EmuJ_000654100.1;EmuJ_000654800.1;EmuJ_000654200.1	EmuJ_000654600.1 transcript=EmuJ_000654600.1 gene=EmuJ_000654600;EmuJ_000654500.1 transcript=EmuJ_000654500.1 gene=EmuJ_000654500;EmuJ_000654100.1 transcript=EmuJ_000654100.1 gene=EmuJ_000654100;EmuJ_000654800.1 transcript=EmuJ_000654800.1 gene=EmuJ_000654	5	19	65.1	38.601	338	0	323.31	1//0	1//0	1//0	1//0	1//0	3072300000	13	125			-1;-1;-1;-1;-1	236330000	56071000	49443000	87410000	28432000	14973000	47.2658	24.8651	501180000	1011600000	620860000	561130000	264100000	2.442e+08	3.00101e+08	2.97356e+08	2.27104e+08	1.30635e+08
EmuJ_000655200.1	EmuJ_000655200	EmuJ_000655200.1	EmuJ_000655200.1	EmuJ_000655200.1 transcript=EmuJ_000655200.1 gene=EmuJ_000655200	1	16	48.1	43.762	401	0	323.31	1//0	1//0	1//0	1//0	1//0	2342000000	15	83			-1	156130000	56030000	49055000	21648000	18094000	11305000	31.2264	17.8558	593390000	966340000	283670000	625530000	190710000	3.44607e+08	4.05423e+08	1.52376e+08	2.60405e+08	1.43686e+08
EmuJ_000655700.1	EmuJ_000655700	EmuJ_000655700.1	EmuJ_000655700.1	EmuJ_000655700.1 transcript=EmuJ_000655700.1 gene=EmuJ_000655700	1	22	15.6	256.34	2328	0	292.09	1//0	1//0	1//0	1//0	0//0	528290000	87	53			-1	6072300	1956400	2775800	846100	493950	0	1.21445	1.01173	186070000	168870000	75967000	63659000	0	6.55401e+07	9.68496e+07	2.89775e+07	5.42767e+07
EmuJ_000656900.1	EmuJ_000656900	EmuJ_000656900.1	EmuJ_000656900.1	EmuJ_000656900.1 transcript=EmuJ_000656900.1 gene=EmuJ_000656900	1	2	10.7	53.787	486	0.0074866	10.536	0//0	1//0	0//0	0//0	0//0	4548300	23	2			-1	197750	0	197750	0	0	0	0.03955	0.0791	0	5244600	0	0	0	0	5.22855e+06	0	0
EmuJ_000657000.1	EmuJ_000657000	EmuJ_000657000.1	EmuJ_000657000.1	EmuJ_000657000.1 transcript=EmuJ_000657000.1 gene=EmuJ_000657000	1	2	7.6	50.155	458	0.0023923	14.87	0//0	0//0	1//0	0//0	0//0	11149000	25	2			-1	445940	0	0	445940	0	0	0.089188	0.178376	0	0	8914900	0	0	0	0	7.81394e+06	0
EmuJ_000661000.1	EmuJ_000661000	EmuJ_000661000.1;EmuJ_000660800.1	EmuJ_000661000.1;EmuJ_000660800.1	EmuJ_000661000.1 transcript=EmuJ_000661000.1 gene=EmuJ_000661000;EmuJ_000660800.1 transcript=EmuJ_000660800.1 gene=EmuJ_000660800	2	22	69.6	35.162	329	0	323.31	1//0	1//0	1//0	1//0	1//0	14996000000	18	161			-1;-1	833110000	194670000	51398000	283760000	91929000	211360000	166.623	84.1013	2537300000	1281400000	3481900000	2093700000	3439300000	1.51811e+09	5.96455e+08	1.82908e+09	1.01256e+09	2.52294e+09
EmuJ_000665000.1	EmuJ_000665000	EmuJ_000665000.1	EmuJ_000665000.1	EmuJ_000665000.1 transcript=EmuJ_000665000.1 gene=EmuJ_000665000	1	3	17.6	30.704	273	0	19.242	0//0	0//0	1//0	0//0	0//0	14226000	14	2			-1	1016200	0	0	1016200	0	0	0.20324	0.40648	0	0	9499700	0	0	0	0	9.97115e+06	0
EmuJ_000666850.1	EmuJ_000666850	EmuJ_000666850.1	EmuJ_000666850.1	EmuJ_000666850.1 transcript=EmuJ_000666850.1 gene=EmuJ_000666850	1	5	28.8	25.539	219	0	46.453	1//0	0//0	1//0	1//0	1//0	122580000	7	15			-1	17511000	6708900	0	3064900	6153400	1584000	3.50224	2.58642	30768000	0	15517000	55342000	13582000	3.24506e+07	0	1.28982e+07	5.4405e+07	1.26292e+07
EmuJ_000669700.1	EmuJ_000669700	EmuJ_000669700.1	EmuJ_000669700.1	EmuJ_000669700.1 transcript=EmuJ_000669700.1 gene=EmuJ_000669700	1	2	4.5	45.689	398	0.0032644	11.184	1//0	0//0	0//0	1//0	1//0	9499000	24	3			-1	395790	0	0	0	194310	201480	0.079158	0.0969749	0	0	0	6095000	4276700	0	0	0	5.89022e+06	5.50764e+06
EmuJ_000670200.1	EmuJ_000670200	EmuJ_000670200.1	EmuJ_000670200.1	EmuJ_000670200.1 transcript=EmuJ_000670200.1 gene=EmuJ_000670200	1	13	21.7	95.622	849	0	98.661	1//0	1//0	1//0	1//0	1//0	169380000	38	24			-1	4457300	567140	1810800	846330	869060	363950	0.891456	0.496221	25375000	40975000	23852000	39086000	16733000	1.63851e+07	3.61639e+07	1.96914e+07	3.61036e+07	1.57524e+07
EmuJ_000670900.1	EmuJ_000670900	EmuJ_000670900.1	EmuJ_000670900.1	EmuJ_000670900.1 transcript=EmuJ_000670900.1 gene=EmuJ_000670900	1	2	10.1	35.745	316	0.0022962	13.478	1//0	0//0	1//0	0//0	0//0	15257000	15	3			-1	1017100	788390	0	228750	0	0	0.203428	0.305605	7881000	0	2783000	0	0	1.02024e+07	0	2.40498e+06	0
EmuJ_000672200.1	EmuJ_000672200	EmuJ_000672200.1	EmuJ_000672200.1	EmuJ_000672200.1 transcript=EmuJ_000672200.1 gene=EmuJ_000672200	1	37	70.1	49.844	445	0	323.31	1//0	1//0	1//0	1//0	1//0	13989000000	19	304			-1	736240000	161060000	41504000	226120000	151630000	155940000	147.251	59.4779	2984100000	1350100000	3522000000	3542700000	3106300000	7.88283e+08	3.43666e+08	9.06285e+08	1.20412e+09	1.16358e+09
EmuJ_000673750.1	EmuJ_000673750	EmuJ_000673750.1	EmuJ_000673750.1	EmuJ_000673750.1 transcript=EmuJ_000673750.1 gene=EmuJ_000673750	1	3	15.6	46.434	418	0	29.004	1//0	0//0	1//0	0//0	0//0	14994000	20	2			-1	749690	267640	0	482040	0	0	0.149936	0.19575	0	0	7709300	0	0	4.61797e+06	0	6.75727e+06	0
EmuJ_000675300.1	EmuJ_000675300	EmuJ_000675300.1	EmuJ_000675300.1	EmuJ_000675300.1 transcript=EmuJ_000675300.1 gene=EmuJ_000675300	1	6	37	24.63	208	0	48.6	1//0	0//0	1//0	0//0	1//0	57626000	12	11			-1	4802200	3133800	0	1132600	0	535830	0.960446	1.16433	21904000	0	11963000	0	7598700	2.75416e+07	0	9.52566e+06	0	7.32378e+06
EmuJ_000675600.1	EmuJ_000675600	EmuJ_000675600.1	EmuJ_000675600.1	EmuJ_000675600.1 transcript=EmuJ_000675600.1 gene=EmuJ_000675600	1	8	42.4	28.148	255	0	64.882	1//0	0//0	1//0	0//0	0//0	121960000	15	13			-1	8131000	4762900	0	3368000	0	0	1.62618	2.03992	40346000	0	43971000	0	0	4.0939e+07	0	2.70897e+07	0
EmuJ_000676700.1	EmuJ_000676700	EmuJ_000676700.1	EmuJ_000676700.1	EmuJ_000676700.1 transcript=EmuJ_000676700.1 gene=EmuJ_000676700	1	3	3.1	141.03	1275	0	19.536	1//0	0//0	1//0	0//0	0//0	17818000	62	3			-1	287380	209620	0	77767	0	0	0.0574774	0.0818169	11447000	0	4784900	0	0	1.12121e+07	0	3.37944e+06	0
EmuJ_000677600.1	EmuJ_000677600	EmuJ_000677600.1	EmuJ_000677600.1	EmuJ_000677600.1 transcript=EmuJ_000677600.1 gene=EmuJ_000677600	1	3	2.2	230.14	2070	0	27.628	0//0	1//0	0//0	0//0	0//0	7991900	85	2			-1	94022	0	94022	0	0	0	0.0188044	0.0376088	0	5981400	0	0	0	0	9.18719e+06	0	0
EmuJ_000677800.1	EmuJ_000677800	EmuJ_000677800.1	EmuJ_000677800.1	EmuJ_000677800.1 transcript=EmuJ_000677800.1 gene=EmuJ_000677800	1	8	33.8	46.599	414	0	116.07	1//0	1//0	1//0	0//0	1//0	217400000	23	14			-1	9452200	2781100	63110	2077900	0	4530100	1.89044	1.71517	62806000	3796000	43512000	0	84597000	4.20888e+07	1.66859e+06	2.91294e+07	0	9.54836e+07
EmuJ_000678900.1	EmuJ_000678900	EmuJ_000678900.1;EmuJ_002153500.1	EmuJ_000678900.1;EmuJ_002153500.1	EmuJ_000678900.1 transcript=EmuJ_000678900.1 gene=EmuJ_000678900;EmuJ_002153500.1 transcript=EmuJ_002153500.1 gene=EmuJ_002153500	2	16	20.2	115.22	1005	0	114.45	1//0	1//0	1//0	0//0	0//0	128530000	46	24			-1;-1	2794100	470500	845140	1478400	0	0	0.558808	0.558564	31526000	30602000	34249000	0	0	1.36665e+07	2.72513e+07	2.463e+07	0
EmuJ_000682300.1	EmuJ_000682300	EmuJ_000682300.1;EmuJ_000682700.1;EmuJ_000682550.1	EmuJ_000682300.1;EmuJ_000682700.1;EmuJ_000682550.1	EmuJ_000682300.1 transcript=EmuJ_000682300.1 gene=EmuJ_000682300;EmuJ_000682700.1 transcript=EmuJ_000682700.1 gene=EmuJ_000682700;EmuJ_000682550.1 transcript=EmuJ_000682550.1 gene=EmuJ_000682550	3	5	24	29.874	267	0	61.231	0//0	1//0	1//0	1//0	1//0	919680000	12	17			-1;-1;-1	76640000	0	15935000	10115000	3073000	47517000	15.328	17.0224	0	259690000	163220000	44185000	463510000	0	2.19818e+08	8.14402e+07	4.65774e+07	6.4946e+08
EmuJ_000682900.1	EmuJ_000682900	EmuJ_000682900.1	EmuJ_000682900.1	EmuJ_000682900.1 transcript=EmuJ_000682900.1 gene=EmuJ_000682900	1	8	46.6	20.307	189	0	167.3	1//0	1//0	1//0	1//0	1//0	14549000000	7	155			-1	2078500000	794600000	498550000	546170000	115480000	123650000	415.69	261.869	4001900000	4039300000	2944700000	1493000000	1543400000	2.71897e+09	2.07496e+09	1.56415e+09	8.12871e+08	7.23778e+08
EmuJ_000683000.1	EmuJ_000683000	EmuJ_000683000.1	EmuJ_000683000.1	EmuJ_000683000.1 transcript=EmuJ_000683000.1 gene=EmuJ_000683000	1	15	17	121.29	1082	0	100.41	1//0	0//0	1//0	0//0	0//0	120940000	55	17			-1	2198900	1604000	0	594900	0	0	0.43978	0.626049	84823000	0	25213000	0	0	2.87452e+07	0	2.2933e+07	0
EmuJ_000683300.1	EmuJ_000683300	EmuJ_000683300.1	EmuJ_000683300.1	EmuJ_000683300.1 transcript=EmuJ_000683300.1 gene=EmuJ_000683300	1	7	57.8	11.777	102	0	167.06	1//0	1//0	1//0	1//0	1//0	542550000	6	41			-1	90426000	16733000	6797600	29959000	7581100	29355000	18.0851	10.0754	119520000	71884000	191760000	70129000	189590000	8.66158e+07	4.68862e+07	1.15478e+08	5.74529e+07	1.9234e+08
EmuJ_000683800.1	EmuJ_000683800	EmuJ_000683800.1	EmuJ_000683800.1	EmuJ_000683800.1 transcript=EmuJ_000683800.1 gene=EmuJ_000683800	1	10	24.2	59.228	545	0	76.675	1//0	1//0	1//0	0//0	1//0	254470000	32	16			-1	7952100	1657600	336750	5626800	0	330940	1.59042	2.09687	68199000	39704000	98184000	0	15859000	2.75852e+07	1.23878e+07	1.16366e+08	0	1.2062e+07
EmuJ_000684200.1	EmuJ_000684200	EmuJ_000684200.1	EmuJ_000684200.1	EmuJ_000684200.1 transcript=EmuJ_000684200.1 gene=EmuJ_000684200	1	97	35.4	345.62	3082	0	323.31	1//0	1//0	1//0	1//0	0//0	1239100000	172	127			-1	7204100	273250	6278800	277880	374200	0	1.44083	2.4222	47325000	809890000	33726000	65477000	0	2.01223e+07	1.36414e+08	2.19733e+07	4.66355e+07
EmuJ_000684700.1	EmuJ_000684700	EmuJ_000684700.1	EmuJ_000684700.1	EmuJ_000684700.1 transcript=EmuJ_000684700.1 gene=EmuJ_000684700	1	3	21.5	21.126	186	0	36.167	1//0	1//0	1//0	1//0	1//0	240580000	5	17			-1	48116000	7891700	4618000	17006000	4379200	14222000	9.62338	5.12258	38011000	26318000	101400000	27740000	104600000	3.40412e+07	2.65437e+07	5.95966e+07	2.76554e+07	8.09921e+07
EmuJ_000685900.1	EmuJ_000685900	EmuJ_000685900.1	EmuJ_000685900.1	EmuJ_000685900.1 transcript=EmuJ_000685900.1 gene=EmuJ_000685900	1	11	54.6	24.057	205	0	124.32	1//0	1//0	1//0	1//0	1//0	643620000	11	41			-1	58511000	17944000	653370	30619000	3514000	5780500	11.7022	11.1445	141980000	12925000	237770000	67100000	44227000	1.39062e+08	8.2619e+06	1.28836e+08	4.88225e+07	7.24242e+07
EmuJ_000686100.1	EmuJ_000686100	EmuJ_000686100.1	EmuJ_000686100.1	EmuJ_000686100.1 transcript=EmuJ_000686100.1 gene=EmuJ_000686100	1	2	5	39.68	361	0.001224	16.035	1//0	0//0	1//0	0//0	0//0	8117600	18	3			-1	450980	275920	0	175050	0	0	0.090194	0.114978	2930300	0	2828500	0	0	4.28488e+06	0	2.20852e+06	0
EmuJ_000687300.1	EmuJ_000687300	EmuJ_000687300.1	EmuJ_000687300.1	EmuJ_000687300.1 transcript=EmuJ_000687300.1 gene=EmuJ_000687300	1	3	14.5	39.517	352	0	22.111	0//0	1//0	1//0	0//0	1//0	26386000	16	6			-1	1649100	0	141400	830580	0	677160	0.329828	0.353404	0	5648400	8975000	0	8947800	0	2.60077e+06	9.31434e+06	0	1.23406e+07
EmuJ_000688950.1	EmuJ_000688950	EmuJ_000688950.1	EmuJ_000688950.1	EmuJ_000688950.1 transcript=EmuJ_000688950.1 gene=EmuJ_000688950	1	2	8.7	46.711	412	0	17.084	0//0	0//0	1//0	0//0	1//0	19383000	20	3			-1	969150	0	0	203380	0	765770	0.19383	0.29662	0	0	4920400	0	11878000	0	0	2.85096e+06	0	1.74444e+07
EmuJ_000689000.1	EmuJ_000689000	EmuJ_000689000.1	EmuJ_000689000.1	EmuJ_000689000.1 transcript=EmuJ_000689000.1 gene=EmuJ_000689000	1	6	13.7	86.377	791	0	53.994	1//0	0//0	1//0	1//0	1//0	139050000	34	6			-1	4089900	1468900	0	1340700	446960	833280	0.817968	0.548437	32367000	0	26227000	31223000	37698000	3.645e+07	0	3.19492e+07	1.91945e+07	3.22702e+07
EmuJ_000689300.1	EmuJ_000689300	EmuJ_000689300.1	EmuJ_000689300.1	EmuJ_000689300.1 transcript=EmuJ_000689300.1 gene=EmuJ_000689300	1	8	31.2	42.871	378	0	85.993	1//0	1//0	1//0	1//0	1//0	212060000	18	13			-1	11781000	1984200	215840	4321800	1859900	3399100	2.35617	1.40834	37859000	8735900	52639000	55913000	45564000	3.08125e+07	4.46628e+06	4.88125e+07	4.22841e+07	5.94923e+07
EmuJ_000689500.1	EmuJ_000689500	EmuJ_000689500.1	EmuJ_000689500.1	EmuJ_000689500.1 transcript=EmuJ_000689500.1 gene=EmuJ_000689500	1	7	29.1	35.088	323	0	67.03	1//0	1//0	1//0	1//0	1//0	129020000	9	14			-1	14335000	4474100	252930	6347100	0	3260800	2.86699	2.44549	28162000	6556100	36519000	0	24756000	2.91381e+07	2.61686e+06	3.14835e+07	0	3.34265e+07
EmuJ_000689700.1	EmuJ_000689700	EmuJ_000689700.1	EmuJ_000689700.1	EmuJ_000689700.1 transcript=EmuJ_000689700.1 gene=EmuJ_000689700	1	3	0.5	805.22	7242	0	16.412	1//0	0//0	1//0	1//0	1//0	8300300000	383	13			-1	21672000	2901000	0	3724800	9847300	5198700	4.33436	3.23581	1642100000	0	1602300000	3332100000	1827400000	9.58556e+08	0	9.99886e+08	4.76367e+09	2.26786e+09
EmuJ_000690100.1	EmuJ_000690100	EmuJ_000690100.1	EmuJ_000690100.1	EmuJ_000690100.1 transcript=EmuJ_000690100.1 gene=EmuJ_000690100	1	2	9.8	38.003	337	0.0012225	16.026	0//0	0//0	1//0	0//0	1//0	32469000	13	2			-1	2497600	0	0	1461400	0	1036200	0.49952	0.626386	0	0	14417000	0	0	0	0	1.33156e+07	0	1.53435e+07
EmuJ_000693400.1	EmuJ_000693400	EmuJ_000693400.1	EmuJ_000693400.1	EmuJ_000693400.1 transcript=EmuJ_000693400.1 gene=EmuJ_000693400	1	2	4.2	92.044	842	0	16.401	1//0	0//0	0//0	0//0	0//0	14194000	35	2			-1	405540	405540	0	0	0	0	0.081108	0.162216	14154000	0	0	0	0	1.22454e+07	0	0	0
EmuJ_000695200.1	EmuJ_000695200	EmuJ_000695200.1	EmuJ_000695200.1	EmuJ_000695200.1 transcript=EmuJ_000695200.1 gene=EmuJ_000695200	1	2	9.6	63.131	571	0.0012195	15.996	0//0	0//0	1//0	0//0	0//0	13231000	28	2			-1	472540	0	0	472540	0	0	0.094508	0.189016	0	0	10580000	0	0	0	0	9.27362e+06	0
EmuJ_000700600.1	EmuJ_000700600	EmuJ_000700600.1	EmuJ_000700600.1	EmuJ_000700600.1 transcript=EmuJ_000700600.1 gene=EmuJ_000700600	1	2	5.1	57.184	513	0.006424	10.564	1//0	0//0	0//0	1//0	0//0	24537000	28	2			-1	876340	688070	0	0	188270	0	0.175268	0.266568	17937000	0	0	0	0	1.66211e+07	0	0	6.65815e+06
EmuJ_000700700.1	EmuJ_000700700	EmuJ_000700700.1	EmuJ_000700700.1	EmuJ_000700700.1 transcript=EmuJ_000700700.1 gene=EmuJ_000700700	1	5	20.2	47.567	420	0	34.851	1//0	0//0	1//0	0//0	1//0	90740000	19	8			-1	4775800	407210	0	1944300	0	2424300	0.955162	1.02583	16630000	0	26563000	0	34638000	6.67487e+06	0	2.58922e+07	0	4.46589e+07
EmuJ_000701800.1	EmuJ_000701800	EmuJ_000701800.1	EmuJ_000701800.1	EmuJ_000701800.1 transcript=EmuJ_000701800.1 gene=EmuJ_000701800	1	73	80.8	96.035	851	0	323.31	1//0	1//0	1//0	1//0	1//0	28503000000	46	466			-1	619630000	93197000	101660000	175730000	198570000	50463000	123.924	54.9404	4868600000	3011100000	5785200000	9179400000	2955900000	6.25845e+08	7.07737e+08	8.79128e+08	1.83719e+09	6.53603e+08
EmuJ_000702700.1	EmuJ_000702700	EmuJ_000702700.1	EmuJ_000702700.1	EmuJ_000702700.1 transcript=EmuJ_000702700.1 gene=EmuJ_000702700	1	8	16.9	66.458	614	0	53.755	1//0	1//0	1//0	1//0	1//0	140400000	30	12			-1	4680100	958130	133810	1853200	809790	925170	0.93602	0.54796	0	12720000	46204000	27395000	22267000	2.47979e+07	4.61457e+06	3.7186e+07	3.06845e+07	3.16133e+07
EmuJ_000703300.1	EmuJ_000703300	EmuJ_000703300.1;EmuJ_000061200.1;EmuJ_000701700.1;EmuJ_000407300.1;EmuJ_000407000.1	EmuJ_000703300.1;EmuJ_000061200.1;EmuJ_000701700.1	EmuJ_000703300.1 transcript=EmuJ_000703300.1 gene=EmuJ_000703300;EmuJ_000061200.1 transcript=EmuJ_000061200.1 gene=EmuJ_000061200;EmuJ_000701700.1 transcript=EmuJ_000701700.1 gene=EmuJ_000701700	5	55	91.2	41.744	376	0	323.31	1//0	1//0	1//0	1//0	1//0	163790000000	20	1022			-1;-1;-1;-1;-1	8189600000	820360000	525480000	1521000000	2381400000	2941300000	1637.91	913.363	12953000000	15776000000	16274000000	69886000000	49998000000	6.35584e+09	4.98161e+09	7.72812e+09	1.76899e+10	2.38313e+10
EmuJ_000704000.1	EmuJ_000704000	EmuJ_000704000.1	EmuJ_000704000.1	EmuJ_000704000.1 transcript=EmuJ_000704000.1 gene=EmuJ_000704000	1	2	13.3	30.55	278	0	24.133	1//0	0//0	1//0	0//0	0//0	28642000	14	3			-1	2045900	439410	0	1606500	0	0	0.409182	0.622378	8912500	0	10461000	0	0	5.30729e+06	0	1.57636e+07	0
EmuJ_000704400.1	EmuJ_000704400	EmuJ_000704400.1	EmuJ_000704400.1	EmuJ_000704400.1 transcript=EmuJ_000704400.1 gene=EmuJ_000704400	1	87	83.4	118.43	1041	0	323.31	1//0	1//0	1//0	1//0	1//0	22476000000	54	488			-1	416230000	43199000	126380000	131130000	61296000	54226000	83.2462	37.6328	3202500000	4575700000	5044900000	3554100000	3557500000	4.34022e+08	1.26317e+09	9.58883e+08	1.26357e+09	7.72483e+08
EmuJ_000708200.1	EmuJ_000708200	EmuJ_000708200.1	EmuJ_000708200.1	EmuJ_000708200.1 transcript=EmuJ_000708200.1 gene=EmuJ_000708200	1	2	2.1	220.31	1988	0.0022447	12.249	1//0	0//0	1//0	1//0	0//0	28137000	97	3			-1	290080	111000	0	151660	27417	0	0.0580154	0.0620395	10510000	0	11764000	0	0	9.28891e+06	0	1.03109e+07	3.35895e+06
EmuJ_000708500.1	EmuJ_000708500	EmuJ_000708500.1	EmuJ_000708500.1	EmuJ_000708500.1 transcript=EmuJ_000708500.1 gene=EmuJ_000708500	1	9	34.8	40.09	374	0	102.06	1//0	0//0	1//0	0//0	1//0	152420000	19	16			-1	8021900	2236800	0	5265400	0	519750	1.60439	2.00637	35201000	0	61371000	0	9054700	2.68137e+07	0	4.3049e+07	0	1.1248e+07
EmuJ_000710900.1	EmuJ_000710900	EmuJ_000710900.1	EmuJ_000710900.1	EmuJ_000710900.1 transcript=EmuJ_000710900.1 gene=EmuJ_000710900	1	2	10.6	29.896	265	0.0023895	14.794	1//0	0//0	1//0	1//0	1//0	49429000	9	4			-1	5492100	1362900	0	1822900	925940	1380500	1.09845	0.618169	0	0	0	10892000	10988000	1.05821e+07	0	1.14989e+07	1.05256e+07	1.4151e+07
EmuJ_000711500.1	EmuJ_000711500	EmuJ_000711500.1	EmuJ_000711500.1	EmuJ_000711500.1 transcript=EmuJ_000711500.1 gene=EmuJ_000711500	1	57	64.5	121.72	1085	0	323.31	1//0	1//0	1//0	1//0	1//0	3369500000	61	172			-1	55238000	12075000	3459500	25546000	5192800	8964600	11.0476	7.84163	618600000	196970000	958030000	416140000	807740000	1.66096e+08	8.32645e+07	2.44325e+08	1.63003e+08	2.78262e+08
EmuJ_000712600.1	EmuJ_000712600	EmuJ_000712600.1;REV__EmuJ_000085100.1	EmuJ_000712600.1	EmuJ_000712600.1 transcript=EmuJ_000712600.1 gene=EmuJ_000712600	2	66	65.9	97.626	860	0	323.31	1//0	1//0	1//0	1//0	0//0	15750000000	51	382			-1;-1	308820000	141700000	95059000	39415000	32641000	0	61.763	50.3205	7958400000	3637100000	1818700000	1899800000	0	1.07013e+09	1.15036e+09	2.77542e+08	4.55518e+08
EmuJ_000715100.1	EmuJ_000715100	EmuJ_000715100.1	EmuJ_000715100.1	EmuJ_000715100.1 transcript=EmuJ_000715100.1 gene=EmuJ_000715100	1	10	45.5	20.263	178	0	74.146	1//0	1//0	1//0	0//0	1//0	254240000	12	23			-1	21187000	4238900	549460	13169000	0	3229800	4.23743	4.74015	40101000	34589000	62643000	0	48704000	2.49475e+07	7.57964e+06	7.96424e+07	0	3.5187e+07
EmuJ_000715200.1	EmuJ_000715200	EmuJ_000715200.1	EmuJ_000715200.1	EmuJ_000715200.1 transcript=EmuJ_000715200.1 gene=EmuJ_000715200	1	3	46.5	10.15	86	0	23.321	1//0	0//0	1//0	0//0	1//0	60554000	5	7			-1	12111000	3394200	0	7780900	0	935730	2.42217	2.95311	11548000	0	18679000	0	11905000	1.46417e+07	0	2.72683e+07	0	5.32893e+06
EmuJ_000715500.1	EmuJ_000715500	EmuJ_000715500.1	EmuJ_000715500.1	EmuJ_000715500.1 transcript=EmuJ_000715500.1 gene=EmuJ_000715500	1	6	7	156.27	1430	0	44.918	0//0	1//0	0//0	0//0	0//0	26007000	62	5			-1	419470	0	419470	0	0	0	0.083894	0.167788	0	25105000	0	0	0	0	2.38121e+07	0	0
EmuJ_000716600.1	EmuJ_000716600	EmuJ_000716600.1	EmuJ_000716600.1	EmuJ_000716600.1 transcript=EmuJ_000716600.1 gene=EmuJ_000716600	1	29	44.2	109.88	955	0	261.89	1//0	1//0	1//0	0//0	0//0	724980000	48	64			-1	15104000	2203800	9623000	3277000	0	0	3.02076	3.53759	179740000	295330000	137290000	0	0	4.53768e+07	1.88272e+08	5.82914e+07	0
EmuJ_000717700.1	EmuJ_000717700	EmuJ_000717700.1	EmuJ_000717700.1	EmuJ_000717700.1 transcript=EmuJ_000717700.1 gene=EmuJ_000717700	1	8	24.7	59.864	543	0	64.058	1//0	1//0	1//0	1//0	0//0	126650000	32	13			-1	3957700	1550400	140940	2266400	0	0	0.791548	0.941003	49788000	7025100	49311000	0	0	2.97455e+07	5.18476e+06	3.04793e+07	0
EmuJ_000719700.1	EmuJ_000719700	EmuJ_000719700.1	EmuJ_000719700.1	EmuJ_000719700.1 transcript=EmuJ_000719700.1 gene=EmuJ_000719700	1	7	18.3	85.731	754	0	62.912	0//0	1//0	1//0	0//0	0//0	53464000	40	10			-1	1336600	0	424860	911730	0	0	0.267318	0.361791	0	19992000	22495000	0	0	0	1.67181e+07	1.77299e+07	0
EmuJ_000720100.1	EmuJ_000720100	EmuJ_000720100.1	EmuJ_000720100.1	EmuJ_000720100.1 transcript=EmuJ_000720100.1 gene=EmuJ_000720100	1	4	22	30.182	277	0	91.546	1//0	0//0	1//0	0//0	1//0	117360000	10	9			-1	11736000	5525500	0	3965700	0	2244800	2.3472	2.17946	35443000	0	23689000	0	26323000	3.97628e+07	0	2.31762e+07	0	2.55683e+07
EmuJ_000720500.1	EmuJ_000720500	EmuJ_000720500.1	EmuJ_000720500.1	EmuJ_000720500.1 transcript=EmuJ_000720500.1 gene=EmuJ_000720500	1	4	9	59.662	546	0	26.849	1//0	1//0	1//0	0//0	0//0	59650000	31	6			-1	1924200	905760	423790	594640	0	0	0.384838	0.35017	29182000	18339000	13781000	0	0	2.42238e+07	1.51023e+07	1.29204e+07	0
EmuJ_000722800.1	EmuJ_000722800	EmuJ_000722800.1	EmuJ_000722800.1	EmuJ_000722800.1 transcript=EmuJ_000722800.1 gene=EmuJ_000722800	1	2	17.3	17.071	156	0.0022422	12.216	0//0	0//0	1//0	1//0	0//0	23088000	10	2			-1	2308800	0	0	1233800	1074900	0	0.46174	0.567742	0	0	0	15542000	0	0	0	8.64765e+06	1.35765e+07
EmuJ_000723000.1	EmuJ_000723000	EmuJ_000723000.1	EmuJ_000723000.1	EmuJ_000723000.1 transcript=EmuJ_000723000.1 gene=EmuJ_000723000	1	2	8.8	42.735	385	0.0023364	13.854	1//0	0//0	0//0	0//0	1//0	7243800	20	2			-1	362190	0	0	0	0	362190	0.072438	0.144876	0	0	0	0	6406700	0	0	0	0	8.2507e+06
EmuJ_000723800.1	EmuJ_000723800	EmuJ_000723800.1	EmuJ_000723800.1	EmuJ_000723800.1 transcript=EmuJ_000723800.1 gene=EmuJ_000723800	1	3	2.3	80.048	711	0	20.428	1//0	1//0	1//0	1//0	1//0	1063500000	39	15			-1	27268000	5617300	2735100	12384000	4307500	2224400	5.45366	3.66575	230690000	66821000	342210000	178130000	99258000	1.89004e+08	1.22622e+08	3.38518e+08	2.12178e+08	9.88095e+07
EmuJ_000724500.1	EmuJ_000724500	EmuJ_000724500.1	EmuJ_000724500.1	EmuJ_000724500.1 transcript=EmuJ_000724500.1 gene=EmuJ_000724500	1	6	71.2	8.9545	80	0	214.65	1//0	1//0	1//0	1//0	1//0	16514000000	5	110			-1	3302800000	1378800000	1015400000	412790000	314600000	181110000	660.54	458.853	7578600000	5199600000	3500500000	3181300000	1482600000	5.70699e+09	5.81513e+09	1.43457e+09	1.82486e+09	1.02463e+09
EmuJ_000724600.1	EmuJ_000724600	EmuJ_000724600.1	EmuJ_000724600.1	EmuJ_000724600.1 transcript=EmuJ_000724600.1 gene=EmuJ_000724600	1	6	44.6	10.071	92	0	56.792	1//0	1//0	1//0	1//0	1//0	702050000	5	50			-1	140410000	44478000	59490000	12689000	768260	22984000	28.0819	21.2803	203520000	406750000	114640000	9866000	142020000	1.7876e+08	3.02594e+08	4.44691e+07	4.85174e+06	1.11511e+08
EmuJ_000726300.1	EmuJ_000726300	EmuJ_000726300.1	EmuJ_000726300.1	EmuJ_000726300.1 transcript=EmuJ_000726300.1 gene=EmuJ_000726300	1	4	29	23.936	224	0	46.983	1//0	0//0	1//0	0//0	0//0	44078000	14	4			-1	3148500	1580600	0	1567900	0	0	0.6297	0.771232	13889000	0	16435000	0	0	1.90901e+07	0	1.5385e+07	0
EmuJ_000727100.1	EmuJ_000727100	EmuJ_000727100.1	EmuJ_000727100.1	EmuJ_000727100.1 transcript=EmuJ_000727100.1 gene=EmuJ_000727100	1	11	54.1	40.151	362	0	84.212	1//0	1//0	1//0	1//0	1//0	401050000	19	30			-1	21108000	4020100	410790	14203000	933040	1541000	4.22159	5.14182	51877000	15380000	175740000	33402000	41240000	4.03407e+07	8.97233e+06	9.5923e+07	2.23913e+07	3.33488e+07
EmuJ_000728100.1	EmuJ_000728100	EmuJ_000728100.1	EmuJ_000728100.1	EmuJ_000728100.1 transcript=EmuJ_000728100.1 gene=EmuJ_000728100	1	2	2.5	100.83	909	0.0022989	13.479	1//0	0//0	0//0	0//0	1//0	13209000	55	2			-1	240170	86540	0	0	0	153630	0.048034	0.062538	0	0	0	0	7473300	4.10629e+06	0	0	0	9.62433e+06
EmuJ_000728300.1	EmuJ_000728300	EmuJ_000728300.1	EmuJ_000728300.1	EmuJ_000728300.1 transcript=EmuJ_000728300.1 gene=EmuJ_000728300	1	4	6.2	146.44	1318	0	29.911	0//0	1//0	0//0	0//0	0//0	11008000	57	4			-1	193130	0	193130	0	0	0	0.038626	0.077252	0	10759000	0	0	0	0	1.26547e+07	0	0
EmuJ_000729300.1	EmuJ_000729300	EmuJ_000729300.1	EmuJ_000729300.1	EmuJ_000729300.1 transcript=EmuJ_000729300.1 gene=EmuJ_000729300	1	8	6.5	219.15	2024	0	78.078	1//0	1//0	0//0	1//0	0//0	459180000	59	25			-1	7782800	2262300	4967100	0	553430	0	1.55657	1.89641	100820000	364140000	0	74185000	0	1.13666e+08	3.06364e+08	0	4.1241e+07
EmuJ_000733000.1	EmuJ_000733000	EmuJ_000733000.1	EmuJ_000733000.1	EmuJ_000733000.1 transcript=EmuJ_000733000.1 gene=EmuJ_000733000	1	16	30.6	93.569	876	0	117.35	1//0	0//0	1//0	0//0	1//0	187770000	32	21			-1	5867900	2174400	0	3693500	0	0	1.17358	1.51549	67486000	0	87945000	0	0	2.83925e+07	0	4.09479e+07	0	0
EmuJ_000733100.1	EmuJ_000733100	EmuJ_000733100.1	EmuJ_000733100.1	EmuJ_000733100.1 transcript=EmuJ_000733100.1 gene=EmuJ_000733100	1	88	80.3	115.73	1038	0	323.31	1//0	1//0	1//0	1//0	1//0	18844000000	59	491			-1	319390000	30736000	157950000	76458000	39080000	15168000	63.8784	51.1738	2068200000	6165600000	3507500000	2811600000	1472400000	3.41385e+08	1.48852e+09	5.35236e+08	5.54265e+08	2.64154e+08
EmuJ_000733600.1	EmuJ_000733600	EmuJ_000733600.1	EmuJ_000733600.1	EmuJ_000733600.1 transcript=EmuJ_000733600.1 gene=EmuJ_000733600	1	99	72.9	151.94	1355	0	323.31	1//0	1//0	1//0	1//0	1//0	22365000000	67	530			-1	333800000	30956000	122540000	53624000	76262000	50421000	66.7606	31.3788	2330500000	5230600000	2745600000	5867600000	4642400000	2.99714e+08	1.30089e+09	4.5396e+08	1.05033e+09	7.24653e+08
EmuJ_000734400.1	EmuJ_000734400	EmuJ_000734400.1	EmuJ_000734400.1	EmuJ_000734400.1 transcript=EmuJ_000734400.1 gene=EmuJ_000734400	1	2	9.8	38.339	346	0.0064725	10.877	0//0	0//0	1//0	0//0	0//0	4682600	16	2			-1	292660	0	0	292660	0	0	0.058532	0.117064	0	0	3126800	0	0	0	0	3.28201e+06	0
EmuJ_000736050.1	EmuJ_000736050	EmuJ_000736050.1	EmuJ_000736050.1	EmuJ_000736050.1 transcript=EmuJ_000736050.1 gene=EmuJ_000736050	1	11	39.1	52.889	491	0	173.07	1//0	1//0	1//0	1//0	1//0	720920000	20	34			-1	36046000	12934000	1247900	14354000	3330500	4179100	7.2091	5.35881	183610000	73712000	188570000	77630000	50095000	1.40835e+08	2.86909e+07	1.37879e+08	8.41316e+07	8.793e+07
EmuJ_000736400.1	EmuJ_000736400	EmuJ_000736400.1	EmuJ_000736400.1	EmuJ_000736400.1 transcript=EmuJ_000736400.1 gene=EmuJ_000736400	1	7	75.6	12.772	123	0	64.114	1//0	1//0	1//0	1//0	1//0	552460000	5	20			-1	110490000	21331000	0	38000000	9115000	42045000	22.0982	16.1754	86695000	0	136650000	116160000	160770000	9.20117e+07	0	1.33172e+08	5.75634e+07	1.87429e+08
EmuJ_000736900.1	EmuJ_000736900	EmuJ_000736900.1	EmuJ_000736900.1	EmuJ_000736900.1 transcript=EmuJ_000736900.1 gene=EmuJ_000736900	1	2	7.4	47.157	419	0.0033076	11.535	1//0	0//0	0//0	0//0	1//0	14223000	25	3			-1	568920	80904	0	0	0	488010	0.113783	0.189719	3229700	0	0	0	9535100	1.74494e+06	0	0	0	1.38962e+07
EmuJ_000738200.1	EmuJ_000738200	EmuJ_000738200.1	EmuJ_000738200.1	EmuJ_000738200.1 transcript=EmuJ_000738200.1 gene=EmuJ_000738200	1	13	18.4	118.3	1015	0	82.803	1//0	0//0	1//0	1//0	0//0	103160000	55	17			-1	1875600	769210	0	799870	306530	0	0.375122	0.352662	38122000	0	26145000	24020000	0	2.0216e+07	0	2.04873e+07	2.12938e+07
EmuJ_000743800.1	EmuJ_000743800	EmuJ_000743800.1	EmuJ_000743800.1	EmuJ_000743800.1 transcript=EmuJ_000743800.1 gene=EmuJ_000743800	1	10	69.4	26.818	242	0	91.473	1//0	0//0	1//0	0//0	0//0	131570000	13	15			-1	10120000	5048100	0	5072300	0	0	2.02408	2.47899	40470000	0	50606000	0	0	4.20292e+07	0	2.49816e+07	0
EmuJ_000745900.1	EmuJ_000745900	EmuJ_000745900.1	EmuJ_000745900.1	EmuJ_000745900.1 transcript=EmuJ_000745900.1 gene=EmuJ_000745900	1	5	16.5	68.723	630	0	45.89	1//0	0//0	1//0	0//0	0//0	77917000	30	10			-1	2597200	1579100	0	1018200	0	0	0.51946	0.660469	38752000	0	27709000	0	0	3.18062e+07	0	1.77412e+07	0
EmuJ_000749800.1	EmuJ_000749800	EmuJ_000749800.1	EmuJ_000749800.1	EmuJ_000749800.1 transcript=EmuJ_000749800.1 gene=EmuJ_000749800	1	11	56.5	19.652	177	0	323.31	1//0	1//0	1//0	1//0	1//0	1558100000	9	58			-1	173120000	63752000	4096300	86692000	4069800	14511000	34.6242	34.1454	462750000	80838000	548140000	88226000	226940000	2.72211e+08	3.44077e+07	3.24974e+08	4.62632e+07	1.23569e+08
EmuJ_000750500.1	EmuJ_000750500	EmuJ_000750500.1	EmuJ_000750500.1	EmuJ_000750500.1 transcript=EmuJ_000750500.1 gene=EmuJ_000750500	1	6	32.2	28.996	261	0	83.564	1//0	1//0	1//0	1//0	1//0	414900000	16	13			-1	25931000	436740	5540200	9413400	1732100	8808600	5.18621	3.62228	7994000	135380000	104980000	38035000	112550000	6.02861e+06	1.01901e+08	9.79721e+07	3.50041e+07	1.60529e+08
EmuJ_000751300.1	EmuJ_000751300	EmuJ_000751300.1	EmuJ_000751300.1	EmuJ_000751300.1 transcript=EmuJ_000751300.1 gene=EmuJ_000751300	1	8	43.7	28.018	252	0	58.893	1//0	0//0	1//0	1//0	1//0	94826000	11	15			-1	8620500	3358500	0	4791000	471040	0	1.72411	1.97951	26627000	0	34327000	7164500	0	2.59611e+07	0	2.3972e+07	6.54435e+06	0
EmuJ_000751800.1	EmuJ_000751800	EmuJ_000751800.1	EmuJ_000751800.1	EmuJ_000751800.1 transcript=EmuJ_000751800.1 gene=EmuJ_000751800	1	3	20.2	28.635	252	0	22.126	1//0	1//0	1//0	0//0	0//0	23104000	13	5			-1	1777200	239390	1160300	377500	0	0	0.355438	0.427652	3976500	18006000	5914200	0	0	2.68487e+06	1.73405e+07	3.43965e+06	0
EmuJ_000757800.1	EmuJ_000757800	EmuJ_000757800.1;EmuJ_000757900.1;EmuJ_000758100.1	EmuJ_000757800.1;EmuJ_000757900.1	EmuJ_000757800.1 transcript=EmuJ_000757800.1 gene=EmuJ_000757800;EmuJ_000757900.1 transcript=EmuJ_000757900.1 gene=EmuJ_000757900	3	24	77.3	36.764	322	0	219.13	1//0	1//0	1//0	1//0	1//0	2460600000	15	86			-1;-1;-1	164040000	54970000	6419000	36187000	26057000	40407000	32.808	16.1386	467620000	176420000	354390000	646000000	503810000	3.2359e+08	6.01359e+07	2.04579e+08	3.02273e+08	2.7348e+08
EmuJ_000758000.1	EmuJ_000758000	EmuJ_000758000.1	EmuJ_000758000.1	EmuJ_000758000.1 transcript=EmuJ_000758000.1 gene=EmuJ_000758000	1	11	65.8	36.65	322	0	125.96	1//0	0//1	1//0	0//1	1//0	130990000	19	14			-1	6894300	4385300	0	1606700	0	902320	1.37886	1.61989	46202000	0	27459000	0	21893000	3.50291e+07	0	1.86189e+07	0	1.95266e+07
EmuJ_000758800.1	EmuJ_000758800	EmuJ_000758800.1	EmuJ_000758800.1	EmuJ_000758800.1 transcript=EmuJ_000758800.1 gene=EmuJ_000758800	1	15	57.2	32.102	283	0	169.43	1//0	1//0	1//0	1//0	1//0	1126100000	15	44			-1	75070000	16140000	5447500	27938000	9545100	15999000	15.0139	7.62489	212710000	129140000	263740000	146530000	219930000	1.53476e+08	6.59021e+07	1.6678e+08	1.32173e+08	1.852e+08
EmuJ_000759820.1	EmuJ_000759820	EmuJ_000759820.1	EmuJ_000759820.1	EmuJ_000759820.1 transcript=EmuJ_000759820.1 gene=EmuJ_000759820	1	2	13.1	33.975	306	0.0053996	10.896	0//0	1//0	0//0	0//0	0//0	13633000	15	2			-1	908890	0	908890	0	0	0	0.181778	0.363556	0	19876000	0	0	0	0	1.56724e+07	0	0
EmuJ_000760400.1	EmuJ_000760400	EmuJ_000760400.1	EmuJ_000760400.1	EmuJ_000760400.1 transcript=EmuJ_000760400.1 gene=EmuJ_000760400	1	7	8.2	217.56	1975	0	42.63	1//0	0//0	1//0	1//0	1//0	229010000	78	13			-1	2936000	1067000	0	894010	0	974970	0.587196	0.482559	86526000	0	49141000	0	90765000	6.71478e+07	0	4.88756e+07	0	8.12499e+07
EmuJ_000761700.1	EmuJ_000761700	EmuJ_000761700.1	EmuJ_000761700.1	EmuJ_000761700.1 transcript=EmuJ_000761700.1 gene=EmuJ_000761700	1	2	34.8	18.017	158	0.0032751	11.23	1//0	0//0	0//0	0//0	1//0	7305800	7	3			-1	1043700	1043700	0	0	0	0	0.20874	0.41748	7022700	0	0	0	0	6.30287e+06	0	0	0	0
EmuJ_000762600.1	EmuJ_000762600	EmuJ_000762600.1	EmuJ_000762600.1	EmuJ_000762600.1 transcript=EmuJ_000762600.1 gene=EmuJ_000762600	1	8	28.8	37.296	333	0	55.511	1//0	0//0	1//0	0//0	1//0	105730000	18	13			-1	5873700	3600600	0	1535900	0	737150	1.17473	1.33916	26376000	0	29264000	0	20443000	3.90503e+07	0	1.58621e+07	0	1.51132e+07
EmuJ_000763300.1	EmuJ_000763300	EmuJ_000763300.1	EmuJ_000763300.1	EmuJ_000763300.1 transcript=EmuJ_000763300.1 gene=EmuJ_000763300	1	19	33.8	98.938	863	0	169.74	1//0	0//0	1//0	0//0	0//0	170650000	52	28			-1	3281800	2328400	0	953400	0	0	0.65636	0.913934	89577000	0	64769000	0	0	3.40464e+07	0	2.01365e+07	0
EmuJ_000765200.1	EmuJ_000765200	EmuJ_000765200.1	EmuJ_000765200.1	EmuJ_000765200.1 transcript=EmuJ_000765200.1 gene=EmuJ_000765200	1	5	9.5	94.356	838	0	33.11	1//0	0//0	1//0	0//0	1//0	24167000	47	6			-1	514190	163970	0	200100	0	150120	0.102838	0.0855382	0	0	6311400	0	0	6.64847e+06	0	6.59178e+06	0	8.03622e+06
EmuJ_000766600.1	EmuJ_000766600	EmuJ_000766600.1	EmuJ_000766600.1	EmuJ_000766600.1 transcript=EmuJ_000766600.1 gene=EmuJ_000766600	1	7	34.7	28.617	262	0	54.126	1//0	1//0	1//0	0//0	0//0	121370000	10	13			-1	12137000	3977900	7064400	1094400	0	0	2.42734	2.73742	27708000	98483000	14260000	0	0	2.91211e+07	6.25937e+07	7.67081e+06	0
EmuJ_000767100.1	EmuJ_000767100	EmuJ_000767100.1	EmuJ_000767100.1	EmuJ_000767100.1 transcript=EmuJ_000767100.1 gene=EmuJ_000767100	1	4	9	72.499	648	0	29.17	1//0	0//0	1//0	0//0	0//0	15989000	36	5			-1	444130	360930	0	83203	0	0	0.0888266	0.139816	10533000	0	4470100	0	0	1.12097e+07	0	2.09939e+06	0
EmuJ_000767200.1	EmuJ_000767200	EmuJ_000767200.1	EmuJ_000767200.1	EmuJ_000767200.1 transcript=EmuJ_000767200.1 gene=EmuJ_000767200	1	16	64.4	50.126	447	0	235.76	1//0	1//0	1//0	1//0	1//0	1102300000	24	48			-1	45930000	10185000	2325700	16379000	2043500	14996000	9.18584	6.07573	272680000	80783000	262810000	71599000	336070000	1.09021e+08	5.49515e+07	1.39913e+08	6.19452e+07	1.66692e+08
EmuJ_000769500.1	EmuJ_000769500	EmuJ_000769500.1	EmuJ_000769500.1	EmuJ_000769500.1 transcript=EmuJ_000769500.1 gene=EmuJ_000769500	1	13	15.7	113.68	1065	0	183.63	1//0	1//0	1//0	0//0	0//0	476200000	28	30			-1	17007000	5925500	8613700	2468100	0	0	3.40146	3.39262	174650000	298200000	81425000	0	0	9.47002e+07	1.22537e+08	4.09941e+07	0
EmuJ_000771600.1	EmuJ_000771600	EmuJ_000771600.1	EmuJ_000771600.1	EmuJ_000771600.1 transcript=EmuJ_000771600.1 gene=EmuJ_000771600	1	19	68.3	49.469	441	0	323.31	1//0	1//0	1//0	1//0	1//0	1629700000	23	76			-1	70856000	25228000	1602800	18448000	2793500	22784000	14.1713	10.0214	526050000	49455000	384870000	96657000	464130000	2.05554e+08	3.71886e+07	1.18307e+08	5.90588e+07	1.97112e+08
EmuJ_000771900.1	EmuJ_000771900	EmuJ_000771900.1;EmuJ_000772100.1	EmuJ_000771900.1	EmuJ_000771900.1 transcript=EmuJ_000771900.1 gene=EmuJ_000771900	2	3	9.9	36.073	323	0	17.597	1//0	0//0	1//0	1//0	0//0	14744000	13	3			-1;-1	1134100	663370	0	137700	333040	0	0.226822	0.250078	8289600	0	0	0	0	7.43993e+06	0	1.25474e+06	5.46849e+06
EmuJ_000772300.1	EmuJ_000772300	EmuJ_000772300.1	EmuJ_000772300.1	EmuJ_000772300.1 transcript=EmuJ_000772300.1 gene=EmuJ_000772300	1	8	41	31.107	273	0	323.31	1//0	0//0	1//0	0//0	1//0	217830000	15	19			-1	14522000	4097000	0	7885000	0	2540100	2.90442	2.94049	50302000	0	55887000	0	49997000	3.42181e+07	0	4.3084e+07	0	4.3397e+07
EmuJ_000774100.1	EmuJ_000774100	EmuJ_000774100.1	EmuJ_000774100.1	EmuJ_000774100.1 transcript=EmuJ_000774100.1 gene=EmuJ_000774100	1	9	25.5	62.401	553	0	63.22	1//0	0//0	1//0	0//0	1//0	106840000	38	12			-1	2811700	1905500	0	532020	0	374180	0.56234	0.703257	70777000	0	15273000	0	13374000	3.08129e+07	0	1.417e+07	0	1.61951e+07
EmuJ_000775100.1	EmuJ_000775100	EmuJ_000775100.1	EmuJ_000775100.1	EmuJ_000775100.1 transcript=EmuJ_000775100.1 gene=EmuJ_000775100	1	5	26.4	27.267	242	0	30.99	1//0	0//0	1//0	0//0	0//0	39317000	15	6			-1	2621100	868140	0	1753000	0	0	0.524228	0.700371	10454000	0	16324000	0	0	1.12344e+07	0	1.5464e+07	0
EmuJ_000776300.1	EmuJ_000776300	EmuJ_000776300.1	EmuJ_000776300.1	EmuJ_000776300.1 transcript=EmuJ_000776300.1 gene=EmuJ_000776300	1	2	15.6	19.914	180	0.0024067	15.168	0//0	1//0	1//0	0//0	0//0	7882700	9	3			-1	875860	0	261020	614830	0	0	0.17517	0.241961	0	3845000	0	0	0	0	2.70055e+06	3.87841e+06	0
EmuJ_000776500.1	EmuJ_000776500	EmuJ_000776500.1	EmuJ_000776500.1	EmuJ_000776500.1 transcript=EmuJ_000776500.1 gene=EmuJ_000776500	1	7	34.3	26.362	230	0	57.551	1//0	1//0	1//0	1//0	1//0	387530000	11	18			-1	35230000	15321000	559180	7761100	8039500	3549100	7.04598	4.9856	115070000	18091000	75003000	84142000	46155000	1.20987e+08	7.07096e+06	5.46704e+07	1.11697e+08	4.44669e+07
EmuJ_000777100.1	EmuJ_000777100	EmuJ_000777100.1	EmuJ_000777100.1	EmuJ_000777100.1 transcript=EmuJ_000777100.1 gene=EmuJ_000777100	1	13	30.2	58.339	514	0	104.44	1//0	0//0	1//0	1//0	1//0	302220000	31	23			-1	9749200	4465600	0	3870400	366460	1046700	1.94983	1.85161	130750000	0	113500000	13189000	25521000	7.88785e+07	0	6.59564e+07	1.43486e+07	3.69567e+07
EmuJ_000778400.1	EmuJ_000778400	EmuJ_000778400.1	EmuJ_000778400.1	EmuJ_000778400.1 transcript=EmuJ_000778400.1 gene=EmuJ_000778400	1	18	30.3	91.076	834	0	180.74	1//0	1//0	1//0	1//0	1//0	509160000	25	39			-1	20367000	10950000	7454700	1295500	289470	376630	4.07326	4.34561	291480000	250380000	10401000	6253300	5744600	9.71084e+07	1.22169e+08	2.27e+07	9.1403e+06	1.07247e+07
EmuJ_000779500.1	EmuJ_000779500	EmuJ_000779500.1;EmuJ_001031100.1	EmuJ_000779500.1	EmuJ_000779500.1 transcript=EmuJ_000779500.1 gene=EmuJ_000779500	2	15	51.2	37.361	326	0	227.32	1//0	1//0	1//0	1//0	1//0	520340000	17	35			-1;-1	30608000	10535000	176410	10005000	3529500	6362100	6.1216	3.91615	113650000	6391900	117220000	75612000	107250000	8.21487e+07	3.44742e+06	5.16601e+07	7.57854e+07	8.72782e+07
EmuJ_000780600.1	EmuJ_000780600	EmuJ_000780600.1	EmuJ_000780600.1	EmuJ_000780600.1 transcript=EmuJ_000780600.1 gene=EmuJ_000780600	1	7	29.1	34.995	302	0	71.333	1//0	1//0	1//0	0//0	1//0	124090000	18	16			-1	6894000	1993500	134250	3597500	0	1168600	1.37877	1.32625	26844000	5175600	35881000	0	22942000	2.67855e+07	2.7778e+06	3.12659e+07	0	2.39596e+07
EmuJ_000781200.1	EmuJ_000781200	EmuJ_000781200.1;EmuJ_002197100.1	EmuJ_000781200.1;EmuJ_002197100.1	EmuJ_000781200.1 transcript=EmuJ_000781200.1 gene=EmuJ_000781200;EmuJ_002197100.1 transcript=EmuJ_002197100.1 gene=EmuJ_002197100	2	12	53.1	43.324	388	0	97.533	1//0	1//0	1//0	1//0	1//0	372960000	22	27			-1;-1	16953000	3898500	228320	4315000	1420000	7091100	3.39058	2.39539	81535000	9182100	76161000	45671000	133210000	4.39133e+07	5.77425e+06	4.03961e+07	3.94576e+07	8.18486e+07
EmuJ_000782400.1	EmuJ_000782400	EmuJ_000782400.1	EmuJ_000782400.1	EmuJ_000782400.1 transcript=EmuJ_000782400.1 gene=EmuJ_000782400	1	3	28.1	18.4	160	0	30.659	1//0	0//0	1//0	0//0	1//0	104370000	9	6			-1	11597000	2173400	0	4541100	0	4882700	2.31944	2.11126	23592000	0	35607000	0	30103000	1.68749e+07	0	2.8645e+07	0	5.00534e+07
EmuJ_000786200.1	EmuJ_000786200	EmuJ_000786200.1	EmuJ_000786200.1	EmuJ_000786200.1 transcript=EmuJ_000786200.1 gene=EmuJ_000786200	1	4	22	32.585	295	0	57.03	1//0	0//0	1//0	1//0	1//0	66803000	19	7			-1	3516000	1468100	0	1122700	378840	546320	0.703192	0.526377	13828000	0	10878000	12994000	14881000	2.40641e+07	0	1.49514e+07	9.09142e+06	1.18228e+07
EmuJ_000786800.1	EmuJ_000786800	EmuJ_000786800.1	EmuJ_000786800.1	EmuJ_000786800.1 transcript=EmuJ_000786800.1 gene=EmuJ_000786800	1	16	31.2	68.673	618	0	129.51	1//0	1//0	1//0	1//0	1//0	857860000	26	51			-1	32994000	10472000	1424500	6579100	9100800	5417600	6.5988	3.14422	179850000	90568000	131750000	264760000	210950000	1.13144e+08	3.40369e+07	5.22987e+07	1.70614e+08	1.05711e+08
EmuJ_000787700.1	EmuJ_000787700	EmuJ_000787700.1	EmuJ_000787700.1	EmuJ_000787700.1 transcript=EmuJ_000787700.1 gene=EmuJ_000787700	1	18	71.4	28.07	241	0	302.5	1//0	1//0	1//0	1//0	1//0	805300000	13	45			-1	61946000	17658000	2177600	20897000	5889200	15324000	12.3892	7.14539	144720000	51241000	157780000	103830000	205170000	1.08447e+08	3.25427e+07	6.74325e+07	9.66989e+07	1.63856e+08
EmuJ_000789900.1	EmuJ_000789900	EmuJ_000789900.1	EmuJ_000789900.1	EmuJ_000789900.1 transcript=EmuJ_000789900.1 gene=EmuJ_000789900	1	48	50.3	108.07	948	0	323.31	1//0	1//0	1//0	1//0	1//0	7988000000	43	243			-1	185770000	59263000	50833000	42566000	22948000	10156000	37.1532	18.0882	2207000000	1391400000	1408900000	1103800000	900810000	5.43084e+08	5.8667e+08	2.62816e+08	4.15592e+08	1.80723e+08
EmuJ_000790200.1	EmuJ_000790200	EmuJ_000790200.1	EmuJ_000790200.1	EmuJ_000790200.1 transcript=EmuJ_000790200.1 gene=EmuJ_000790200	1	33	77.2	38.954	351	0	323.31	1//0	1//0	1//0	1//0	1//0	19684000000	18	290			-1	1093500000	241080000	353750000	233400000	120990000	144310000	218.706	82.5065	3519100000	8429500000	3998200000	3297000000	2630400000	1.82975e+09	2.90198e+09	1.33084e+09	1.22184e+09	1.27177e+09
EmuJ_000791700.1	EmuJ_000791700	EmuJ_000791700.1	EmuJ_000791700.1	EmuJ_000791700.1 transcript=EmuJ_000791700.1 gene=EmuJ_000791700	1	32	99.5	21.475	193	0	323.31	1//0	1//0	1//0	1//0	1//0	18999000000	15	221			-1	1266600000	239230000	69756000	439020000	237560000	281060000	253.325	117.811	3447400000	2004100000	5451600000	4309600000	3763200000	2.0365e+09	6.77741e+08	2.31252e+09	1.97709e+09	2.29218e+09
EmuJ_000792500.1	EmuJ_000792500	EmuJ_000792500.1	EmuJ_000792500.1	EmuJ_000792500.1 transcript=EmuJ_000792500.1 gene=EmuJ_000792500	1	2	12.8	20.647	179	0.0022472	12.256	1//0	0//0	1//0	0//0	0//0	2389700	12	3			-1	199140	199140	0	0	0	0	0.039828	0.079656	2297100	0	0	0	0	2.06164e+06	0	0	0
EmuJ_000792800.1	EmuJ_000792800	EmuJ_000792800.1	EmuJ_000792800.1	EmuJ_000792800.1 transcript=EmuJ_000792800.1 gene=EmuJ_000792800	1	10	44.1	34.585	324	0	90.248	1//0	1//0	1//0	0//0	1//0	225410000	19	23			-1	11863000	1979300	1262400	6666700	0	1955100	2.3727	2.26407	23061000	47557000	54501000	0	55041000	2.47941e+07	2.46086e+07	4.72656e+07	0	4.23105e+07
EmuJ_000793800.1	EmuJ_000793800	EmuJ_000793800.1	EmuJ_000793800.1	EmuJ_000793800.1 transcript=EmuJ_000793800.1 gene=EmuJ_000793800	1	32	50.5	96.089	858	0	242.42	1//0	1//0	1//0	1//0	1//0	625340000	46	64			-1	13594000	5009700	279480	2956800	1814700	3533600	2.71886	1.59602	224080000	13218000	105550000	107000000	170690000	5.30688e+07	1.23693e+07	3.305e+07	5.42939e+07	1.13966e+08
EmuJ_000795010.1	EmuJ_000795010	EmuJ_000795010.1	EmuJ_000795010.1	EmuJ_000795010.1 transcript=EmuJ_000795010.1 gene=EmuJ_000795010	1	7	6.6	190.33	1699	0	55.564	1//0	1//0	1//0	1//0	0//0	44684000	82	9			-1	544930	26363	262940	154440	101190	0	0.108987	0.094375	0	12981000	10325000	9481400	0	1.86503e+06	1.78095e+07	8.87593e+06	1.04806e+07
EmuJ_000795500.1	EmuJ_000795500	EmuJ_000795500.1	EmuJ_000795500.1	EmuJ_000795500.1 transcript=EmuJ_000795500.1 gene=EmuJ_000795500	1	6	26.1	30.584	261	0	41.955	1//0	0//0	1//0	0//0	1//0	35325000	18	8			-1	1962500	712020	0	1020100	0	230380	0.3925	0.407522	8681400	0	12654000	0	0	8.83711e+06	0	1.06899e+07	0	4.72321e+06
EmuJ_000799300.1	EmuJ_000799300	EmuJ_000799300.1	EmuJ_000799300.1	EmuJ_000799300.1 transcript=EmuJ_000799300.1 gene=EmuJ_000799300	1	4	23.6	30.453	275	0	42.544	1//0	1//0	1//0	0//0	0//0	53247000	15	8			-1	3549800	499340	1969400	1081000	0	0	0.709948	0.745159	7150200	40474000	12406000	0	0	6.46195e+06	3.11493e+07	1.13654e+07	0
EmuJ_000799500.1	EmuJ_000799500	EmuJ_000799500.1	EmuJ_000799500.1	EmuJ_000799500.1 transcript=EmuJ_000799500.1 gene=EmuJ_000799500	1	31	76.1	33.59	297	0	323.31	1//0	1//0	1//0	1//0	1//0	10000000000	17	203			-1	588260000	126010000	26424000	228000000	62617000	145210000	117.652	69.796	1397800000	836310000	2461800000	1900600000	1895700000	8.73772e+08	2.41424e+08	1.09607e+09	6.08342e+08	1.04199e+09
EmuJ_000801200.1	EmuJ_000801200	EmuJ_000801200.1	EmuJ_000801200.1	EmuJ_000801200.1 transcript=EmuJ_000801200.1 gene=EmuJ_000801200	1	4	13.8	49.709	443	0	34.605	1//0	0//0	1//0	0//0	1//0	81067000	23	8			-1	3524700	1677000	0	807340	0	1040300	0.704928	0.642142	25934000	0	17944000	0	29783000	3.32763e+07	0	1.30145e+07	0	2.72536e+07
EmuJ_000801400.1	EmuJ_000801400	EmuJ_000801400.1	EmuJ_000801400.1	EmuJ_000801400.1 transcript=EmuJ_000801400.1 gene=EmuJ_000801400	1	5	28.3	44.332	396	0	68.603	1//0	0//0	1//0	0//0	1//0	132070000	19	9			-1	6950900	719640	0	3215100	0	3016200	1.39019	1.43451	19737000	0	48904000	0	44238000	1.1796e+07	0	3.98458e+07	0	5.67154e+07
EmuJ_000801600.1	EmuJ_000801600	EmuJ_000801600.1	EmuJ_000801600.1	EmuJ_000801600.1 transcript=EmuJ_000801600.1 gene=EmuJ_000801600	1	5	22.1	34.308	317	0	32.977	1//0	0//0	1//0	0//0	1//0	58632000	19	8			-1	3085900	1309800	0	1513400	0	262660	0.617172	0.658853	18314000	0	16485000	0	6435100	2.14699e+07	0	2.0154e+07	0	5.6843e+06
EmuJ_000804400.1	EmuJ_000804400	EmuJ_000804400.1	EmuJ_000804400.1	EmuJ_000804400.1 transcript=EmuJ_000804400.1 gene=EmuJ_000804400	1	8	30.9	49.797	437	0	94.93	1//0	1//0	1//0	0//0	0//0	152000000	24	13			-1	6333200	1650600	3606000	1076500	0	0	1.26662	1.33154	50570000	109210000	25451000	0	0	3.13276e+07	7.47259e+07	1.81091e+07	0
EmuJ_000804800.1	EmuJ_000804800	EmuJ_000804800.1	EmuJ_000804800.1	EmuJ_000804800.1 transcript=EmuJ_000804800.1 gene=EmuJ_000804800	1	2	7.7	68.841	624	0.002265	12.668	1//0	0//0	1//0	0//0	0//0	8286700	43	2			-1	192710	43560	0	149150	0	0	0.038542	0.05782	0	0	4304000	0	0	1.61596e+06	0	4.49526e+06	0
EmuJ_000806500.1	EmuJ_000806500	EmuJ_000806500.1	EmuJ_000806500.1	EmuJ_000806500.1 transcript=EmuJ_000806500.1 gene=EmuJ_000806500	1	3	11.8	34.922	306	0	21.811	1//0	0//0	0//0	0//0	1//0	44441000	16	6			-1	2777600	973250	0	0	0	1804300	0.55551	0.72935	13088000	0	0	0	26620000	1.34343e+07	0	0	0	3.28822e+07
EmuJ_000806900.1	EmuJ_000806900	EmuJ_000806900.1	EmuJ_000806900.1	EmuJ_000806900.1 transcript=EmuJ_000806900.1 gene=EmuJ_000806900	1	13	45.4	31.24	282	0	123.5	1//0	0//0	1//0	1//0	1//0	416460000	12	27			-1	34705000	14975000	0	10731000	507280	8492100	6.94108	5.84612	121720000	0	87299000	8519800	97405000	7.6828e+07	0	6.76988e+07	7.68855e+06	1.0141e+08
EmuJ_000807100.1	EmuJ_000807100	EmuJ_000807100.1	EmuJ_000807100.1	EmuJ_000807100.1 transcript=EmuJ_000807100.1 gene=EmuJ_000807100	1	14	55.4	32.049	287	0	141.48	1//0	0//0	1//0	1//0	1//0	401590000	13	32			-1	30892000	14220000	0	11380000	769960	4522100	6.17841	5.69019	128260000	0	79899000	14018000	72564000	9.06811e+07	0	4.20516e+07	1.26418e+07	5.78544e+07
EmuJ_000807600.1	EmuJ_000807600	EmuJ_000807600.1	EmuJ_000807600.1	EmuJ_000807600.1 transcript=EmuJ_000807600.1 gene=EmuJ_000807600	1	4	6.1	101.49	934	0	115	1//0	0//0	1//0	1//0	1//0	132980000	33	10			-1	4029700	1328300	0	1560600	240150	900610	0.805932	0.603488	34326000	0	26815000	15657000	50086000	3.09751e+07	0	3.01658e+07	1.00094e+07	3.38511e+07
EmuJ_000809400.1	EmuJ_000809400	EmuJ_000809400.1	EmuJ_000809400.1	EmuJ_000809400.1 transcript=EmuJ_000809400.1 gene=EmuJ_000809400	1	5	42.8	21.83	194	0	67.783	1//0	1//0	1//0	1//0	1//0	170150000	8	12			-1	21269000	4368400	839020	12666000	1031400	2363700	4.2537	4.39079	41997000	17329000	62601000	0	15819000	3.01501e+07	7.71609e+06	7.10204e+07	1.04215e+07	2.15379e+07
EmuJ_000809800.1	EmuJ_000809800	EmuJ_000809800.1	EmuJ_000809800.1	EmuJ_000809800.1 transcript=EmuJ_000809800.1 gene=EmuJ_000809800	1	3	15.5	22.884	194	0	23.24	1//0	0//0	1//0	0//0	1//0	31894000	8	6			-1	3986800	0	0	3986800	0	0	0.79736	1.59472	0	0	22553000	0	0	0	0	2.23542e+07	0	0
EmuJ_000814400.1	EmuJ_000814400	EmuJ_000814400.1	EmuJ_000814400.1	EmuJ_000814400.1 transcript=EmuJ_000814400.1 gene=EmuJ_000814400	1	9	33.3	48.197	420	0	173.8	1//0	1//0	1//0	1//0	1//0	250240000	15	32			-1	16683000	4839300	4227900	3111500	3086200	1417900	3.33656	1.17024	70175000	61378000	39133000	70336000	49567000	5.54415e+07	4.55184e+07	2.51991e+07	5.26451e+07	2.42251e+07
EmuJ_000817100.1	EmuJ_000817100	EmuJ_000817100.1	EmuJ_000817100.1	EmuJ_000817100.1 transcript=EmuJ_000817100.1 gene=EmuJ_000817100	1	4	6.4	109.83	970	0	24.694	1//0	0//0	1//0	0//0	1//0	202160000	54	5			-1	3743700	1852000	0	1730400	0	161320	0.748744	0.854064	96076000	0	68033000	0	0	8.62805e+07	0	6.54924e+07	0	9.92195e+06
EmuJ_000817600.1	EmuJ_000817600	EmuJ_000817600.1	EmuJ_000817600.1	EmuJ_000817600.1 transcript=EmuJ_000817600.1 gene=EmuJ_000817600	1	7	9.5	112.44	975	0	46.597	1//0	0//0	1//0	0//0	0//0	33547000	56	9			-1	599060	599060	0	0	0	0	0.119812	0.239624	33547000	0	0	0	0	1.7414e+07	0	0	0
EmuJ_000820700.1	EmuJ_000820700	EmuJ_000820700.1	EmuJ_000820700.1	EmuJ_000820700.1 transcript=EmuJ_000820700.1 gene=EmuJ_000820700	1	2	5.7	44.273	386	0.0095541	10.264	1//0	0//0	0//0	0//0	1//0	1067500000	21	4			-1	50835000	28882000	0	0	0	21953000	10.167	12.6433	474380000	0	0	0	427640000	5.23256e+08	0	0	0	5.25095e+08
EmuJ_000821300.1	EmuJ_000821300	EmuJ_000821300.1	EmuJ_000821300.1	EmuJ_000821300.1 transcript=EmuJ_000821300.1 gene=EmuJ_000821300	1	2	4.9	58.124	513	0.0033186	11.611	1//0	0//0	1//0	0//0	0//0	113250000	33	1			-1	3431800	269630	0	3162200	0	0	0.686366	1.24231	0	0	121330000	0	0	7.67614e+06	0	7.31396e+07	0
EmuJ_000824000.1	EmuJ_000824000	EmuJ_000824000.1	EmuJ_000824000.1	EmuJ_000824000.1 transcript=EmuJ_000824000.1 gene=EmuJ_000824000	1	32	66.6	45.367	401	0	323.31	1//0	1//0	1//0	1//0	1//0	16056000000	23	244			-1	698090000	252710000	326880000	66870000	19557000	32069000	139.617	125.802	5798700000	9610500000	1654500000	1092800000	934740000	1.37226e+09	2.2092e+09	3.02864e+08	2.28674e+08	2.33574e+08
EmuJ_000824100.1	EmuJ_000824100	EmuJ_000824100.1	EmuJ_000824100.1	EmuJ_000824100.1 transcript=EmuJ_000824100.1 gene=EmuJ_000824100	1	3	8.6	50.364	451	0	20.822	0//0	1//0	1//0	0//0	1//0	34291000	28	6			-1	1224700	0	64374	398120	0	762170	0.244933	0.297854	0	6596400	13488000	0	10332000	0	2.07209e+06	7.81302e+06	0	2.43073e+07
EmuJ_000824400.1	EmuJ_000824400	EmuJ_000824400.1	EmuJ_000824400.1	EmuJ_000824400.1 transcript=EmuJ_000824400.1 gene=EmuJ_000824400	1	60	81.1	73.432	668	0	323.31	1//0	1//0	1//0	1//0	1//0	29265000000	41	505			-1	713790000	203630000	152940000	181940000	128300000	46980000	142.758	54.2711	7965500000	7644300000	6079000000	5927000000	3696600000	1.65702e+09	1.66792e+09	1.35945e+09	1.96657e+09	6.86302e+08
EmuJ_000826400.1	EmuJ_000826400	EmuJ_000826400.1	EmuJ_000826400.1	EmuJ_000826400.1 transcript=EmuJ_000826400.1 gene=EmuJ_000826400	1	2	12.1	35.683	313	0	17.065	1//0	0//0	1//0	0//0	0//0	20039000	19	2			-1	1054700	939420	0	115250	0	0	0.210934	0.366968	15208000	0	0	0	0	1.53984e+07	0	1.53475e+06	0
EmuJ_000826700.1	EmuJ_000826700	EmuJ_000826700.1	EmuJ_000826700.1	EmuJ_000826700.1 transcript=EmuJ_000826700.1 gene=EmuJ_000826700	1	10	23.4	59.539	548	0	73.665	1//0	1//0	1//0	1//0	1//0	153200000	33	18			-1	4642500	2224700	168270	1771500	0	478030	0.9285	0.898195	70900000	7579100	53005000	0	12934000	3.44089e+07	6.3834e+06	2.61427e+07	0	1.79677e+07
EmuJ_000827550.1	EmuJ_000827550	EmuJ_000827550.1	EmuJ_000827550.1	EmuJ_000827550.1 transcript=EmuJ_000827550.1 gene=EmuJ_000827550	1	7	47.2	23.875	212	0	58.743	1//0	1//0	1//0	1//0	1//0	255470000	13	25			-1	19652000	4448600	843670	6008500	3210900	5140000	3.93033	1.7942	24466000	15198000	35886000	80120000	76205000	3.93401e+07	1.26081e+07	4.32336e+07	5.27228e+07	7.61069e+07
EmuJ_000827900.1	EmuJ_000827900	EmuJ_000827900.1	EmuJ_000827900.1	EmuJ_000827900.1 transcript=EmuJ_000827900.1 gene=EmuJ_000827900	1	7	52.2	20.337	182	0	69.557	1//0	0//0	1//0	1//0	1//0	143400000	10	17			-1	14340000	6095500	0	4424100	1194800	2625100	2.8679	2.18734	48178000	0	33591000	24536000	26545000	4.75367e+07	0	2.79941e+07	1.5091e+07	2.99e+07
EmuJ_000828200.1	EmuJ_000828200	EmuJ_000828200.1	EmuJ_000828200.1	EmuJ_000828200.1 transcript=EmuJ_000828200.1 gene=EmuJ_000828200	1	3	13.3	44.615	391	0	32.07	1//0	0//0	1//0	0//0	1//0	43827000	23	5			-1	1905500	893120	0	511320	0	501080	0.381104	0.341758	18078000	0	0	0	12167000	1.77218e+07	0	8.24253e+06	0	1.31269e+07
EmuJ_000830600.1	EmuJ_000830600	EmuJ_000830600.1	EmuJ_000830600.1	EmuJ_000830600.1 transcript=EmuJ_000830600.1 gene=EmuJ_000830600	1	3	5.4	93.36	850	0	19.936	1//0	0//0	1//0	0//0	0//0	38179000	38	2			-1	1004700	445970	0	558740	0	0	0.200942	0.248673	0	0	14790000	0	0	1.46201e+07	0	1.48812e+07	0
EmuJ_000831400.1	EmuJ_000831400	EmuJ_000831400.1	EmuJ_000831400.1	EmuJ_000831400.1 transcript=EmuJ_000831400.1 gene=EmuJ_000831400	1	2	8.8	39.322	352	0.0064309	10.585	0//0	0//0	1//0	0//0	1//0	6842200	15	2			-1	456150	0	0	73208	0	382940	0.0912296	0.148586	0	0	0	0	5080300	0	0	769654	0	6.54254e+06
EmuJ_000832900.1	EmuJ_000832900	EmuJ_000832900.1	EmuJ_000832900.1	EmuJ_000832900.1 transcript=EmuJ_000832900.1 gene=EmuJ_000832900	1	5	7.3	114.49	1036	0	37.206	1//0	1//0	0//0	0//0	0//0	30010000	50	6			-1	600190	545190	55002	0	0	0	0.120038	0.21364	27260000	2058300	0	0	0	1.72061e+07	3.16141e+06	0	0
EmuJ_000835500.1	EmuJ_000835500	EmuJ_000835500.1	EmuJ_000835500.1	EmuJ_000835500.1 transcript=EmuJ_000835500.1 gene=EmuJ_000835500	1	2	13.3	31.93	279	0.0023256	13.692	1//0	0//0	1//0	0//0	0//0	6898300	16	1			-1	431140	164420	0	266720	0	0	0.086228	0.110451	0	0	3209700	0	0	2.26965e+06	0	2.99107e+06	0
EmuJ_000836300.1	EmuJ_000836300	EmuJ_000836300.1	EmuJ_000836300.1	EmuJ_000836300.1 transcript=EmuJ_000836300.1 gene=EmuJ_000836300	1	6	10.8	95.102	858	0	51.685	1//0	0//0	1//0	1//0	0//0	31257000	36	9			-1	868250	714440	0	153800	0	0	0.173648	0.276879	25720000	0	3715700	0	0	1.54533e+07	0	3.88079e+06	0
EmuJ_000841500.1	EmuJ_000841500	EmuJ_000841500.1	EmuJ_000841500.1	EmuJ_000841500.1 transcript=EmuJ_000841500.1 gene=EmuJ_000841500	1	8	11.1	99.377	875	0	57.904	1//0	0//0	1//0	1//0	1//0	38634000	44	9			-1	878050	553880	0	171760	37659	114760	0.175612	0.198331	20900000	0	8541700	0	0	1.50213e+07	0	5.29681e+06	2.09287e+06	5.7515e+06
EmuJ_000842900.1	EmuJ_000842900	EmuJ_000842900.1	EmuJ_000842900.1	EmuJ_000842900.1 transcript=EmuJ_000842900.1 gene=EmuJ_000842900	1	13	22.1	80.672	754	0	168.35	1//0	1//0	1//0	1//0	0//0	241780000	33	31			-1	7326700	4205600	3058300	62734	0	0	1.46533	1.80601	101710000	161070000	1495900	0	0	5.56714e+07	5.48043e+07	1.45099e+06	0
EmuJ_000843500.1	EmuJ_000843500	EmuJ_000843500.1	EmuJ_000843500.1	EmuJ_000843500.1 transcript=EmuJ_000843500.1 gene=EmuJ_000843500	1	35	69.4	57.019	507	0	323.31	1//0	1//0	1//0	1//0	1//0	3438200000	26	133			-1	132240000	6064300	38356000	51448000	2940300	33432000	26.4481	18.8875	240440000	1307400000	1175900000	122840000	711160000	6.56556e+07	2.74746e+08	2.47625e+08	5.06717e+07	2.8058e+08
EmuJ_000844100.1	EmuJ_000844100	EmuJ_000844100.1	EmuJ_000844100.1	EmuJ_000844100.1 transcript=EmuJ_000844100.1 gene=EmuJ_000844100	1	7	59.3	20.779	182	0	64.052	1//0	1//0	1//0	1//0	1//0	133690000	12	11			-1	11141000	3181200	696220	3574200	2748900	940170	2.22814	1.18297	23124000	18958000	36245000	46971000	0	3.29338e+07	9.60425e+06	3.00615e+07	3.67399e+07	1.28502e+07
EmuJ_000845500.1	EmuJ_000845500	EmuJ_000845500.1	EmuJ_000845500.1	EmuJ_000845500.1 transcript=EmuJ_000845500.1 gene=EmuJ_000845500	1	4	27	17.16	152	0	28.455	0//0	0//0	1//0	1//0	1//0	85386000	9	6			-1	9487300	0	0	4090100	2039300	3357900	1.89746	1.68294	0	0	0	26536000	27098000	0	0	2.58003e+07	2.3182e+07	3.44218e+07
EmuJ_000846400.1	EmuJ_000846400	EmuJ_000846400.1	EmuJ_000846400.1	EmuJ_000846400.1 transcript=EmuJ_000846400.1 gene=EmuJ_000846400	1	14	45.6	54.032	493	0	295.88	1//0	1//0	1//0	1//0	1//0	711730000	24	44			-1	29656000	6449600	1328900	8326700	2786800	10764000	5.9312	3.47654	142250000	48254000	154790000	118690000	209320000	6.44228e+07	2.80907e+07	6.90276e+07	6.00023e+07	1.43098e+08
EmuJ_000846700.1	EmuJ_000846700	EmuJ_000846700.1	EmuJ_000846700.1	EmuJ_000846700.1 transcript=EmuJ_000846700.1 gene=EmuJ_000846700	1	16	19.8	171.28	1570	0	151.05	1//0	1//0	1//0	0//0	1//0	148610000	73	20			-1	2035800	51557	1418200	418090	0	147970	0.407163	0.525687	5739400	75443000	20545000	0	0	3.24694e+06	4.72482e+07	2.13916e+07	0	1.23035e+07
EmuJ_000847400.1	EmuJ_000847400	EmuJ_000847400.1	EmuJ_000847400.1	EmuJ_000847400.1 transcript=EmuJ_000847400.1 gene=EmuJ_000847400	1	2	5.1	71.276	649	0.0032503	11.093	1//0	0//0	1//0	0//0	0//0	10938000	37	4			-1	295630	215970	0	79670	0	0	0.059128	0.0842731	3433300	0	4192400	0	0	6.89383e+06	0	2.0661e+06	0
EmuJ_000849000.1	EmuJ_000849000	EmuJ_000849000.1;EmuJ_000849900.1;EmuJ_000243500.1	EmuJ_000849000.1	EmuJ_000849000.1 transcript=EmuJ_000849000.1 gene=EmuJ_000849000	3	23	15.6	268.16	2332	0	213.7	1//0	0//0	1//0	1//0	1//0	282740000	128	34			-1;-1;-1	2208900	812060	0	1294700	0	102110	0.441774	0.523506	61754000	0	128990000	0	22421000	5.30823e+07	0	3.64673e+07	0	1.48872e+07
EmuJ_000849600.1	EmuJ_000849600	EmuJ_000849600.1	EmuJ_000849600.1	EmuJ_000849600.1 transcript=EmuJ_000849600.1 gene=EmuJ_000849600	1	46	89.8	30.942	274	0	323.31	1//0	1//0	1//0	1//0	1//0	195070000000	16	1555			-1	12192000000	4447400000	2792100000	2279800000	1379600000	1293300000	2438.44	1150.53	48466000000	57390000000	23131000000	36694000000	21532000000	1.37596e+10	1.30338e+10	7.98339e+09	9.32191e+09	8.39589e+09
EmuJ_000850700.1	EmuJ_000850700	EmuJ_000850700.1	EmuJ_000850700.1	EmuJ_000850700.1 transcript=EmuJ_000850700.1 gene=EmuJ_000850700	1	3	17.4	16.828	144	0	19.999	1//0	0//0	1//0	0//0	0//0	9583700	9	3			-1	1064900	0	0	1064900	0	0	0.21298	0.42596	0	0	7208000	0	0	0	0	6.71717e+06	0
EmuJ_000851000.1	EmuJ_000851000	EmuJ_000851000.1	EmuJ_000851000.1	EmuJ_000851000.1 transcript=EmuJ_000851000.1 gene=EmuJ_000851000	1	5	15.8	60.294	538	0	36.617	1//0	1//0	1//0	0//0	0//0	71144000	27	7			-1	2635000	1493000	1055800	86173	0	0	0.526995	0.62651	36940000	45919000	0	0	0	3.47777e+07	3.08757e+07	1.63077e+06	0
EmuJ_000851100.1	EmuJ_000851100	EmuJ_000851100.1	EmuJ_000851100.1	EmuJ_000851100.1 transcript=EmuJ_000851100.1 gene=EmuJ_000851100	1	6	19.3	50.577	456	0	41.357	1//0	0//0	1//0	0//0	1//0	67649000	21	10			-1	3221400	1570800	0	1376600	0	273980	0.644276	0.687321	31217000	0	23319000	0	5895300	2.84579e+07	0	1.77035e+07	0	6.55336e+06
EmuJ_000852900.1	EmuJ_000852900	EmuJ_000852900.1	EmuJ_000852900.1	EmuJ_000852900.1 transcript=EmuJ_000852900.1 gene=EmuJ_000852900	1	2	3.4	77.589	709	0.0023175	13.617	1//0	0//0	1//0	0//0	0//0	2439000	42	2			-1	58072	58072	0	0	0	0	0.0116144	0.0232288	2439000	0	0	0	0	2.10418e+06	0	0	0
EmuJ_000854000.1	EmuJ_000854000	EmuJ_000854000.1	EmuJ_000854000.1	EmuJ_000854000.1 transcript=EmuJ_000854000.1 gene=EmuJ_000854000	1	3	8.9	44.881	404	0	19.649	1//0	0//0	1//0	0//0	1//0	26524000	22	6			-1	1205600	0	0	857790	0	347850	0.241128	0.336479	0	0	8899300	0	12960000	0	0	1.3227e+07	0	8.71655e+06
EmuJ_000856100.1	EmuJ_000856100	EmuJ_000856100.1	EmuJ_000856100.1	EmuJ_000856100.1 transcript=EmuJ_000856100.1 gene=EmuJ_000856100	1	63	62.9	110.57	958	0	323.31	1//0	1//0	1//0	1//0	1//0	2667700000	59	160			-1	45215000	1792400	17008000	11386000	148290	14880000	9.04294	6.85111	179840000	874200000	407870000	16025000	1266600000	3.80331e+07	2.8912e+08	1.25309e+08	1.10504e+07	2.95528e+08
EmuJ_000856900.1	EmuJ_000856900	EmuJ_000856900.1	EmuJ_000856900.1	EmuJ_000856900.1 transcript=EmuJ_000856900.1 gene=EmuJ_000856900	1	5	35.8	17.281	151	0	38.356	1//0	1//0	1//0	1//0	1//0	136900000	9	19			-1	15211000	5048400	269140	4812400	1672100	3409400	3.04229	1.83632	49635000	7759300	25734000	20999000	25359000	3.3027e+07	2.78447e+06	2.88427e+07	1.90076e+07	3.49503e+07
EmuJ_000859700.1	EmuJ_000859700	EmuJ_000859700.1	EmuJ_000859700.1	EmuJ_000859700.1 transcript=EmuJ_000859700.1 gene=EmuJ_000859700	1	106	59.4	253.1	2346	0	323.31	1//0	1//0	1//0	1//0	1//0	5112600000	101	256			-1	50620000	2535700	3007700	21111000	10898000	13067000	10.1239	6.90215	458030000	303830000	1243000000	1143900000	1686100000	4.83848e+07	6.59648e+07	2.01349e+08	2.36537e+08	2.90625e+08
EmuJ_000860300.1	EmuJ_000860300	EmuJ_000860300.1	EmuJ_000860300.1	EmuJ_000860300.1 transcript=EmuJ_000860300.1 gene=EmuJ_000860300	1	3	8.4	50.986	454	0	26.192	1//0	0//0	1//0	0//0	1//0	66714000	22	5			-1	3032500	1689500	0	650860	0	692070	0.606486	0.619332	30336000	0	18603000	0	12261000	3.20666e+07	0	1.00361e+07	0	1.7342e+07
EmuJ_000861700.1	EmuJ_000861700	EmuJ_000861700.1	EmuJ_000861700.1	EmuJ_000861700.1 transcript=EmuJ_000861700.1 gene=EmuJ_000861700	1	3	26.7	16.976	146	0	20.709	1//0	0//0	1//0	1//0	0//0	40015000	8	5			-1	5001900	2189700	0	2359400	452690	0	1.00036	1.05479	14564000	0	12841000	8867100	0	1.51131e+07	0	1.323e+07	4.57413e+06
EmuJ_000861900.1	EmuJ_000861900	EmuJ_000861900.1	EmuJ_000861900.1	EmuJ_000861900.1 transcript=EmuJ_000861900.1 gene=EmuJ_000861900	1	5	6.3	133.08	1194	0	35.092	0//0	1//0	0//0	0//0	0//0	23832000	55	5			-1	433310	0	433310	0	0	0	0.086662	0.173324	0	17837000	0	0	0	0	2.02044e+07	0	0
EmuJ_000864950.1	EmuJ_000864950	EmuJ_000864950.1	EmuJ_000864950.1	EmuJ_000864950.1 transcript=EmuJ_000864950.1 gene=EmuJ_000864950	1	4	24.6	29.363	264	0	25.182	0//0	1//0	1//0	0//0	1//0	111800000	13	6			-1	8600100	0	2681900	5253800	0	664470	1.72003	2.02208	0	39466000	45384000	0	20206000	0	4.00783e+07	4.55047e+07	0	9.83881e+06
EmuJ_000865300.1	EmuJ_000865300	EmuJ_000865300.1	EmuJ_000865300.1	EmuJ_000865300.1 transcript=EmuJ_000865300.1 gene=EmuJ_000865300	1	66	79.8	94.061	850	0	323.31	1//0	1//0	1//0	1//0	1//0	10234000000	43	278			-1	238000000	68923000	6002100	65383000	45635000	52057000	47.6	22.4723	2754500000	266990000	2064600000	1905400000	3063000000	6.70182e+08	1.09126e+08	4.84264e+08	1.25549e+09	6.37328e+08
EmuJ_000865900.1	EmuJ_000865900	EmuJ_000865900.1	EmuJ_000865900.1	EmuJ_000865900.1 transcript=EmuJ_000865900.1 gene=EmuJ_000865900	1	4	28.7	36.255	328	0	38.823	1//0	0//0	1//0	0//0	1//0	34129000	15	5			-1	2275200	734020	0	463730	0	1077500	0.45505	0.419401	0	0	4644900	0	14295000	9.49881e+06	0	4.87543e+06	0	1.84085e+07
EmuJ_000872100.1	EmuJ_000872100	EmuJ_000872100.1	EmuJ_000872100.1	EmuJ_000872100.1 transcript=EmuJ_000872100.1 gene=EmuJ_000872100	1	4	10.2	58.828	539	0	52.614	1//0	0//0	1//0	0//0	1//0	88688000	36	8			-1	2463600	1272200	0	862520	0	328850	0.492714	0.501346	31768000	0	24508000	0	26804000	3.4785e+07	0	2.17634e+07	0	1.34846e+07
EmuJ_000872200.1	EmuJ_000872200	EmuJ_000872200.1	EmuJ_000872200.1	EmuJ_000872200.1 transcript=EmuJ_000872200.1 gene=EmuJ_000872200	1	6	43.1	31.535	281	0	44.858	1//0	0//0	1//0	0//0	1//0	103040000	18	12			-1	5724300	2971800	0	2665500	0	86957	1.14485	1.37045	18815000	0	49202000	0	3934100	3.00147e+07	0	2.59126e+07	0	1.78276e+06
EmuJ_000873100.1	EmuJ_000873100	EmuJ_000873100.1	EmuJ_000873100.1	EmuJ_000873100.1 transcript=EmuJ_000873100.1 gene=EmuJ_000873100	1	2	14.3	17.664	168	0	16.203	0//0	0//0	1//0	0//0	1//0	3450400	5	2			-1	690070	0	0	690070	0	0	0.138014	0.276028	0	0	2304000	0	0	0	0	2.41837e+06	0	0
EmuJ_000873800.1	EmuJ_000873800	EmuJ_000873800.1	EmuJ_000873800.1	EmuJ_000873800.1 transcript=EmuJ_000873800.1 gene=EmuJ_000873800	1	5	58.3	16.885	156	0	67.71	1//0	0//0	1//0	0//0	1//0	205750000	8	8			-1	25719000	6096700	0	18260000	0	1362900	5.14392	6.93044	35671000	0	108360000	0	21526000	4.20777e+07	0	8.44145e+07	0	1.24185e+07
EmuJ_000875300.1	EmuJ_000875300	EmuJ_000875300.1	EmuJ_000875300.1	EmuJ_000875300.1 transcript=EmuJ_000875300.1 gene=EmuJ_000875300	1	11	13.9	144.64	1285	0	103.67	1//0	0//0	1//0	1//0	1//0	114490000	58	15			-1	1974000	215110	0	1162000	191140	405730	0.394796	0.404561	21291000	0	35369000	18274000	25892000	1.07637e+07	0	2.35539e+07	1.4002e+07	2.68037e+07
EmuJ_000876600.1	EmuJ_000876600	EmuJ_000876600.1	EmuJ_000876600.1	EmuJ_000876600.1 transcript=EmuJ_000876600.1 gene=EmuJ_000876600	1	3	39.2	17.172	148	0	24.948	1//0	0//0	1//0	0//0	1//0	57365000	6	10			-1	9560800	274950	0	4743700	0	4542100	1.91215	2.23282	3543700	0	30622000	0	13263000	1.42323e+06	0	1.9949e+07	0	3.10412e+07
EmuJ_000876700.1	EmuJ_000876700	EmuJ_000876700.1	EmuJ_000876700.1	EmuJ_000876700.1 transcript=EmuJ_000876700.1 gene=EmuJ_000876700	1	58	61.5	110.2	984	0	323.31	1//0	1//0	1//0	1//0	1//0	4102100000	52	169			-1	78887000	27907000	2267700	35100000	7737100	5874800	15.7773	13.1583	1433600000	132150000	1056700000	471530000	482750000	2.72763e+08	6.18261e+07	2.6877e+08	1.6889e+08	1.30519e+08
EmuJ_000877400.1	EmuJ_000877400	EmuJ_000877400.1	EmuJ_000877400.1	EmuJ_000877400.1 transcript=EmuJ_000877400.1 gene=EmuJ_000877400	1	2	7.7	27.714	247	0.0033003	11.479	0//0	0//0	1//0	0//0	0//0	6057600	13	2			-1	465970	0	0	465970	0	0	0.093194	0.186388	0	0	4045000	0	0	0	0	4.24575e+06	0
EmuJ_000877900.1	EmuJ_000877900	EmuJ_000877900.1	EmuJ_000877900.1	EmuJ_000877900.1 transcript=EmuJ_000877900.1 gene=EmuJ_000877900	1	3	22	27.867	241	0	41.54	1//0	0//0	1//0	0//0	1//0	43673000	9	7			-1	4852600	2234600	0	1239500	0	1378400	0.9705	0.862605	10823000	0	5613300	0	16224000	1.7351e+07	0	7.81891e+06	0	1.41304e+07
EmuJ_000878500.1	EmuJ_000878500	EmuJ_000878500.1	EmuJ_000878500.1	EmuJ_000878500.1 transcript=EmuJ_000878500.1 gene=EmuJ_000878500	1	15	21.3	137.68	1258	0	148.09	1//0	1//0	1//0	1//0	1//0	230480000	59	27			-1	3906500	277530	2715900	591800	216650	104600	0.781296	0.980727	14369000	118310000	23973000	15736000	13289000	1.41264e+07	6.43599e+07	1.99905e+07	1.61445e+07	7.02923e+06
EmuJ_000879800.1	EmuJ_000879800	EmuJ_000879800.1	EmuJ_000879800.1	EmuJ_000879800.1 transcript=EmuJ_000879800.1 gene=EmuJ_000879800	1	4	32.4	24.027	213	0	47.367	1//0	0//0	1//0	1//0	1//0	32934000	13	6			-1	2533400	360300	0	1003400	453440	716310	0.50669	0.338131	3600600	0	6978400	9253700	9066000	4.0409e+06	0	9.14234e+06	7.44529e+06	1.06064e+07
EmuJ_000879900.1	EmuJ_000879900	EmuJ_000879900.1	EmuJ_000879900.1	EmuJ_000879900.1 transcript=EmuJ_000879900.1 gene=EmuJ_000879900	1	30	44.6	92	836	0	323.31	1//0	1//0	1//0	0//0	0//0	460010000	42	43			-1	10953000	1406900	9322500	223140	0	0	2.19051	3.60407	74126000	296690000	11849000	0	0	2.41365e+07	1.36314e+08	6.56879e+06	0
EmuJ_000882300.1	EmuJ_000882300	EmuJ_000882300.1	EmuJ_000882300.1	EmuJ_000882300.1 transcript=EmuJ_000882300.1 gene=EmuJ_000882300	1	30	76.4	41.984	364	0	323.31	1//0	1//0	1//0	1//0	1//0	3094900000	19	123			-1	162890000	62996000	8938400	48620000	14693000	27641000	32.5777	20.4239	974990000	328610000	664700000	466580000	527080000	3.96068e+08	9.42712e+07	2.32382e+08	1.44973e+08	2.28421e+08
EmuJ_000882500.1	EmuJ_000882500	EmuJ_000882500.1	EmuJ_000882500.1	EmuJ_000882500.1 transcript=EmuJ_000882500.1 gene=EmuJ_000882500	1	26	76.2	45.999	408	0	323.31	1//0	1//0	1//0	1//0	1//0	2811200000	25	103			-1	112450000	12592000	22977000	24270000	10916000	41692000	22.4894	10.9914	356680000	760620000	566210000	485350000	741740000	1.316e+08	2.86323e+08	1.75053e+08	1.71677e+08	4.25339e+08
EmuJ_000886400.1	EmuJ_000886400	EmuJ_000886400.1	EmuJ_000886400.1	EmuJ_000886400.1 transcript=EmuJ_000886400.1 gene=EmuJ_000886400	1	17	59.8	57.109	510	0	323.31	1//0	1//0	1//0	1//0	1//0	3289300000	26	115			-1	126510000	35244000	12315000	41541000	21942000	15469000	25.3022	11.3065	946660000	467600000	838860000	652240000	572140000	4.56371e+08	2.47088e+08	4.13739e+08	4.87586e+08	3.16035e+08
EmuJ_000886700.1	EmuJ_000886700	EmuJ_000886700.1	EmuJ_000886700.1	EmuJ_000886700.1 transcript=EmuJ_000886700.1 gene=EmuJ_000886700	1	4	33.6	13.46	122	0	31.332	1//0	0//0	1//0	0//0	1//0	52226000	5	9			-1	10445000	2941700	0	4155600	0	3347800	2.08902	1.74988	18894000	0	19645000	0	17018000	1.26895e+07	0	1.45631e+07	0	1.9066e+07
EmuJ_000887400.1	EmuJ_000887400	EmuJ_000887400.1	EmuJ_000887400.1	EmuJ_000887400.1 transcript=EmuJ_000887400.1 gene=EmuJ_000887400	1	5	18.2	33.526	297	0	40.886	1//0	0//0	1//0	0//0	1//0	70472000	12	11			-1	5872600	2894500	0	1351600	0	1626600	1.17454	1.09115	18542000	0	11082000	0	23061000	2.59065e+07	0	1.13678e+07	0	2.22319e+07
EmuJ_000887500.1	EmuJ_000887500	EmuJ_000887500.1	EmuJ_000887500.1	EmuJ_000887500.1 transcript=EmuJ_000887500.1 gene=EmuJ_000887500	1	20	54.5	44.446	398	0	323.31	1//0	1//0	1//0	1//0	1//0	3074400000	16	91			-1	192150000	50088000	6771200	39604000	30122000	65563000	38.4296	19.722	571090000	153230000	505080000	866600000	896310000	3.68155e+08	8.78102e+07	2.32865e+08	3.94389e+08	6.12035e+08
EmuJ_000887650.1	EmuJ_000887650	EmuJ_000887650.1	EmuJ_000887650.1	EmuJ_000887650.1 transcript=EmuJ_000887650.1 gene=EmuJ_000887650	1	12	53.7	34.022	300	0	100.17	1//0	1//0	1//0	1//0	1//0	315790000	17	33			-1	18576000	7095200	334840	6618600	475750	4051600	3.7152	2.89441	84909000	9508800	71438000	12919000	62293000	4.87716e+07	6.54354e+06	3.69799e+07	1.02151e+07	5.12642e+07
EmuJ_000888200.1	EmuJ_000888200	EmuJ_000888200.1	EmuJ_000888200.1	EmuJ_000888200.1 transcript=EmuJ_000888200.1 gene=EmuJ_000888200	1	5	34.5	16.399	139	0	36.68	1//0	0//0	1//0	0//0	0//0	33398000	6	7			-1	5566300	1615700	0	3950600	0	0	1.11326	1.55055	12869000	0	14094000	0	0	8.3635e+06	0	1.66138e+07	0
EmuJ_000890800.1	EmuJ_000890800	EmuJ_000890800.1	EmuJ_000890800.1	EmuJ_000890800.1 transcript=EmuJ_000890800.1 gene=EmuJ_000890800	1	6	10.7	83.589	760	0	58.433	1//0	0//0	1//0	1//0	1//0	120590000	33	9			-1	3654200	1707100	0	364750	200710	1381700	0.730852	0.682039	60862000	0	23520000	17670000	16593000	3.98067e+07	0	8.43668e+06	8.36592e+06	5.1933e+07
EmuJ_000891600.1	EmuJ_000891600	EmuJ_000891600.1	EmuJ_000891600.1	EmuJ_000891600.1 transcript=EmuJ_000891600.1 gene=EmuJ_000891600	1	4	52.4	11.171	105	0	186.21	1//0	1//0	1//0	1//0	1//0	1552700000	6	44			-1	258780000	57729000	10821000	71712000	39533000	78989000	51.7568	24.4975	379640000	142950000	433360000	217550000	483580000	2.98826e+08	7.4636e+07	3.01573e+08	2.61231e+08	5.39815e+08
EmuJ_000893500.1	EmuJ_000893500	EmuJ_000893500.1	EmuJ_000893500.1	EmuJ_000893500.1 transcript=EmuJ_000893500.1 gene=EmuJ_000893500	1	6	42.1	19.402	183	0	85.312	1//0	0//0	1//0	1//0	1//0	201770000	9	8			-1	22419000	14342000	0	5596500	998530	1482400	4.48389	5.28549	116490000	0	0	0	18523000	1.11358e+08	0	3.53027e+07	1.13508e+07	1.51954e+07
EmuJ_000894300.1	EmuJ_000894300	EmuJ_000894300.1	EmuJ_000894300.1	EmuJ_000894300.1 transcript=EmuJ_000894300.1 gene=EmuJ_000894300	1	5	24.1	33.117	294	0	37.582	1//0	1//0	1//0	0//0	1//0	54124000	18	10			-1	3006900	544420	414340	1763100	0	285060	0.601384	0.6082	7849300	6740500	18960000	0	10201000	8.45423e+06	8.57361e+06	1.76343e+07	0	5.84444e+06
EmuJ_000896100.1	EmuJ_000896100	EmuJ_000896100.1	EmuJ_000896100.1	EmuJ_000896100.1 transcript=EmuJ_000896100.1 gene=EmuJ_000896100	1	2	23.7	21.262	190	0.0033333	11.809	0//0	0//0	1//0	0//0	0//0	15546000	11	2			-1	1413300	0	0	1413300	0	0	0.28266	0.56532	0	0	10381000	0	0	0	0	1.08965e+07	0
EmuJ_000897100.1	EmuJ_000897100	EmuJ_000897100.1	EmuJ_000897100.1	EmuJ_000897100.1 transcript=EmuJ_000897100.1 gene=EmuJ_000897100	1	18	49.8	51.618	470	0	212.03	1//0	1//0	1//0	1//0	1//0	2366600000	23	60			-1	102900000	7409300	1731300	15083000	59250000	19423000	20.5793	20.2764	287820000	74072000	418450000	995090000	644170000	9.20049e+07	4.02354e+07	9.62741e+07	1.59952e+09	2.13332e+08
EmuJ_000899000.1	EmuJ_000899000	EmuJ_000899000.1	EmuJ_000899000.1	EmuJ_000899000.1 transcript=EmuJ_000899000.1 gene=EmuJ_000899000	1	3	7.9	28.927	254	0	19.585	0//0	0//0	1//0	0//0	1//0	7251000	8	3			-1	906380	0	0	0	0	906380	0.181276	0.362552	0	0	0	0	6413100	0	0	0	0	8.2589e+06
EmuJ_000901900.1	EmuJ_000901900	EmuJ_000901900.1	EmuJ_000901900.1	EmuJ_000901900.1 transcript=EmuJ_000901900.1 gene=EmuJ_000901900	1	14	36.4	59.013	516	0	179.39	1//0	1//0	1//0	0//0	0//0	854990000	23	42			-1	37174000	5483400	26423000	5267600	0	0	7.4348	9.79397	155120000	774160000	176830000	0	0	7.03256e+07	3.74822e+08	5.24291e+07	0
EmuJ_000903100.1	EmuJ_000903100	EmuJ_000903100.1	EmuJ_000903100.1	EmuJ_000903100.1 transcript=EmuJ_000903100.1 gene=EmuJ_000903100	1	25	29.7	129.8	1185	0	323.31	1//0	1//0	1//0	1//0	1//0	1119400000	43	73			-1	26032000	4803400	7879200	8018300	4912400	418460	5.20635	2.76492	202000000	271010000	289980000	256830000	20177000	1.10851e+08	1.49294e+08	8.90271e+07	1.35443e+08	2.0495e+07
EmuJ_000903800.1	EmuJ_000903800	EmuJ_000903800.1	EmuJ_000903800.1	EmuJ_000903800.1 transcript=EmuJ_000903800.1 gene=EmuJ_000903800	1	13	45.3	47.937	422	0	119.35	1//0	0//0	1//0	1//0	1//0	450240000	27	30			-1	16675000	6232300	0	5706700	479350	4257000	3.33507	2.61329	137130000	0	94537000	18816000	134020000	7.80328e+07	0	8.15112e+07	1.63471e+07	9.10571e+07
EmuJ_000905600.1	EmuJ_000905600	EmuJ_000905600.1;EmuJ_000993700.1	EmuJ_000905600.1	EmuJ_000905600.1 transcript=EmuJ_000905600.1 gene=EmuJ_000905600	2	44	96.7	39.667	363	0	323.31	1//0	1//0	1//0	1//0	1//0	33458000000	22	388			-1;-1	1520800000	379450000	290640000	502100000	102150000	246490000	304.166	133.541	7403800000	9050900000	8478800000	3569100000	5574800000	1.91406e+09	2.02436e+09	1.95405e+09	7.6914e+08	1.65575e+09
EmuJ_000906000.1	EmuJ_000906000	EmuJ_000906000.1	EmuJ_000906000.1	EmuJ_000906000.1 transcript=EmuJ_000906000.1 gene=EmuJ_000906000	1	10	32.8	19.864	192	0	66.677	1//0	1//0	1//0	1//0	1//0	727630000	10	27			-1	72763000	37206000	971850	23594000	4578300	6413600	14.5527	13.7484	260200000	15345000	206230000	41577000	47927000	2.60056e+08	1.1172e+07	1.63034e+08	5.78266e+07	7.30521e+07
EmuJ_000906200.1	EmuJ_000906200	EmuJ_000906200.1	EmuJ_000906200.1	EmuJ_000906200.1 transcript=EmuJ_000906200.1 gene=EmuJ_000906200	1	6	9.7	120.27	1061	0	41.112	1//0	0//0	1//0	0//0	0//0	33479000	40	6			-1	836960	165520	0	671450	0	0	0.167394	0.260053	7869100	0	16775000	0	0	5.71173e+06	0	1.65337e+07	0
EmuJ_000906800.1	EmuJ_000906800	EmuJ_000906800.1	EmuJ_000906800.1	EmuJ_000906800.1 transcript=EmuJ_000906800.1 gene=EmuJ_000906800	1	10	45.4	32.985	291	0	85.452	1//0	0//0	1//0	0//0	1//0	204100000	18	21			-1	11339000	4187800	0	6481000	0	670310	2.26782	2.61822	57024000	0	64132000	0	20783000	3.54828e+07	0	4.14723e+07	0	1.37427e+07
EmuJ_000907000.1	EmuJ_000907000	EmuJ_000907000.1	EmuJ_000907000.1	EmuJ_000907000.1 transcript=EmuJ_000907000.1 gene=EmuJ_000907000	1	6	60.3	15.526	141	0	57.232	1//0	1//0	1//0	1//0	1//0	432220000	8	31			-1	54027000	22043000	3901000	19300000	1797500	6986100	10.8055	8.26852	121550000	52452000	98104000	21720000	48875000	1.32679e+08	3.58758e+07	9.2061e+07	1.81626e+07	6.36573e+07
EmuJ_000907600.1	EmuJ_000907600	EmuJ_000907600.1	EmuJ_000907600.1	EmuJ_000907600.1 transcript=EmuJ_000907600.1 gene=EmuJ_000907600	1	26	82.2	26.685	230	0	323.31	1//0	1//0	1//0	1//0	1//0	9836200000	13	218			-1	756630000	252050000	55508000	200290000	90717000	158070000	151.327	71.3342	2141700000	1134000000	1800800000	1518200000	2198900000	1.11635e+09	3.28415e+08	6.29568e+08	5.88686e+08	8.92483e+08
EmuJ_000908900.1	EmuJ_000908900	EmuJ_000908900.1	EmuJ_000908900.1	EmuJ_000908900.1 transcript=EmuJ_000908900.1 gene=EmuJ_000908900	1	103	76.9	84.618	756	0	323.31	1//0	1//0	1//0	1//0	1//0	213450000000	37	1542			-1	5769100000	1167900000	2063700000	1182200000	546640000	808630000	1153.81	513.168	48413000000	54466000000	35578000000	22246000000	39076000000	8.10283e+09	2.01529e+10	5.8696e+09	6.56184e+09	5.77248e+09
EmuJ_000909300.1	EmuJ_000909300	EmuJ_000909300.1	EmuJ_000909300.1	EmuJ_000909300.1 transcript=EmuJ_000909300.1 gene=EmuJ_000909300	1	21	59.3	43.028	378	0	323.31	1//0	1//0	1//0	1//0	1//0	1903500000	14	78			-1	135960000	59054000	42997000	17393000	7184600	9332400	27.1922	20.3974	561090000	935640000	243120000	201790000	168100000	2.53648e+08	2.80211e+08	8.05757e+07	9.4359e+07	1.03076e+08
EmuJ_000909400.1	EmuJ_000909400	EmuJ_000909400.1	EmuJ_000909400.1	EmuJ_000909400.1 transcript=EmuJ_000909400.1 gene=EmuJ_000909400	1	11	32.7	57.106	529	0	90.49	1//0	1//0	1//0	0//0	1//0	146690000	32	15			-1	4583900	2509500	76403	1366600	0	631500	0.916801	0.93458	73780000	4262200	47859000	0	14139000	3.59133e+07	2.81056e+06	2.33285e+07	0	2.30167e+07
EmuJ_000910700.1	EmuJ_000910700	EmuJ_000910700.1	EmuJ_000910700.1	EmuJ_000910700.1 transcript=EmuJ_000910700.1 gene=EmuJ_000910700	1	13	15.2	126.95	1159	0	97.021	1//0	1//0	1//0	1//0	1//0	195980000	63	27			-1	3110700	2463000	8316.2	411450	119950	108010	0.622145	0.930211	111770000	819410	17940000	7255100	9619700	1.05607e+08	602279	1.05371e+07	9.54447e+06	7.7503e+06
EmuJ_000911200.1	EmuJ_000911200	EmuJ_000911200.1	EmuJ_000911200.1	EmuJ_000911200.1 transcript=EmuJ_000911200.1 gene=EmuJ_000911200	1	6	10.9	92.131	822	0	48.375	1//0	1//0	1//0	1//0	1//0	87376000	46	16			-1	1899500	42288	475670	1134300	247210	0	0.379894	0.413329	4184200	14939000	33345000	16713000	0	1.67816e+06	2.51533e+07	3.35867e+07	1.43626e+07	0
EmuJ_000913300.1	EmuJ_000913300	EmuJ_000913300.1	EmuJ_000913300.1	EmuJ_000913300.1 transcript=EmuJ_000913300.1 gene=EmuJ_000913300	1	13	64.9	25.166	225	0	245.57	1//0	1//0	1//0	1//0	1//0	900850000	11	39			-1	81895000	2983900	1763800	42836000	14859000	19453000	16.3791	14.8645	29849000	54395000	225070000	335890000	186170000	2.83165e+07	2.23035e+07	1.48313e+08	1.4355e+08	1.55591e+08
EmuJ_000914900.1	EmuJ_000914900	EmuJ_000914900.1	EmuJ_000914900.1	EmuJ_000914900.1 transcript=EmuJ_000914900.1 gene=EmuJ_000914900	1	6	27.2	43.099	386	0	52.982	1//0	0//0	1//0	0//0	0//0	35927000	19	7			-1	1890900	1196000	0	694890	0	0	0.378178	0.489529	15875000	0	9757400	0	0	1.60031e+07	0	9.25393e+06	0
EmuJ_000917500.1	EmuJ_000917500	EmuJ_000917500.1	EmuJ_000917500.1	EmuJ_000917500.1 transcript=EmuJ_000917500.1 gene=EmuJ_000917500	1	13	48.2	45.194	400	0	208.28	1//0	1//0	1//0	1//0	1//0	800020000	24	37			-1	33334000	5912300	9054800	1883900	13082000	3400700	6.66674	4.02418	156370000	417090000	45221000	285350000	105090000	8.93474e+07	1.44911e+08	3.16907e+07	3.96571e+08	6.9954e+07
EmuJ_000920300.1	EmuJ_000920300	EmuJ_000920300.1	EmuJ_000920300.1	EmuJ_000920300.1 transcript=EmuJ_000920300.1 gene=EmuJ_000920300	1	5	4.9	188.38	1699	0	39.548	1//0	1//0	1//0	1//0	1//0	643090000	65	14			-1	9893600	2368300	3976800	1622100	293280	1633200	1.97874	1.20261	122220000	355490000	84777000	25583000	114620000	1.30217e+08	2.97156e+08	7.39024e+07	2.40784e+07	1.20916e+08
EmuJ_000920400.1	EmuJ_000920400	EmuJ_000920400.1	EmuJ_000920400.1	EmuJ_000920400.1 transcript=EmuJ_000920400.1 gene=EmuJ_000920400	1	10	30.7	46.394	398	0	70.82	1//0	0//0	1//0	1//0	1//0	308360000	18	18			-1	17131000	3596300	0	4828000	2814900	5892000	3.42624	2.00931	69127000	0	58390000	72936000	88647000	5.58468e+07	0	5.21745e+07	5.61463e+07	1.06333e+08
EmuJ_000920600.1	EmuJ_000920600	EmuJ_000920600.1	EmuJ_000920600.1	EmuJ_000920600.1 transcript=EmuJ_000920600.1 gene=EmuJ_000920600	1	10	77.6	17.283	161	0	323.31	1//0	1//0	1//0	1//0	1//0	920150000	10	36			-1	92015000	27365000	15108000	30360000	9277900	9904400	18.4031	8.82766	223020000	231790000	248820000	155140000	102850000	1.7254e+08	1.35714e+08	1.71063e+08	8.79103e+07	8.38271e+07
EmuJ_000920900.1	EmuJ_000920900	EmuJ_000920900.1	EmuJ_000920900.1	EmuJ_000920900.1 transcript=EmuJ_000920900.1 gene=EmuJ_000920900	1	26	16.1	223.55	1950	0	323.31	1//0	0//0	1//0	1//0	1//0	355380000	108	46			-1	3290600	1897100	0	1226800	41376	125270	0.658109	0.768881	234740000	0	63457000	6483300	12045000	6.01805e+07	0	4.0155e+07	5.64405e+06	1.541e+07
EmuJ_000922200.1	EmuJ_000922200	EmuJ_000922200.1	EmuJ_000922200.1	EmuJ_000922200.1 transcript=EmuJ_000922200.1 gene=EmuJ_000922200	1	6	52.2	18.318	157	0	59.868	1//0	0//0	1//0	1//0	1//0	127740000	9	12			-1	14193000	6828900	0	4820100	1156900	1387600	2.8387	2.56281	63139000	0	22069000	18780000	13969000	3.91106e+07	0	2.552e+07	1.31509e+07	1.42238e+07
EmuJ_000924400.1	EmuJ_000924400	EmuJ_000924400.1	EmuJ_000924400.1	EmuJ_000924400.1 transcript=EmuJ_000924400.1 gene=EmuJ_000924400	1	4	19.7	33.725	304	0	42.861	1//0	0//0	1//0	0//0	0//0	38425000	20	3			-1	1921200	693480	0	1227800	0	0	0.384256	0.500029	13592000	0	12625000	0	0	1.19652e+07	0	1.72106e+07	0
EmuJ_000925300.1	EmuJ_000925300	EmuJ_000925300.1	EmuJ_000925300.1	EmuJ_000925300.1 transcript=EmuJ_000925300.1 gene=EmuJ_000925300	1	3	12.9	39.783	363	0	27.623	1//0	1//0	1//0	1//0	1//0	64326000	22	8			-1	2923900	1146100	483220	351490	373090	570010	0.584782	0.291496	10372000	15263000	4349200	15713000	16246000	2.17528e+07	1.22209e+07	5.41989e+06	1.03671e+07	1.42831e+07
EmuJ_000927700.1	EmuJ_000927700	EmuJ_000927700.1	EmuJ_000927700.1	EmuJ_000927700.1 transcript=EmuJ_000927700.1 gene=EmuJ_000927700	1	4	51.9	13.821	131	0	299.18	1//0	1//0	1//0	1//0	1//0	1601100000	6	30			-1	266860000	40913000	560770	60745000	6101800	158540000	53.3721	57.0848	197320000	7594100	264670000	65008000	948990000	2.11783e+08	3.86782e+06	2.55456e+08	4.62414e+07	1.01825e+09
EmuJ_000929500.1	EmuJ_000929500	EmuJ_000929500.1	EmuJ_000929500.1	EmuJ_000929500.1 transcript=EmuJ_000929500.1 gene=EmuJ_000929500	1	52	63.3	108.73	976	0	323.31	1//0	1//0	1//0	1//0	1//0	6383600000	53	247			-1	120450000	61089000	24855000	11497000	21543000	1462100	24.0892	20.2317	2901500000	1539300000	702130000	1306300000	127110000	8.73551e+08	5.79105e+08	1.97271e+08	7.66106e+08	7.7701e+07
EmuJ_000931100.1	EmuJ_000931100	EmuJ_000931100.1	EmuJ_000931100.1	EmuJ_000931100.1 transcript=EmuJ_000931100.1 gene=EmuJ_000931100	1	6	9.1	108.65	978	0	41.66	1//0	0//0	1//0	1//0	0//0	45261000	46	10			-1	983930	511200	0	376990	95743	0	0.196787	0.209279	22887000	0	10334000	6258000	0	1.42678e+07	0	1.08209e+07	5.56271e+06
EmuJ_000933000.1	EmuJ_000933000	EmuJ_000933000.1	EmuJ_000933000.1	EmuJ_000933000.1 transcript=EmuJ_000933000.1 gene=EmuJ_000933000	1	3	4.8	123.95	1103	0	22.95	0//0	0//0	1//0	0//0	0//0	17563000	50	3			-1	351250	0	0	351250	0	0	0.07025	0.1405	0	0	11786000	0	0	0	0	1.23095e+07	0
EmuJ_000935200.1	EmuJ_000935200	EmuJ_000935200.1	EmuJ_000935200.1	EmuJ_000935200.1 transcript=EmuJ_000935200.1 gene=EmuJ_000935200	1	29	66.2	47.08	438	0	323.31	1//0	1//0	1//0	1//0	1//0	2001500000	20	80			-1	100080000	28751000	1948100	33283000	5286100	30807000	20.015	13.5069	583160000	62103000	549820000	143450000	515910000	2.11479e+08	4.47899e+07	2.05185e+08	1.19668e+08	3.33151e+08
EmuJ_000936200.1	EmuJ_000936200	EmuJ_000936200.1	EmuJ_000936200.1	EmuJ_000936200.1 transcript=EmuJ_000936200.1 gene=EmuJ_000936200	1	7	28.9	21.278	190	0	58.572	1//0	1//0	1//0	1//0	1//0	574840000	7	36			-1	82119000	34290000	15663000	17989000	4267600	9909300	16.4238	10.1237	104710000	197900000	82305000	70196000	95160000	1.36862e+08	8.70345e+07	6.74886e+07	3.7731e+07	6.50791e+07
EmuJ_000936900.1	EmuJ_000936900	EmuJ_000936900.1	EmuJ_000936900.1	EmuJ_000936900.1 transcript=EmuJ_000936900.1 gene=EmuJ_000936900	1	2	7.3	56.727	508	0.0023283	13.732	1//0	0//0	1//0	1//0	1//0	180260000	24	12			-1	7510600	1915100	0	1693600	1670500	2231500	1.50214	0.77768	37526000	0	27167000	53571000	57921000	3.9652e+07	0	2.84892e+07	5.06371e+07	6.1e+07
EmuJ_000937300.1	EmuJ_000937300	EmuJ_000937300.1	EmuJ_000937300.1	EmuJ_000937300.1 transcript=EmuJ_000937300.1 gene=EmuJ_000937300	1	34	39	107.58	973	0	323.31	1//0	1//0	1//0	1//0	1//0	1186600000	41	92			-1	28941000	4700300	10022000	8772100	4411500	1035600	5.7883	3.24021	200760000	249860000	245740000	218480000	62603000	4.97039e+07	1.26824e+08	8.03178e+07	8.77879e+07	3.25681e+07
EmuJ_000937700.1	EmuJ_000937700	EmuJ_000937700.1	EmuJ_000937700.1	EmuJ_000937700.1 transcript=EmuJ_000937700.1 gene=EmuJ_000937700	1	6	19.7	52.703	468	0	51.092	1//0	0//0	1//0	0//0	1//0	44003000	23	7			-1	1913200	516080	0	864910	0	532190	0.382636	0.336328	9852700	0	15785000	0	0	1.02403e+07	0	1.3943e+07	0	1.39419e+07
EmuJ_000938600.1	EmuJ_000938600	EmuJ_000938600.1	EmuJ_000938600.1	EmuJ_000938600.1 transcript=EmuJ_000938600.1 gene=EmuJ_000938600	1	40	65.3	87.033	789	0	323.31	1//0	1//0	1//0	1//0	1//0	1513300000	38	88			-1	39825000	6382400	1142600	22288000	4467700	5544600	7.96506	7.37953	241770000	38008000	520860000	199770000	298510000	5.89547e+07	2.41836e+07	1.34353e+08	8.28007e+07	9.58118e+07
EmuJ_000940500.1	EmuJ_000940500	EmuJ_000940500.1	EmuJ_000940500.1	EmuJ_000940500.1 transcript=EmuJ_000940500.1 gene=EmuJ_000940500	1	4	44.9	10.311	89	0	27.98	1//0	1//0	1//0	1//0	1//0	64725000	6	16			-1	10788000	0	648010	4800500	1624100	3714900	2.1575	1.82367	0	8774100	28069000	15595000	24095000	0	4.4695e+06	2.01878e+07	1.2308e+07	2.53878e+07
EmuJ_000940900.1	EmuJ_000940900	EmuJ_000940900.1;EmuJ_000590100.1	EmuJ_000940900.1	EmuJ_000940900.1 transcript=EmuJ_000940900.1 gene=EmuJ_000940900	2	5	51.8	12.591	110	0	68.026	1//0	1//0	1//0	1//0	1//0	142650000	7	25			-1;-1	20379000	1159000	1084200	5163800	1936600	11035000	4.07572	3.78544	8553100	10374000	51520000	18540000	71858000	6.99908e+06	8.72414e+06	2.5335e+07	1.71224e+07	8.29653e+07
EmuJ_000941000.1	EmuJ_000941000	EmuJ_000941000.1	EmuJ_000941000.1	EmuJ_000941000.1 transcript=EmuJ_000941000.1 gene=EmuJ_000941000	1	3	24.2	21.728	186	0	172.04	1//0	1//0	1//0	1//0	1//0	237400000	14	13			-1	16957000	4712100	589120	4232200	2636500	4786800	3.39134	1.60131	67232000	20442000	115910000	52139000	77224000	5.69128e+07	9.48124e+06	4.15288e+07	4.66209e+07	7.63319e+07
EmuJ_000941100.1	EmuJ_000941100	EmuJ_000941100.1	EmuJ_000941100.1	EmuJ_000941100.1 transcript=EmuJ_000941100.1 gene=EmuJ_000941100	1	2	47.8	10.518	92	0	39.318	1//0	0//0	1//0	1//0	1//0	42148000	7	8			-1	6021200	1044200	0	4212700	0	764310	1.20424	1.56015	9827900	0	45060000	0	0	6.30597e+06	0	2.06684e+07	0	6.09385e+06
EmuJ_000941400.1	EmuJ_000941400	EmuJ_000941400.1	EmuJ_000941400.1	EmuJ_000941400.1 transcript=EmuJ_000941400.1 gene=EmuJ_000941400	1	4	28.6	19.489	168	0	26.663	1//0	0//0	1//0	1//0	0//0	26887000	7	4			-1	3840900	2064600	0	0	1776300	0	0.76818	0.945231	0	0	0	17977000	0	1.24689e+07	0	0	1.57049e+07
EmuJ_000943600.1	EmuJ_000943600	EmuJ_000943600.1	EmuJ_000943600.1	EmuJ_000943600.1 transcript=EmuJ_000943600.1 gene=EmuJ_000943600	1	3	18.8	27.303	240	0	20.026	0//0	0//0	1//0	0//0	1//0	29917000	14	5			-1	2136900	0	0	1857100	0	279800	0.42738	0.723027	0	0	17362000	0	0	0	0	1.82234e+07	0	4.4617e+06
EmuJ_000944700.1	EmuJ_000944700	EmuJ_000944700.1	EmuJ_000944700.1	EmuJ_000944700.1 transcript=EmuJ_000944700.1 gene=EmuJ_000944700	1	2	11.6	35.742	318	0	33.508	1//0	0//0	1//0	0//0	0//0	7322500	12	3			-1	610200	242990	0	367210	0	0	0.12204	0.154544	2256600	0	3660400	0	0	2.51561e+06	0	3.08857e+06	0
EmuJ_000945000.1	EmuJ_000945000	EmuJ_000945000.1	EmuJ_000945000.1	EmuJ_000945000.1 transcript=EmuJ_000945000.1 gene=EmuJ_000945000	1	20	27.4	144.53	1338	0	184.45	1//0	1//0	1//0	1//0	0//0	211700000	54	30			-1	3920300	433690	2919600	444990	122080	0	0.784072	1.08178	17498000	126660000	14958000	11052000	0	1.77211e+07	5.65038e+07	1.68422e+07	8.32614e+06
EmuJ_000945550.1	EmuJ_000945550	EmuJ_000945550.1	EmuJ_000945550.1	EmuJ_000945550.1 transcript=EmuJ_000945550.1 gene=EmuJ_000945550	1	2	1.9	205.69	1882	0	16.472	1//0	0//0	1//0	0//0	0//0	21397000	70	3			-1	305660	144670	0	161000	0	0	0.061134	0.0750514	7984100	0	9705500	0	0	8.73651e+06	0	7.89909e+06	0
EmuJ_000946900.1	EmuJ_000946900	EmuJ_000946900.1	EmuJ_000946900.1	EmuJ_000946900.1 transcript=EmuJ_000946900.1 gene=EmuJ_000946900	1	2	22.1	14.071	122	0.0022727	12.949	0//0	0//0	1//0	0//0	1//0	8411800	5	3			-1	1682400	0	0	0	0	1682400	0.33648	0.67296	0	0	0	0	10059000	0	0	0	0	9.58105e+06
EmuJ_000950000.1	EmuJ_000950000	EmuJ_000950000.1	EmuJ_000950000.1	EmuJ_000950000.1 transcript=EmuJ_000950000.1 gene=EmuJ_000950000	1	9	45.9	18.994	170	0	130.79	1//0	0//0	1//0	0//0	1//0	739050000	9	11			-1	82117000	33502000	0	48106000	0	509940	16.4236	20.436	312950000	0	322560000	0	0	2.6012e+08	0	3.00627e+08	0	5.22745e+06
EmuJ_000950100.1	EmuJ_000950100	EmuJ_000950100.1	EmuJ_000950100.1	EmuJ_000950100.1 transcript=EmuJ_000950100.1 gene=EmuJ_000950100	1	8	7.2	195.62	1782	0	58.03	1//0	1//0	0//0	1//0	0//0	37885000	74	10			-1	511960	101670	328510	0	81770	0	0.10239	0.120435	14293000	11425000	0	0	0	6.49094e+06	1.90419e+07	0	7.6427e+06
EmuJ_000953000.1	EmuJ_000953000	EmuJ_000953000.1	EmuJ_000953000.1	EmuJ_000953000.1 transcript=EmuJ_000953000.1 gene=EmuJ_000953000	1	7	38.7	20.583	181	0	234.56	1//0	1//0	1//0	1//0	0//0	241540000	7	22			-1	34506000	11547000	4062500	16674000	2222800	0	6.90126	6.2396	64229000	71608000	74880000	22788000	0	4.4396e+07	3.2691e+07	5.31504e+07	1.96526e+07
EmuJ_000953400.1	EmuJ_000953400	EmuJ_000953400.1	EmuJ_000953400.1	EmuJ_000953400.1 transcript=EmuJ_000953400.1 gene=EmuJ_000953400	1	26	66.2	64.142	594	0	264.13	1//0	1//0	1//0	1//0	1//0	1308100000	31	77			-1	42197000	9029200	1734400	21680000	5782000	3971300	8.43938	7.03767	215180000	121730000	390240000	254500000	235200000	7.89769e+07	2.8867e+07	1.5085e+08	1.04923e+08	9.58151e+07
EmuJ_000954000.1	EmuJ_000954000	EmuJ_000954000.1	EmuJ_000954000.1	EmuJ_000954000.1 transcript=EmuJ_000954000.1 gene=EmuJ_000954000	1	9	50	24.539	220	0	96.603	1//0	0//0	1//0	0//0	1//0	226470000	15	13			-1	15098000	3468400	0	9895900	0	1733500	3.01956	3.67083	56179000	0	74085000	0	30181000	3.66096e+07	0	7.38289e+07	0	2.96173e+07
EmuJ_000955100.1	EmuJ_000955100	EmuJ_000955100.1	EmuJ_000955100.1	EmuJ_000955100.1 transcript=EmuJ_000955100.1 gene=EmuJ_000955100	1	4	53.3	49.661	443	0	317.66	1//0	1//0	1//0	1//0	1//0	706160000	19	30			-1	37167000	6831900	1961200	11489000	10191000	6693300	7.43328	3.31381	109410000	50307000	147800000	314820000	113920000	1.11987e+08	4.28359e+07	1.34035e+08	2.44553e+08	1.4485e+08
EmuJ_000955400.1	EmuJ_000955400	EmuJ_000955400.1	EmuJ_000955400.1	EmuJ_000955400.1 transcript=EmuJ_000955400.1 gene=EmuJ_000955400	1	2	19.2	14.971	130	0.0022396	12.179	1//0	0//0	1//0	0//0	1//0	10816000	9	4			-1	1201700	0	0	871230	0	330500	0.240346	0.340424	0	0	6718800	0	4020800	0	0	5.49572e+06	0	3.38796e+06
EmuJ_000956200.1	EmuJ_000956200	EmuJ_000956200.1	EmuJ_000956200.1	EmuJ_000956200.1 transcript=EmuJ_000956200.1 gene=EmuJ_000956200	1	8	39.3	38.992	359	0	72.782	0//0	1//0	1//0	0//0	1//0	120230000	15	12			-1	8015400	0	177420	6809300	0	1028800	1.6031	2.63085	0	7136100	64834000	0	13837000	0	3.05933e+06	3.89144e+07	0	1.75763e+07
EmuJ_000958400.1	EmuJ_000958400	EmuJ_000958400.1	EmuJ_000958400.1	EmuJ_000958400.1 transcript=EmuJ_000958400.1 gene=EmuJ_000958400	1	4	37.9	27.784	243	0	30.746	1//0	0//0	0//0	0//0	0//0	48670000	12	3			-1	4055800	4055800	0	0	0	0	0.81116	1.62232	34458000	0	0	0	0	3.64586e+07	0	0	0
EmuJ_000958600.1	EmuJ_000958600	EmuJ_000958600.1	EmuJ_000958600.1	EmuJ_000958600.1 transcript=EmuJ_000958600.1 gene=EmuJ_000958600	1	6	38.9	16.754	144	0	116.59	1//0	0//0	1//0	0//0	1//0	99398000	8	12			-1	12425000	4400100	0	5359200	0	2665400	2.48494	2.20507	34747000	0	29051000	0	21568000	3.03681e+07	0	3.00499e+07	0	2.42874e+07
EmuJ_000959900.1	EmuJ_000959900	EmuJ_000959900.1	EmuJ_000959900.1	EmuJ_000959900.1 transcript=EmuJ_000959900.1 gene=EmuJ_000959900	1	10	53.8	40.591	364	0	101.87	0//0	1//0	1//0	0//0	1//0	130110000	16	12			-1	8131700	0	484510	847020	0	6800200	1.62635	2.60653	0	8402400	8149500	0	102040000	0	8.91164e+06	9.49882e+06	0	7.19917e+07
EmuJ_000961100.1	EmuJ_000961100	EmuJ_000961100.1	EmuJ_000961100.1	EmuJ_000961100.1 transcript=EmuJ_000961100.1 gene=EmuJ_000961100	1	9	9.8	174.12	1572	0	73.622	1//0	1//0	1//0	1//0	0//0	164720000	73	23			-1	2256500	958640	682530	346160	269170	0	0.4513	0.334293	55196000	30405000	35659000	41631000	0	3.99537e+07	3.61496e+07	1.49904e+07	2.48177e+07
EmuJ_000962200.1	EmuJ_000962200	EmuJ_000962200.1	EmuJ_000962200.1	EmuJ_000962200.1 transcript=EmuJ_000962200.1 gene=EmuJ_000962200	1	6	7.6	172.98	1570	0	42.967	1//0	1//0	1//0	0//0	0//0	32220000	69	8			-1	466960	90506	275960	100490	0	0	0.0933912	0.10083	6609400	12205000	6335100	0	0	5.3876e+06	1.94048e+07	4.85987e+06	0
EmuJ_000966000.1	EmuJ_000966000	EmuJ_000966000.1	EmuJ_000966000.1	EmuJ_000966000.1 transcript=EmuJ_000966000.1 gene=EmuJ_000966000	1	8	40.5	33.037	306	0	75.406	1//0	0//0	1//0	0//0	1//0	158340000	14	16			-1	11310000	4587600	0	4835500	0	1886800	2.26198	2.11686	40587000	0	35345000	0	38108000	4.17893e+07	0	3.29533e+07	0	3.00875e+07
EmuJ_000968100.1	EmuJ_000968100	EmuJ_000968100.1	EmuJ_000968100.1	EmuJ_000968100.1 transcript=EmuJ_000968100.1 gene=EmuJ_000968100	1	15	34.5	48.459	438	0	161.64	1//0	1//0	1//0	1//0	0//0	511630000	20	35			-1	25581000	11892000	10855000	714060	2120100	0	5.11623	5.16481	180020000	308470000	12094000	60423000	0	1.03076e+08	1.24908e+08	1.00096e+07	5.35571e+07
EmuJ_000968600.1	EmuJ_000968600	EmuJ_000968600.1	EmuJ_000968600.1	EmuJ_000968600.1 transcript=EmuJ_000968600.1 gene=EmuJ_000968600	1	7	8.1	134.17	1213	0	109.02	1//0	0//0	1//0	1//0	1//0	48027000	56	7			-1	857630	263990	0	252570	231500	109580	0.171528	0.101954	0	0	6522800	0	11373000	1.27538e+07	0	9.91333e+06	1.63739e+07	6.98937e+06
EmuJ_000969100.1	EmuJ_000969100	EmuJ_000969100.1	EmuJ_000969100.1	EmuJ_000969100.1 transcript=EmuJ_000969100.1 gene=EmuJ_000969100	1	13	28.1	82.089	723	0	85.364	1//0	1//0	1//0	0//0	0//0	124230000	39	21			-1	3185300	794180	1889400	501800	0	0	0.637076	0.696136	20891000	73130000	14099000	0	0	2.67211e+07	3.73945e+07	1.37165e+07	0
EmuJ_000969800.1	EmuJ_000969800	EmuJ_000969800.1	EmuJ_000969800.1	EmuJ_000969800.1 transcript=EmuJ_000969800.1 gene=EmuJ_000969800	1	3	14.3	40.849	349	0	22.407	1//0	1//0	0//0	0//0	0//0	23416000	21	3			-1	1115000	790400	324650	0	0	0	0.22301	0.31031	16202000	0	0	0	0	1.43195e+07	7.83726e+06	0	0
EmuJ_000970500.1	EmuJ_000970500	EmuJ_000970500.1	EmuJ_000970500.1	EmuJ_000970500.1 transcript=EmuJ_000970500.1 gene=EmuJ_000970500	1	16	39.7	46.687	421	0	170.39	1//0	1//0	1//0	1//0	1//0	1894600000	15	73			-1	126300000	21865000	30465000	24165000	40253000	9555100	25.2606	10.1119	399450000	707240000	303840000	589060000	105900000	1.52429e+08	2.67516e+08	1.49687e+08	4.54804e+08	1.1532e+08
EmuJ_000971600.1	EmuJ_000971600	EmuJ_000971600.1	EmuJ_000971600.1	EmuJ_000971600.1 transcript=EmuJ_000971600.1 gene=EmuJ_000971600	1	2	5.9	66.83	606	0.0022297	11.951	1//0	0//0	1//0	0//0	1//0	68135000	26	5			-1	2620600	1095800	0	666170	0	858590	0.524112	0.449059	24409000	0	14749000	0	25630000	2.45804e+07	0	1.21395e+07	0	2.54264e+07
EmuJ_000975400.1	EmuJ_000975400	EmuJ_000975400.1	EmuJ_000975400.1	EmuJ_000975400.1 transcript=EmuJ_000975400.1 gene=EmuJ_000975400	1	4	38.3	16.7	149	0	28.008	1//0	0//0	1//0	0//0	1//0	126550000	10	8			-1	12655000	2736000	0	9055200	0	863760	2.53099	3.41171	29482000	0	60064000	0	15685000	2.36046e+07	0	5.96361e+07	0	9.83824e+06
EmuJ_000976400.1	EmuJ_000976400	EmuJ_000976400.1	EmuJ_000976400.1	EmuJ_000976400.1 transcript=EmuJ_000976400.1 gene=EmuJ_000976400	1	3	8.1	82.276	730	0	23.937	0//0	0//0	1//0	0//0	0//0	19437000	38	3			-1	511500	0	0	511500	0	0	0.1023	0.2046	0	0	15543000	0	0	0	0	1.36232e+07	0
EmuJ_000976900.1	EmuJ_000976900	EmuJ_000976900.1	EmuJ_000976900.1	EmuJ_000976900.1 transcript=EmuJ_000976900.1 gene=EmuJ_000976900	1	2	9	48.188	465	0	21.32	0//0	0//0	1//0	0//0	1//0	36247000	21	2			-1	1726100	0	0	545030	0	1181000	0.345206	0.468184	0	0	11306000	0	19782000	0	0	8.02245e+06	0	2.82487e+07
EmuJ_000980000.1	EmuJ_000980000	EmuJ_000980000.1	EmuJ_000980000.1	EmuJ_000980000.1 transcript=EmuJ_000980000.1 gene=EmuJ_000980000	1	2	13.4	17.327	149	0.0022346	12.043	1//0	0//0	1//0	0//0	0//0	24063000	7	2			-1	3437600	1969500	0	1468200	0	0	0.68754	0.856853	11219000	0	9762500	0	0	1.18936e+07	0	7.2031e+06	0
EmuJ_000981700.1	EmuJ_000981700	EmuJ_000981700.1	EmuJ_000981700.1	EmuJ_000981700.1 transcript=EmuJ_000981700.1 gene=EmuJ_000981700	1	7	47.2	33.439	299	0	59.992	1//0	0//0	1//0	0//0	1//0	96973000	17	9			-1	5704300	932030	0	2603100	0	2169200	1.14087	1.08096	14876000	0	23285000	0	35221000	1.36691e+07	0	2.31775e+07	0	4.20018e+07
EmuJ_000981800.1	EmuJ_000981800	EmuJ_000981800.1	EmuJ_000981800.1	EmuJ_000981800.1 transcript=EmuJ_000981800.1 gene=EmuJ_000981800	1	13	21.1	110.12	996	0	119.65	1//0	1//0	1//0	0//0	1//0	180870000	53	26			-1	3412700	737920	1174500	949660	0	550650	0.682546	0.399925	39177000	33630000	41415000	0	33845000	1.70795e+07	3.96258e+07	2.25962e+07	0	3.32412e+07
EmuJ_000982200.1	EmuJ_000982200	EmuJ_000982200.1	EmuJ_000982200.1	EmuJ_000982200.1 transcript=EmuJ_000982200.1 gene=EmuJ_000982200	1	44	73.7	51.823	475	0	323.31	1//0	1//0	1//0	1//0	1//0	21711000000	22	379			-1	986860000	258260000	44067000	294780000	115450000	274310000	197.373	99.3265	4957000000	1769600000	5169200000	3410300000	5521000000	1.73355e+09	3.64402e+08	1.30874e+09	9.52948e+08	2.322e+09
EmuJ_000982600.1	EmuJ_000982600	EmuJ_000982600.1	EmuJ_000982600.1	EmuJ_000982600.1 transcript=EmuJ_000982600.1 gene=EmuJ_000982600	1	5	40.4	22.574	208	0	37.225	1//0	0//0	1//0	0//0	0//0	32454000	13	7			-1	2496500	2199600	0	296900	0	0	0.4993	0.857891	20245000	0	2577400	0	0	1.77408e+07	0	2.70532e+06	0
EmuJ_000983300.1	EmuJ_000983300	EmuJ_000983300.1	EmuJ_000983300.1	EmuJ_000983300.1 transcript=EmuJ_000983300.1 gene=EmuJ_000983300	1	6	26.2	31.433	279	0	49.313	1//0	0//0	1//0	0//0	1//0	47257000	15	9			-1	3150500	2329600	0	610090	0	210780	0.630094	0.878474	20510000	0	9144300	0	3993600	2.23245e+07	0	6.41411e+06	0	3.60118e+06
EmuJ_000984800.1	EmuJ_000984800	EmuJ_000984800.1	EmuJ_000984800.1	EmuJ_000984800.1 transcript=EmuJ_000984800.1 gene=EmuJ_000984800	1	38	86.3	38.651	351	0	323.31	1//0	1//0	1//0	1//0	1//0	3901300000	21	134			-1	185780000	46382000	4642900	64221000	17268000	53263000	37.1554	22.4931	822710000	261730000	764460000	588390000	824270000	3.04524e+08	4.48444e+07	2.7477e+08	2.34992e+08	4.23532e+08
EmuJ_000985500.1	EmuJ_000985500	EmuJ_000985500.1	EmuJ_000985500.1	EmuJ_000985500.1 transcript=EmuJ_000985500.1 gene=EmuJ_000985500	1	8	24.9	46.308	414	0	52.36	1//0	0//0	1//0	1//0	1//0	115170000	23	14			-1	5007300	2836500	0	1181800	422180	566870	1.00147	0.992698	39799000	0	17665000	16293000	14805000	4.01858e+07	0	1.59865e+07	1.22646e+07	1.48503e+07
EmuJ_000988100.1	EmuJ_000988100	EmuJ_000988100.1	EmuJ_000988100.1	EmuJ_000988100.1 transcript=EmuJ_000988100.1 gene=EmuJ_000988100	1	17	13.2	161.88	1442	0	157.32	1//0	1//0	1//0	1//0	1//0	284030000	70	27			-1	4057500	1088100	1999700	816700	85462	67542	0.811501	0.716793	92313000	90672000	41921000	7032100	0	4.04932e+07	6.74971e+07	2.41052e+07	7.55593e+06	5.3852e+06
EmuJ_000989000.1	EmuJ_000989000	EmuJ_000989000.1	EmuJ_000989000.1	EmuJ_000989000.1 transcript=EmuJ_000989000.1 gene=EmuJ_000989000	1	5	19.8	35.101	318	0	80.786	1//0	1//0	1//0	0//0	1//0	183060000	14	12			-1	13075000	3487300	627690	5822200	0	3138200	2.61508	2.10278	42025000	19140000	40227000	0	41824000	4.21207e+07	1.0102e+07	4.18098e+07	0	5.00409e+07
EmuJ_000989200.1	EmuJ_000989200	EmuJ_000989200.1	EmuJ_000989200.1	EmuJ_000989200.1 transcript=EmuJ_000989200.1 gene=EmuJ_000989200	1	10	39.6	37.298	338	0	105.27	1//0	1//0	1//0	0//0	1//0	469040000	15	28			-1	31270000	4629400	19727000	6541800	0	371570	6.25395	7.18275	74135000	388250000	91252000	0	6073000	4.07472e+07	2.16842e+08	3.75697e+07	0	6.34822e+06
EmuJ_000990300.1	EmuJ_000990300	EmuJ_000990300.1	EmuJ_000990300.1	EmuJ_000990300.1 transcript=EmuJ_000990300.1 gene=EmuJ_000990300	1	4	15.9	44.413	395	0	29.464	0//0	0//0	0//0	0//0	1//0	43776000	22	4			-1	1989800	0	0	0	0	1989800	0.39796	0.79592	0	0	0	0	38717000	0	0	0	0	4.28591e+07
EmuJ_000990600.1	EmuJ_000990600	EmuJ_000990600.1	EmuJ_000990600.1	EmuJ_000990600.1 transcript=EmuJ_000990600.1 gene=EmuJ_000990600	1	11	80.1	22.124	201	0	91.76	1//0	0//0	1//0	1//0	1//0	285720000	12	25			-1	23810000	3689800	0	12378000	4178100	3564200	4.76202	4.08914	48906000	0	66264000	73633000	71104000	3.8199e+07	0	6.77803e+07	4.80281e+07	4.01838e+07
EmuJ_000992600.1	EmuJ_000992600	EmuJ_000992600.1	EmuJ_000992600.1	EmuJ_000992600.1 transcript=EmuJ_000992600.1 gene=EmuJ_000992600	1	2	1	225.73	2034	0.0085379	10.469	1//0	0//0	1//0	0//0	0//0	92580000	83	2			-1	1115400	831540	0	283880	0	0	0.223084	0.323485	48864000	0	0	0	0	5.95433e+07	0	1.65145e+07	0
EmuJ_000992700.1	EmuJ_000992700	EmuJ_000992700.1	EmuJ_000992700.1	EmuJ_000992700.1 transcript=EmuJ_000992700.1 gene=EmuJ_000992700	1	19	20.8	154.65	1402	0	157.17	1//0	1//0	1//0	1//0	0//0	225450000	53	36			-1	4253700	1155200	2473000	146410	479140	0	0.85075	0.903587	62149000	95182000	7826500	27751000	0	2.59667e+07	4.16428e+07	5.43867e+06	3.20741e+07
EmuJ_000994400.1	EmuJ_000994400	EmuJ_000994400.1	EmuJ_000994400.1	EmuJ_000994400.1 transcript=EmuJ_000994400.1 gene=EmuJ_000994400	1	2	4.9	66.802	617	0.0022599	12.548	0//0	1//0	0//0	0//0	0//0	15015000	35	2			-1	429000	0	429000	0	0	0	0.0858	0.1716	0	21890000	0	0	0	0	1.72606e+07	0	0
EmuJ_000997200.1	EmuJ_000997200	EmuJ_000997200.1	EmuJ_000997200.1	EmuJ_000997200.1 transcript=EmuJ_000997200.1 gene=EmuJ_000997200	1	2	2.4	160.38	1462	0.0032823	11.309	0//0	1//0	1//0	1//0	0//0	7882100	61	2			-1	129210	0	0	53891	75323	0	0.0258428	0.0323683	0	0	2206000	4514100	0	0	0	2.30405e+06	5.80332e+06
EmuJ_000997550.1	EmuJ_000997550	EmuJ_000997550.1;EmuJ_000997530.1	EmuJ_000997550.1	EmuJ_000997550.1 transcript=EmuJ_000997550.1 gene=EmuJ_000997550	2	24	44.9	90.026	813	0	243.07	1//0	1//0	1//0	1//0	1//0	523960000	36	44			-1;-1	14554000	3775900	141110	7017700	843730	2776000	2.91089	2.43217	144220000	6005800	203100000	27779000	95459000	5.82311e+07	5.83978e+06	8.03199e+07	3.46659e+07	7.8361e+07
EmuJ_000999800.1	EmuJ_000999800	EmuJ_000999800.1	EmuJ_000999800.1	EmuJ_000999800.1 transcript=EmuJ_000999800.1 gene=EmuJ_000999800	1	3	28	26.265	246	0	32.997	1//0	0//0	1//0	0//0	1//0	62537000	12	5			-1	5211400	1287500	0	3236900	0	686950	1.04227	1.19795	10616000	0	20647000	0	13485000	1.33293e+07	0	2.72256e+07	0	9.38924e+06
EmuJ_001000100.1	EmuJ_001000100	EmuJ_001000100.1	EmuJ_001000100.1	EmuJ_001000100.1 transcript=EmuJ_001000100.1 gene=EmuJ_001000100	1	12	86.8	17.182	152	0	206.25	1//0	1//0	1//0	1//0	1//0	1035300000	7	34			-1	147900000	41560000	7288700	63839000	7393100	27815000	29.5792	21.4917	245590000	114650000	311470000	70360000	207000000	1.68411e+08	5.86522e+07	2.13797e+08	6.53652e+07	1.97182e+08
EmuJ_001000200.1	EmuJ_001000200	EmuJ_001000200.1	EmuJ_001000200.1	EmuJ_001000200.1 transcript=EmuJ_001000200.1 gene=EmuJ_001000200	1	9	41	55.514	505	0	83.084	1//0	0//0	1//0	0//0	0//0	125360000	23	14			-1	5450300	3180900	0	2269400	0	0	1.09006	1.36581	60648000	0	54596000	0	0	3.46089e+07	0	2.61661e+07	0
EmuJ_001002700.1	EmuJ_001002700	EmuJ_001002700.1	EmuJ_001002700.1	EmuJ_001002700.1 transcript=EmuJ_001002700.1 gene=EmuJ_001002700	1	5	19.5	53.891	482	0	40.63	1//0	1//0	1//0	0//0	0//0	94617000	23	11			-1	4113800	1607900	519370	1986500	0	0	0.822754	0.826638	41961000	13310000	34866000	0	0	2.73475e+07	1.37322e+07	2.9271e+07	0
EmuJ_001003300.1	EmuJ_001003300	EmuJ_001003300.1	EmuJ_001003300.1	EmuJ_001003300.1 transcript=EmuJ_001003300.1 gene=EmuJ_001003300	1	3	17.4	31.008	270	0	18.65	1//0	0//0	1//0	0//1	0//1	20205000	19	4			-1	1063400	654400	0	408990	0	0	0.212678	0.271791	8802900	0	0	0	0	1.07267e+07	0	5.44659e+06	0
EmuJ_001004900.1	EmuJ_001004900	EmuJ_001004900.1	EmuJ_001004900.1	EmuJ_001004900.1 transcript=EmuJ_001004900.1 gene=EmuJ_001004900	1	6	19.9	51.053	478	0	48.113	1//0	1//0	0//0	1//0	1//0	79837000	29	9			-1	2753000	1608800	71899	0	848070	224180	0.55059	0.607806	50042000	4735700	0	19142000	7053900	2.72617e+07	2.39695e+06	0	3.10634e+07	7.40499e+06
EmuJ_001006400.1	EmuJ_001006400	EmuJ_001006400.1	EmuJ_001006400.1	EmuJ_001006400.1 transcript=EmuJ_001006400.1 gene=EmuJ_001006400	1	6	54.4	21.872	195	0	71.286	1//0	0//0	1//0	0//0	1//0	148580000	10	13			-1	14858000	4291100	0	2678900	0	7888300	2.97166	2.95505	27658000	0	15720000	0	81215000	3.19356e+07	0	1.87765e+07	0	8.9849e+07
EmuJ_001007300.1	EmuJ_001007300	EmuJ_001007300.1	EmuJ_001007300.1	EmuJ_001007300.1 transcript=EmuJ_001007300.1 gene=EmuJ_001007300	1	10	49.5	22.659	208	0	88.288	1//0	1//0	1//0	1//0	1//0	659620000	12	32			-1	54969000	20856000	1514500	14117000	4976000	13505000	10.9937	6.91946	164350000	24967000	118460000	78173000	162170000	1.81315e+08	2.08927e+07	7.78382e+07	7.54186e+07	1.60588e+08
EmuJ_001008100.1	EmuJ_001008100	EmuJ_001008100.1	EmuJ_001008100.1	EmuJ_001008100.1 transcript=EmuJ_001008100.1 gene=EmuJ_001008100	1	4	10.3	61.546	552	0	29.012	1//0	1//0	1//0	0//0	1//0	48482000	29	8			-1	1671800	1013000	244820	265660	0	148280	0.334352	0.352054	18086000	5524200	14774000	0	11798000	2.5345e+07	8.16155e+06	5.39977e+06	0	4.89771e+06
EmuJ_001009500.1	EmuJ_001009500	EmuJ_001009500.1	EmuJ_001009500.1	EmuJ_001009500.1 transcript=EmuJ_001009500.1 gene=EmuJ_001009500	1	2	11.4	47.564	421	0.0032609	11.167	1//0	1//0	0//0	0//0	0//0	39849000	21	2			-1	1897600	189090	1708500	0	0	0	0.379518	0.668514	0	52426000	0	0	0	3.42586e+06	4.12447e+07	0	0
EmuJ_001009800.1	EmuJ_001009800	EmuJ_001009800.1	EmuJ_001009800.1	EmuJ_001009800.1 transcript=EmuJ_001009800.1 gene=EmuJ_001009800	1	2	1.3	248.11	2195	0.002291	13.474	0//0	0//0	1//0	1//0	0//0	5618400	121	1			-1	46433	0	0	46433	0	0	0.0092866	0.0185732	0	0	3770400	0	0	0	0	3.93791e+06	0
EmuJ_001010200.1	EmuJ_001010200	EmuJ_001010200.1	EmuJ_001010200.1	EmuJ_001010200.1 transcript=EmuJ_001010200.1 gene=EmuJ_001010200	1	9	25.9	79.841	726	0	77.638	1//0	1//0	0//0	0//0	0//0	108990000	22	12			-1	4954000	1779400	3174600	0	0	0	0.9908	1.2912	55691000	83104000	0	0	0	3.37728e+07	4.35602e+07	0	0
EmuJ_001011600.1	EmuJ_001011600	EmuJ_001011600.1	EmuJ_001011600.1	EmuJ_001011600.1 transcript=EmuJ_001011600.1 gene=EmuJ_001011600	1	8	40.7	27.666	243	0	63.321	1//0	0//0	1//0	1//0	1//0	258770000	15	18			-1	17252000	4962800	0	5963600	1103800	5221400	3.45032	2.41461	46694000	0	59090000	26266000	71297000	4.85953e+07	0	4.352e+07	2.09123e+07	7.50807e+07
EmuJ_001013400.1	EmuJ_001013400	EmuJ_001013400.1	EmuJ_001013400.1	EmuJ_001013400.1 transcript=EmuJ_001013400.1 gene=EmuJ_001013400	1	7	10.4	100.27	910	0	47.228	1//0	0//0	1//0	1//0	1//0	117720000	46	11			-1	2559200	1059400	0	1002100	308910	188710	0.511824	0.435374	22005000	0	27753000	23415000	26483000	3.49135e+07	0	3.23103e+07	1.79479e+07	9.88699e+06
EmuJ_001014800.1	EmuJ_001014800	EmuJ_001014800.1	EmuJ_001014800.1	EmuJ_001014800.1 transcript=EmuJ_001014800.1 gene=EmuJ_001014800	1	3	6.2	115.22	1022	0	22.078	1//0	0//0	0//0	0//0	0//0	11633000	56	3			-1	207730	207730	0	0	0	0	0.041546	0.083092	11633000	0	0	0	0	1.0036e+07	0	0	0
EmuJ_001015500.1	EmuJ_001015500	EmuJ_001015500.1	EmuJ_001015500.1	EmuJ_001015500.1 transcript=EmuJ_001015500.1 gene=EmuJ_001015500	1	3	16.8	16.861	149	0	27.207	1//0	0//0	1//0	0//0	0//0	22295000	8	5			-1	2786900	1877000	0	909850	0	0	0.55737	0.748017	13313000	0	6595800	0	0	1.29546e+07	0	5.10168e+06	0
EmuJ_001015600.1	EmuJ_001015600	EmuJ_001015600.1	EmuJ_001015600.1	EmuJ_001015600.1 transcript=EmuJ_001015600.1 gene=EmuJ_001015600	1	6	40.3	22.304	201	0	54.456	1//0	1//0	1//0	1//0	1//0	253560000	16	22			-1	15847000	3117000	3816700	3373400	3943200	1597000	3.16946	0.840781	56470000	87130000	47711000	78880000	32368000	4.30247e+07	5.22244e+07	3.78308e+07	7.04692e+07	2.91032e+07
EmuJ_001022300.1	EmuJ_001022300	EmuJ_001022300.1	EmuJ_001022300.1	EmuJ_001022300.1 transcript=EmuJ_001022300.1 gene=EmuJ_001022300	1	21	39.9	81.668	716	0	184.2	1//0	1//0	1//0	1//0	1//0	1602300000	38	75			-1	42167000	13734000	5382800	15567000	5678400	1805000	8.43344	5.28803	468670000	286890000	423260000	296810000	120160000	1.76278e+08	1.21411e+08	1.54429e+08	1.45363e+08	6.34389e+07
EmuJ_001023200.1	EmuJ_001023200	EmuJ_001023200.1	EmuJ_001023200.1	EmuJ_001023200.1 transcript=EmuJ_001023200.1 gene=EmuJ_001023200	1	2	1.8	126.85	1167	0.0085288	10.439	1//0	0//0	1//0	1//0	1//0	95750000	46	4			-1	2081500	135590	0	243700	813790	888440	0.416304	0.36409	0	0	11221000	28084000	58529000	5.38096e+06	0	7.85704e+06	4.72809e+07	4.65487e+07
EmuJ_001025000.1	EmuJ_001025000	EmuJ_001025000.1	EmuJ_001025000.1	EmuJ_001025000.1 transcript=EmuJ_001025000.1 gene=EmuJ_001025000	1	10	16.6	112.75	996	0	100.96	1//0	1//0	1//0	1//0	1//0	118070000	52	17			-1	2270600	191560	48315	1265100	630020	135630	0.454125	0.452478	14367000	4397600	27284000	43451000	9389300	8.59356e+06	2.88814e+06	3.05684e+07	3.13711e+07	8.03303e+06
EmuJ_001028000.1	EmuJ_001028000	EmuJ_001028000.1	EmuJ_001028000.1	EmuJ_001028000.1 transcript=EmuJ_001028000.1 gene=EmuJ_001028000	1	2	6.5	38.336	352	0.0022831	13.145	1//0	0//0	1//0	0//0	1//0	25884000	12	6			-1	2157000	223900	0	919510	0	1013600	0.431402	0.445528	3229900	0	5343800	0	11454000	2.31796e+06	0	7.73375e+06	0	1.38537e+07
EmuJ_001028500.1	EmuJ_001028500	EmuJ_001028500.1	EmuJ_001028500.1	EmuJ_001028500.1 transcript=EmuJ_001028500.1 gene=EmuJ_001028500	1	38	73.1	51.329	465	0	323.31	1//0	1//0	1//0	1//0	1//0	6943000000	28	161			-1	247970000	5090200	61160000	129130000	3855000	48730000	49.593	45.898	180750000	2392900000	2790200000	163800000	1341600000	8.49038e+07	6.93472e+08	8.85478e+08	1.10086e+08	6.73684e+08
EmuJ_001028800.1	EmuJ_001028800	EmuJ_001028800.1	EmuJ_001028800.1	EmuJ_001028800.1 transcript=EmuJ_001028800.1 gene=EmuJ_001028800	1	2	8.3	55.536	492	0	17.164	0//0	1//0	0//0	0//0	0//0	28693000	27	2			-1	1062700	0	1062700	0	0	0	0.21254	0.42508	0	41954000	0	0	0	0	3.2984e+07	0	0
EmuJ_001032250.1	EmuJ_001032250	EmuJ_001032250.1;EmuJ_001032200.1	EmuJ_001032250.1;EmuJ_001032200.1	EmuJ_001032250.1 transcript=EmuJ_001032250.1 gene=EmuJ_001032250;EmuJ_001032200.1 transcript=EmuJ_001032200.1 gene=EmuJ_001032200	2	13	46.4	45.76	412	0	159.41	1//0	1//0	1//0	0//0	1//0	471250000	22	32			-1;-1	21421000	1732700	2617200	9312100	0	7758600	4.28412	3.6054	50777000	107340000	127820000	0	153120000	2.85575e+07	4.29107e+07	6.7354e+07	0	9.33822e+07
EmuJ_001032800.1	EmuJ_001032800	EmuJ_001032800.1	EmuJ_001032800.1	EmuJ_001032800.1 transcript=EmuJ_001032800.1 gene=EmuJ_001032800	1	2	4.2	77.056	710	0.0074786	10.492	1//0	0//0	0//0	0//0	0//0	9807700	19	2			-1	516190	516190	0	0	0	0	0.103238	0.206476	6943800	0	0	0	0	8.46131e+06	0	0	0
EmuJ_001035700.1	EmuJ_001035700	EmuJ_001035700.1	EmuJ_001035700.1	EmuJ_001035700.1 transcript=EmuJ_001035700.1 gene=EmuJ_001035700	1	5	14.5	76.968	684	0	35.962	1//0	1//0	1//0	0//0	0//0	78586000	28	7			-1	2806600	1476300	902730	427580	0	0	0.561322	0.566003	34380000	39770000	11896000	0	0	3.25273e+07	2.90563e+07	8.39112e+06	0
EmuJ_001036600.1	EmuJ_001036600	EmuJ_001036600.1	EmuJ_001036600.1	EmuJ_001036600.1 transcript=EmuJ_001036600.1 gene=EmuJ_001036600	1	21	12	305.59	2777	0	166.31	1//0	0//0	1//0	1//0	1//0	234580000	123	34			-1	1907200	451310	0	513610	278730	663530	0.381436	0.227144	47745000	0	50243000	57768000	87439000	2.38321e+07	0	2.24613e+07	2.67416e+07	5.64227e+07
EmuJ_001042500.1	EmuJ_001042500	EmuJ_001042500.1	EmuJ_001042500.1	EmuJ_001042500.1 transcript=EmuJ_001042500.1 gene=EmuJ_001042500	1	3	11.3	44.348	379	0	23.447	1//0	0//0	1//0	0//0	0//0	54405000	14	5			-1	3886100	1673800	0	2212300	0	0	0.77722	0.967008	24311000	0	23330000	0	0	2.02164e+07	0	2.17081e+07	0
EmuJ_001043100.1	EmuJ_001043100	EmuJ_001043100.1	EmuJ_001043100.1	EmuJ_001043100.1 transcript=EmuJ_001043100.1 gene=EmuJ_001043100	1	18	51.3	46.861	433	0	286.71	1//0	1//0	1//0	1//0	1//0	1020900000	25	56			-1	40834000	4161500	5095400	10454000	1988400	19135000	8.16686	6.15112	125430000	208610000	189980000	87671000	372420000	3.6324e+07	7.65741e+07	7.66395e+07	5.10385e+07	2.73545e+08
EmuJ_001043900.1	EmuJ_001043900	EmuJ_001043900.1	EmuJ_001043900.1	EmuJ_001043900.1 transcript=EmuJ_001043900.1 gene=EmuJ_001043900	1	9	14	85.982	752	0	87.558	1//0	1//0	1//0	1//0	0//0	129110000	36	16			-1	3586300	494480	1120500	1694400	276880	0	0.717252	0.612443	17864000	55901000	32934000	16142000	0	1.53576e+07	4.63728e+07	2.70882e+07	1.25898e+07
EmuJ_001045100.1	EmuJ_001045100	EmuJ_001045100.1	EmuJ_001045100.1	EmuJ_001045100.1 transcript=EmuJ_001045100.1 gene=EmuJ_001045100	1	26	25.1	153.88	1400	0	231.46	1//0	1//0	1//0	1//0	1//0	714860000	50	57			-1	14297000	1396300	10737000	1053800	1071900	38072	2.85941	3.96516	58062000	413280000	36497000	66580000	3447800	4.22705e+07	2.61102e+08	2.93593e+07	6.76956e+07	2.1682e+06
EmuJ_001046200.1	EmuJ_001046200	EmuJ_001046200.1	EmuJ_001046200.1	EmuJ_001046200.1 transcript=EmuJ_001046200.1 gene=EmuJ_001046200	1	6	27.7	36.229	321	0	46.244	1//0	1//0	1//0	0//0	0//0	112880000	18	13			-1	6270900	2580500	3213100	477350	0	0	1.25419	1.36718	34347000	77736000	13591000	0	0	3.4281e+07	4.63051e+07	6.02224e+06	0
EmuJ_001047000.1	EmuJ_001047000	EmuJ_001047000.1	EmuJ_001047000.1	EmuJ_001047000.1 transcript=EmuJ_001047000.1 gene=EmuJ_001047000	1	2	16.1	20.286	180	0.0064586	10.658	1//0	0//0	0//0	0//0	1//0	11538000	8	1			-1	1442200	1016300	0	0	0	425950	0.28845	0.39957	7063600	0	0	0	0	7.01409e+06	0	0	0	3.88126e+06
EmuJ_001047600.1	EmuJ_001047600	EmuJ_001047600.1	EmuJ_001047600.1	EmuJ_001047600.1 transcript=EmuJ_001047600.1 gene=EmuJ_001047600	1	9	8.2	221.75	1992	0	79.489	1//0	1//0	1//0	0//0	0//0	71601000	88	14			-1	813650	228460	499090	86102	0	0	0.16273	0.187772	22710000	29031000	6319400	0	0	1.52048e+07	2.3186e+07	5.31069e+06	0
EmuJ_001049000.1	EmuJ_001049000	EmuJ_001049000.1	EmuJ_001049000.1	EmuJ_001049000.1 transcript=EmuJ_001049000.1 gene=EmuJ_001049000	1	5	14.4	32.055	278	0	33.714	1//0	0//0	1//0	0//0	0//0	22988000	11	6			-1	2089800	701970	0	1387800	0	0	0.417954	0.555936	0	0	10194000	0	0	6.66167e+06	0	1.06999e+07	0
EmuJ_001049210.1	EmuJ_001049210	EmuJ_001049210.1	EmuJ_001049210.1	EmuJ_001049210.1 transcript=EmuJ_001049210.1 gene=EmuJ_001049210	1	8	41.1	26.483	241	0	56.862	1//0	0//0	1//0	0//0	0//0	43262000	18	10			-1	2403500	811050	0	1592400	0	0	0.48069	0.638471	11553000	0	17923000	0	0	1.25949e+07	0	1.64299e+07	0
EmuJ_001051900.1	EmuJ_001051900	EmuJ_001051900.1	EmuJ_001051900.1	EmuJ_001051900.1 transcript=EmuJ_001051900.1 gene=EmuJ_001051900	1	2	20.2	14.251	124	0.0032538	11.103	1//0	1//0	1//0	0//0	0//0	15587000	7	2			-1	2226800	1557900	668910	0	0	0	0.445362	0.613638	9556400	9189900	0	0	0	9.40806e+06	5.38271e+06	0	0
EmuJ_001052900.1	EmuJ_001052900	EmuJ_001052900.1	EmuJ_001052900.1	EmuJ_001052900.1 transcript=EmuJ_001052900.1 gene=EmuJ_001052900	1	3	7.8	68.15	604	0	33.94	1//0	0//0	1//0	0//0	0//0	40080000	33	5			-1	1214500	473410	0	741130	0	0	0.242908	0.309312	17506000	0	17301000	0	0	1.34783e+07	0	1.71417e+07	0
EmuJ_001056750.1	EmuJ_001056750	EmuJ_001056750.1	EmuJ_001056750.1	EmuJ_001056750.1 transcript=EmuJ_001056750.1 gene=EmuJ_001056750	1	2	4.9	55.972	506	0.0012107	15.443	1//0	1//0	1//0	0//0	1//0	76206000	22	5			-1	3463900	925220	188420	966190	0	1384100	0.692786	0.517886	15270000	7873600	22146000	0	29732000	1.75602e+07	4.76517e+06	1.48982e+07	0	3.46826e+07
EmuJ_001056900.1	EmuJ_001056900	EmuJ_001056900.1	EmuJ_001056900.1	EmuJ_001056900.1 transcript=EmuJ_001056900.1 gene=EmuJ_001056900	1	7	22.3	49.636	443	0	49.78	1//0	1//0	1//0	0//0	1//0	335790000	31	12			-1	10832000	3572000	322510	6499600	0	438030	2.16643	2.5232	40031000	71877000	136480000	0	45307000	9.553e+07	1.1493e+07	1.14472e+08	0	1.54665e+07
EmuJ_001058700.1	EmuJ_001058700	EmuJ_001058700.1	EmuJ_001058700.1	EmuJ_001058700.1 transcript=EmuJ_001058700.1 gene=EmuJ_001058700	1	33	56.4	91.456	812	0	323.31	1//0	1//0	1//0	1//0	1//0	4050900000	34	150			-1	119140000	35189000	61559000	12821000	9082300	494240	23.8291	22.0715	1060300000	2834800000	439850000	533690000	26561000	3.33724e+08	6.54122e+08	1.40984e+08	1.56349e+08	1.91398e+07
EmuJ_001060100.1	EmuJ_001060100	EmuJ_001060100.1	EmuJ_001060100.1	EmuJ_001060100.1 transcript=EmuJ_001060100.1 gene=EmuJ_001060100	1	11	50	29.414	256	0	155.21	1//0	1//0	1//0	1//0	1//0	325050000	17	26			-1	19120000	4344400	53420	7427000	3845800	3449800	3.82408	2.3499	87031000	2002600	84570000	28562000	66964000	3.84229e+07	1.04396e+06	4.06601e+07	8.2578e+07	5.6375e+07
EmuJ_001060400.1	EmuJ_001060400	EmuJ_001060400.1	EmuJ_001060400.1	EmuJ_001060400.1 transcript=EmuJ_001060400.1 gene=EmuJ_001060400	1	2	37.1	10.211	89	0.0023981	15.031	1//0	1//0	1//0	1//0	1//0	34550000	4	7			-1	8637600	1527200	673600	3042700	2233600	1160500	1.72752	0.831649	8149600	3999700	16595000	9577500	13772000	5.2701e+06	3.09738e+06	8.53018e+06	1.12848e+07	5.28724e+06
EmuJ_001063800.1	EmuJ_001063800	EmuJ_001063800.1	EmuJ_001063800.1	EmuJ_001063800.1 transcript=EmuJ_001063800.1 gene=EmuJ_001063800	1	2	19.3	24.218	223	0	19.079	1//0	0//0	1//0	0//0	0//0	34859000	5	4			-1	6971900	4083300	0	2888600	0	0	1.39438	1.74905	14544000	0	9554800	0	0	1.76142e+07	0	1.01229e+07	0
EmuJ_001064500.1	EmuJ_001064500	EmuJ_001064500.1	EmuJ_001064500.1	EmuJ_001064500.1 transcript=EmuJ_001064500.1 gene=EmuJ_001064500	1	2	9.8	38.58	338	0.002331	13.79	1//0	0//0	0//0	0//0	0//0	74480000	20	2			-1	3724000	3724000	0	0	0	0	0.7448	1.4896	70010000	0	0	0	0	6.4256e+07	0	0	0
EmuJ_001065100.1	EmuJ_001065100	EmuJ_001065100.1	EmuJ_001065100.1	EmuJ_001065100.1 transcript=EmuJ_001065100.1 gene=EmuJ_001065100	1	4	23.1	37.655	333	0	33.365	1//0	0//0	1//0	0//0	0//0	35774000	17	7			-1	2104400	1626500	0	477850	0	0	0.42087	0.630585	15200000	0	9801000	0	0	2.1386e+07	0	5.69373e+06	0
EmuJ_001065400.1	EmuJ_001065400	EmuJ_001065400.1	EmuJ_001065400.1	EmuJ_001065400.1 transcript=EmuJ_001065400.1 gene=EmuJ_001065400	1	7	18.8	49.251	458	0	57.872	1//0	1//0	1//0	1//0	1//0	159320000	27	15			-1	5900700	535490	61077	4118100	1186100	0	1.18015	1.5292	16438000	6267900	76847000	40837000	0	1.24735e+07	1.89574e+06	5.66779e+07	4.04476e+07	0
EmuJ_001065500.1	EmuJ_001065500	EmuJ_001065500.1	EmuJ_001065500.1	EmuJ_001065500.1 transcript=EmuJ_001065500.1 gene=EmuJ_001065500	1	29	88.8	40.536	365	0	323.31	1//0	1//0	1//0	1//0	1//0	3653700000	19	139			-1	192300000	56017000	14556000	61889000	26621000	33216000	38.4598	17.8675	861090000	442220000	726450000	741840000	782400000	2.86665e+08	9.45458e+07	3.18729e+08	2.27938e+08	2.96725e+08
EmuJ_001068500.1	EmuJ_001068500	EmuJ_001068500.1;EmuJ_001068200.1	EmuJ_001068500.1;EmuJ_001068200.1	EmuJ_001068500.1 transcript=EmuJ_001068500.1 gene=EmuJ_001068500;EmuJ_001068200.1 transcript=EmuJ_001068200.1 gene=EmuJ_001068200	2	37	86.6	47.109	419	0	323.31	1//0	1//0	1//0	1//0	1//0	9402800000	21	196			-1;-1	447750000	29454000	30366000	232090000	33112000	122730000	89.5504	79.6468	827820000	722170000	3582600000	1261000000	2369900000	2.6317e+08	2.74913e+08	1.36152e+09	3.82754e+08	9.40208e+08
EmuJ_001069300.1	EmuJ_001069300	EmuJ_001069300.1	EmuJ_001069300.1	EmuJ_001069300.1 transcript=EmuJ_001069300.1 gene=EmuJ_001069300	1	3	3.8	119.93	1089	0	19.026	1//0	1//0	0//0	0//0	0//0	22916000	57	5			-1	402040	109510	292530	0	0	0	0.080408	0.114227	8129900	22417000	0	0	0	5.38536e+06	1.91678e+07	0	0
EmuJ_001071600.1	EmuJ_001071600	EmuJ_001071600.1	EmuJ_001071600.1	EmuJ_001071600.1 transcript=EmuJ_001071600.1 gene=EmuJ_001071600	1	16	62.6	35.827	310	0	266.3	1//0	1//0	1//0	1//0	1//0	915980000	17	57			-1	53881000	22282000	16603000	13845000	295530	856690	10.7764	8.76349	232380000	415770000	211010000	0	14506000	1.60963e+08	1.52388e+08	9.7805e+07	6.34555e+06	1.65881e+07
EmuJ_001073400.1	EmuJ_001073400	EmuJ_001073400.1	EmuJ_001073400.1	EmuJ_001073400.1 transcript=EmuJ_001073400.1 gene=EmuJ_001073400	1	4	21.3	22.538	197	0	30.508	1//0	1//0	1//0	0//0	1//0	98434000	10	10			-1	9843400	1289000	0	6308700	0	2245600	1.96866	2.3292	16944000	0	42896000	0	0	1.11206e+07	0	4.4218e+07	0	2.55782e+07
EmuJ_001073700.1	EmuJ_001073700	EmuJ_001073700.1	EmuJ_001073700.1	EmuJ_001073700.1 transcript=EmuJ_001073700.1 gene=EmuJ_001073700	1	19	27.7	111.46	1008	0	146.02	1//0	0//0	0//0	1//0	0//0	119090000	58	18			-1	2053300	1976300	0	0	77000	0	0.41066	0.783388	114060000	0	0	4951900	0	3.10821e+07	0	0	5.64077e+06
EmuJ_001076300.1	EmuJ_001076300	EmuJ_001076300.1	EmuJ_001076300.1	EmuJ_001076300.1 transcript=EmuJ_001076300.1 gene=EmuJ_001076300	1	3	14.9	20.791	188	0	20.964	1//0	0//0	1//0	1//0	1//0	50063000	10	8			-1	5006300	1141900	0	1624300	838910	1401200	1.00126	0.565118	6333100	0	14984000	15883000	7794100	9.85167e+06	0	1.13846e+07	1.05958e+07	1.59592e+07
EmuJ_001077100.1	EmuJ_001077100	EmuJ_001077100.1	EmuJ_001077100.1	EmuJ_001077100.1 transcript=EmuJ_001077100.1 gene=EmuJ_001077100	1	2	11.6	23.67	225	0	36.249	1//0	1//0	1//0	0//0	0//0	53915000	10	5			-1	5391500	1291400	2543100	1557000	0	0	1.0783	0.974235	14197000	28382000	16144000	0	0	1.11412e+07	2.92342e+07	1.09129e+07	0
EmuJ_001077900.1	EmuJ_001077900	EmuJ_001077900.1	EmuJ_001077900.1	EmuJ_001077900.1 transcript=EmuJ_001077900.1 gene=EmuJ_001077900	1	9	31.1	55.403	502	0	124.37	1//0	1//0	1//0	1//0	1//0	433040000	24	28			-1	18043000	2407300	2551700	6295300	702980	6086200	3.6087	2.20724	85213000	95444000	118550000	31851000	99752000	3.94541e+07	6.1696e+07	6.9775e+07	2.13089e+07	1.46486e+08
EmuJ_001078100.1	EmuJ_001078100	EmuJ_001078100.1	EmuJ_001078100.1	EmuJ_001078100.1 transcript=EmuJ_001078100.1 gene=EmuJ_001078100	1	5	17.9	61.301	554	0	33.967	0//0	1//0	1//0	1//0	1//0	79952000	35	8			-1	2284300	0	68423	809570	1406300	0	0.456859	0.564653	0	9958200	33679000	42268000	0	0	2.75297e+06	1.98595e+07	6.21704e+07	0
EmuJ_001079800.1	EmuJ_001079800	EmuJ_001079800.1	EmuJ_001079800.1	EmuJ_001079800.1 transcript=EmuJ_001079800.1 gene=EmuJ_001079800	1	4	14.3	54.592	481	0	25.293	1//0	1//0	0//0	0//0	1//0	18570000	18	4			-1	1031700	190010	94612	0	0	747040	0.206332	0.279377	3338600	2482800	0	0	0	2.95068e+06	1.9577e+06	0	0	1.53159e+07
EmuJ_001080500.1	EmuJ_001080500	EmuJ_001080500.1	EmuJ_001080500.1	EmuJ_001080500.1 transcript=EmuJ_001080500.1 gene=EmuJ_001080500	1	3	26.9	25.12	223	0	30.769	1//0	0//0	1//0	1//0	1//0	153270000	10	11			-1	15327000	3354400	0	2599300	3031200	6341800	3.06534	2.02155	25873000	0	18441000	46327000	51156000	2.89382e+07	0	1.82177e+07	3.82855e+07	7.22332e+07
EmuJ_001080700.1	EmuJ_001080700	EmuJ_001080700.1	EmuJ_001080700.1	EmuJ_001080700.1 transcript=EmuJ_001080700.1 gene=EmuJ_001080700	1	3	34.5	18.868	165	0	20.255	1//0	0//0	1//0	1//0	1//0	93187000	9	6			-1	10354000	3674300	0	2543500	495130	3641200	2.07083	1.55124	26745000	0	16461000	19860000	21766000	2.85296e+07	0	1.60449e+07	5.62839e+06	3.73258e+07
EmuJ_001083500.1	EmuJ_001083500	EmuJ_001083500.1	EmuJ_001083500.1	EmuJ_001083500.1 transcript=EmuJ_001083500.1 gene=EmuJ_001083500	1	2	4	36.352	324	0.0085016	10.368	0//0	0//0	1//0	0//0	0//0	33788000	15	2			-1	2252500	0	0	2252500	0	0	0.4505	0.901	0	0	27018000	0	0	0	0	2.36819e+07	0
EmuJ_001085100.1	EmuJ_001085100	EmuJ_001085100.1;EmuJ_000723700.1;EmuJ_000357500.1	EmuJ_001085100.1	EmuJ_001085100.1 transcript=EmuJ_001085100.1 gene=EmuJ_001085100	3	12	55.8	71.968	659	0	205.45	1//0	1//0	1//0	1//0	1//0	2612700000	33	49			-1;-1;-1	79171000	9431600	2102400	21049000	20960000	25628000	15.8342	8.70565	427380000	105010000	539330000	718110000	804940000	1.38953e+08	7.9755e+07	3.62375e+08	7.35527e+08	8.68313e+08
EmuJ_001085400.1	EmuJ_001085400	EmuJ_001085400.1;EmuJ_000298000.1	EmuJ_001085400.1	EmuJ_001085400.1 transcript=EmuJ_001085400.1 gene=EmuJ_001085400	2	55	75.1	71.022	651	0	323.31	1//0	1//0	1//0	1//0	1//0	18419000000	33	390			-1;-1	558160000	122780000	24023000	171450000	122070000	117830000	111.631	48.0108	3878200000	1338600000	3979400000	4462700000	4810600000	8.22862e+08	2.79168e+08	8.85614e+08	1.10461e+09	9.42423e+08
EmuJ_001087900.1	EmuJ_001087900	EmuJ_001087900.1	EmuJ_001087900.1	EmuJ_001087900.1 transcript=EmuJ_001087900.1 gene=EmuJ_001087900	1	28	65	54.937	506	0	323.31	1//0	1//0	1//0	1//0	1//0	6822900000	19	154			-1	359100000	14917000	18305000	225850000	11836000	88197000	71.821	82.0894	420270000	805780000	3004200000	400010000	1405200000	9.91663e+07	1.65445e+08	7.63292e+08	9.27367e+07	4.88208e+08
EmuJ_001089800.1	EmuJ_001089800	EmuJ_001089800.1	EmuJ_001089800.1	EmuJ_001089800.1 transcript=EmuJ_001089800.1 gene=EmuJ_001089800	1	3	41.1	12.191	112	0	48.257	1//0	0//0	1//0	1//0	1//0	114840000	6	11			-1	19140000	2799500	0	6907600	4674800	4758300	3.82804	2.31421	20073000	0	32292000	34387000	26697000	1.44915e+07	0	2.90493e+07	3.54272e+07	3.25186e+07
EmuJ_001090800.1	EmuJ_001090800	EmuJ_001090800.1	EmuJ_001090800.1	EmuJ_001090800.1 transcript=EmuJ_001090800.1 gene=EmuJ_001090800	1	5	9.3	77.361	699	0	35.138	0//0	1//0	0//0	0//0	0//0	36201000	30	5			-1	1206700	0	1206700	0	0	0	0.24134	0.48268	0	53796000	0	0	0	0	3.01706e+07	0	0
EmuJ_001092500.1	EmuJ_001092500	EmuJ_001092500.1	EmuJ_001092500.1	EmuJ_001092500.1 transcript=EmuJ_001092500.1 gene=EmuJ_001092500	1	3	7.6	76.012	680	0	25.115	1//0	1//0	1//0	0//0	0//0	51504000	31	5			-1	1661400	925140	71494	664780	0	0	0.332283	0.387523	22137000	4211800	11011000	0	0	2.47423e+07	2.54777e+06	1.4444e+07	0
EmuJ_001095000.1	EmuJ_001095000	EmuJ_001095000.1;EmuJ_001094800.1	EmuJ_001095000.1;EmuJ_001094800.1	EmuJ_001095000.1 transcript=EmuJ_001095000.1 gene=EmuJ_001095000;EmuJ_001094800.1 transcript=EmuJ_001094800.1 gene=EmuJ_001094800	2	5	43.7	23.917	222	0	50.023	1//0	1//0	1//0	1//0	1//0	105310000	14	9			-1;-1	7522100	1225300	225640	3822900	1217100	1031100	1.50441	1.21615	13312000	14810000	29875000	23114000	18383000	1.47995e+07	3.63147e+06	3.30661e+07	2.15209e+07	1.64415e+07
EmuJ_001096100.1	EmuJ_001096100	EmuJ_001096100.1	EmuJ_001096100.1	EmuJ_001096100.1 transcript=EmuJ_001096100.1 gene=EmuJ_001096100	1	4	7.1	102.56	899	0	31.276	1//0	1//0	1//0	1//0	0//0	51628000	34	9			-1	1518500	0	507630	170030	840820	0	0.303696	0.326319	0	24619000	5765900	36313000	0	0	1.98409e+07	4.05195e+06	3.23202e+07
EmuJ_001096300.1	EmuJ_001096300	EmuJ_001096300.1	EmuJ_001096300.1	EmuJ_001096300.1 transcript=EmuJ_001096300.1 gene=EmuJ_001096300	1	4	2.6	112.41	974	0	26.678	1//0	1//0	1//0	1//0	1//0	4438100000	61	15			-1	72755000	13867000	23185000	13910000	20093000	1700400	14.5511	7.36582	708940000	619010000	715660000	884580000	3478500000	7.29755e+08	1.62579e+09	5.94701e+08	1.54811e+09	1.18143e+08
EmuJ_001096900.1	EmuJ_001096900	EmuJ_001096900.1	EmuJ_001096900.1	EmuJ_001096900.1 transcript=EmuJ_001096900.1 gene=EmuJ_001096900	1	2	10	34.851	310	0.0022883	13.217	1//0	0//0	0//0	0//0	0//0	6704000	13	2			-1	515690	515690	0	0	0	0	0.103138	0.206276	4746400	0	0	0	0	5.78368e+06	0	0	0
EmuJ_001098900.1	EmuJ_001098900	EmuJ_001098900.1	EmuJ_001098900.1	EmuJ_001098900.1 transcript=EmuJ_001098900.1 gene=EmuJ_001098900	1	2	29.2	15.706	144	0	17.017	1//0	0//0	1//0	0//0	1//0	14380000	10	3			-1	1438000	373280	0	686410	0	378360	0.28761	0.260789	3588100	0	5162600	0	0	3.22036e+06	0	4.81102e+06	0	4.30952e+06
EmuJ_001100200.1	EmuJ_001100200	EmuJ_001100200.1	EmuJ_001100200.1	EmuJ_001100200.1 transcript=EmuJ_001100200.1 gene=EmuJ_001100200	1	12	52.8	32.988	299	0	102.42	1//0	1//0	1//0	1//0	1//0	627660000	19	34			-1	33035000	8807700	4051700	7338900	2023200	10813000	6.6069	3.18151	108000000	89227000	110040000	95981000	185270000	8.96916e+07	8.84959e+07	7.86193e+07	4.85515e+07	1.53519e+08
EmuJ_001100700.1	EmuJ_001100700	EmuJ_001100700.1	EmuJ_001100700.1	EmuJ_001100700.1 transcript=EmuJ_001100700.1 gene=EmuJ_001100700	1	2	24	21.725	192	0	24.955	1//0	0//0	1//0	0//1	0//1	28866000	10	4			-1	2886600	1454600	0	1432100	0	0	0.57734	0.70713	16081000	0	8513500	0	0	1.25488e+07	0	1.00372e+07	0
EmuJ_001102500.1	EmuJ_001102500	EmuJ_001102500.1	EmuJ_001102500.1	EmuJ_001102500.1 transcript=EmuJ_001102500.1 gene=EmuJ_001102500	1	2	6.6	55.072	486	0.0012136	15.587	1//0	0//0	1//0	0//0	1//0	52803000	22	4			-1	2400100	804960	0	761760	0	833420	0.480028	0.392605	11678000	0	15587000	0	24400000	1.52782e+07	0	1.17463e+07	0	2.08836e+07
EmuJ_001104400.1	EmuJ_001104400	EmuJ_001104400.1	EmuJ_001104400.1	EmuJ_001104400.1 transcript=EmuJ_001104400.1 gene=EmuJ_001104400	1	3	5.1	87.028	806	0	39.193	1//0	0//0	1//0	0//0	0//0	11465000	32	4			-1	358270	0	0	358270	0	0	0.071654	0.143308	0	0	7693700	0	0	0	0	8.03563e+06	0
EmuJ_001106000.1	EmuJ_001106000	EmuJ_001106000.1	EmuJ_001106000.1	EmuJ_001106000.1 transcript=EmuJ_001106000.1 gene=EmuJ_001106000	1	5	15.3	64.244	596	0	47.152	1//0	0//0	1//0	0//0	0//0	27272000	30	5			-1	909080	662160	0	246920	0	0	0.181816	0.258511	15382000	0	0	0	0	1.71376e+07	0	5.19202e+06	0
EmuJ_001106500.1	EmuJ_001106500	EmuJ_001106500.1	EmuJ_001106500.1	EmuJ_001106500.1 transcript=EmuJ_001106500.1 gene=EmuJ_001106500	1	8	44.4	35.576	311	0	94.286	1//0	1//0	1//0	1//0	1//0	150510000	14	16			-1	10751000	2489300	900110	5672900	859470	828930	2.15014	1.87077	18530000	13786000	49810000	28673000	11626000	2.51971e+07	1.44862e+07	3.7104e+07	1.51983e+07	1.32181e+07
EmuJ_001107500.1	EmuJ_001107500	EmuJ_001107500.1;EmuJ_001108000.1	EmuJ_001107500.1;EmuJ_001108000.1	EmuJ_001107500.1 transcript=EmuJ_001107500.1 gene=EmuJ_001107500;EmuJ_001108000.1 transcript=EmuJ_001108000.1 gene=EmuJ_001108000	2	2	5.5	71.77	654	0.0023753	14.609	1//0	0//0	1//0	0//0	1//0	304250000	22	3			-1;-1	13829000	246930	0	3446000	0	10137000	2.76599	3.91002	73814000	0	45484000	0	199790000	4.68673e+06	0	5.31355e+07	0	2.54006e+08
EmuJ_001107800.1	EmuJ_001107800	EmuJ_001107800.1	EmuJ_001107800.1	EmuJ_001107800.1 transcript=EmuJ_001107800.1 gene=EmuJ_001107800	1	6	47.8	23.029	209	0	39.108	1//0	0//0	1//0	0//0	1//0	26767000	13	7			-1	2059000	151170	0	1620200	0	287660	0.411806	0.613633	1391300	0	14064000	0	0	1.69542e+06	0	1.14997e+07	0	4.25941e+06
EmuJ_001114600.1	EmuJ_001114600	EmuJ_001114600.1	EmuJ_001114600.1	EmuJ_001114600.1 transcript=EmuJ_001114600.1 gene=EmuJ_001114600	1	4	4.9	130.3	1176	0	30.804	1//0	0//0	1//0	1//0	0//0	34058000	46	7			-1	740390	179460	0	487760	73175	0	0.148079	0.182117	7124900	0	13605000	5888800	0	7.12176e+06	0	1.57259e+07	4.25154e+06
EmuJ_001116050.1	EmuJ_001116050	EmuJ_001116050.1	EmuJ_001116050.1	EmuJ_001116050.1 transcript=EmuJ_001116050.1 gene=EmuJ_001116050	1	8	43.9	34.357	310	0	74.191	1//0	0//0	1//0	0//0	1//0	73276000	15	10			-1	4885100	1828500	0	2765200	0	291380	0.977016	1.12266	23311000	0	17640000	0	10791000	1.9264e+07	0	2.65112e+07	0	4.97823e+06
EmuJ_001116900.1	EmuJ_001116900	EmuJ_001116900.1	EmuJ_001116900.1	EmuJ_001116900.1 transcript=EmuJ_001116900.1 gene=EmuJ_001116900	1	7	11.3	93.483	860	0	44.504	1//0	0//0	1//0	0//0	1//0	41288000	27	8			-1	1529200	1157600	0	221030	0	150560	0.305838	0.434483	30747000	0	4430500	0	0	1.91399e+07	0	4.18288e+06	0	4.63015e+06
EmuJ_001117000.1	EmuJ_001117000	EmuJ_001117000.1	EmuJ_001117000.1	EmuJ_001117000.1 transcript=EmuJ_001117000.1 gene=EmuJ_001117000	1	8	46.4	21.741	194	0	268.11	1//0	1//0	1//0	1//0	1//0	3582300000	11	83			-1	325670000	76336000	15457000	161570000	11042000	61264000	65.1338	54.4685	763780000	347510000	1318700000	224060000	643780000	5.35378e+08	1.93562e+08	9.06946e+08	1.53411e+08	7.0355e+08
EmuJ_001118800.1	EmuJ_001118800	EmuJ_001118800.1	EmuJ_001118800.1	EmuJ_001118800.1 transcript=EmuJ_001118800.1 gene=EmuJ_001118800	1	3	14.6	26.1	226	0	20.201	1//0	0//0	1//0	1//0	0//0	25512000	14	4			-1	1822300	961150	0	437170	423940	0	0.364452	0.355113	7166100	0	6447600	0	0	1.16089e+07	0	4.28976e+06	7.49631e+06
EmuJ_001118900.1	EmuJ_001118900	EmuJ_001118900.1	EmuJ_001118900.1	EmuJ_001118900.1 transcript=EmuJ_001118900.1 gene=EmuJ_001118900	1	8	53.3	29.533	272	0	64.218	1//0	0//0	1//0	0//0	1//0	227000000	15	16			-1	15133000	5456600	0	5649700	0	4026700	3.0266	2.53402	60144000	0	30877000	0	79810000	6.55063e+07	0	4.46621e+07	0	5.50878e+07
EmuJ_001122200.1	EmuJ_001122200	EmuJ_001122200.1	EmuJ_001122200.1	EmuJ_001122200.1 transcript=EmuJ_001122200.1 gene=EmuJ_001122200	1	3	13.7	37.316	335	0	21.019	0//0	1//0	1//0	0//0	1//0	1384000000	12	4			-1	115340000	0	301410	114640000	0	399660	23.0682	45.7862	0	101590000	1424300000	0	12375000	0	4.15785e+06	9.64168e+08	0	5.46254e+06
EmuJ_001122900.1	EmuJ_001122900	EmuJ_001122900.1	EmuJ_001122900.1	EmuJ_001122900.1 transcript=EmuJ_001122900.1 gene=EmuJ_001122900	1	4	22.7	37.737	331	0	28.203	0//0	1//0	1//0	1//0	1//0	61750000	13	5			-1	4750000	0	262920	934830	1218200	2334000	0.94999	0.820024	0	5869400	0	23918000	22826000	0	3.9292e+06	8.51784e+06	2.00029e+07	3.45596e+07
EmuJ_001123900.1	EmuJ_001123900	EmuJ_001123900.1	EmuJ_001123900.1	EmuJ_001123900.1 transcript=EmuJ_001123900.1 gene=EmuJ_001123900	1	2	4	61.565	528	0.0022573	12.438	1//0	0//0	0//0	0//0	1//0	8830100	28	2			-1	315360	250610	0	0	0	64755	0.063073	0.0970645	0	0	0	0	1603600	6.05371e+06	0	0	0	2.06524e+06
EmuJ_001125000.1	EmuJ_001125000	EmuJ_001125000.1	EmuJ_001125000.1	EmuJ_001125000.1 transcript=EmuJ_001125000.1 gene=EmuJ_001125000	1	3	6	69.373	615	0	18.88	1//0	0//0	0//0	0//0	0//0	5545700	30	4			-1	184860	184860	0	0	0	0	0.036972	0.073944	5472400	0	0	0	0	4.78439e+06	0	0	0
EmuJ_001126400.1	EmuJ_001126400	EmuJ_001126400.1	EmuJ_001126400.1	EmuJ_001126400.1 transcript=EmuJ_001126400.1 gene=EmuJ_001126400	1	7	48	20.006	173	0	59.309	1//0	1//0	1//0	1//0	1//0	207950000	9	15			-1	23105000	3919100	222410	14677000	711080	3575300	4.62098	5.24108	21719000	7516400	103320000	11488000	30594000	2.85937e+07	2.30108e+06	6.80808e+07	8.08313e+06	3.66511e+07
EmuJ_001128600.1	EmuJ_001128600	EmuJ_001128600.1	EmuJ_001128600.1	EmuJ_001128600.1 transcript=EmuJ_001128600.1 gene=EmuJ_001128600	1	13	28	89.138	814	0	200.33	1//0	1//0	1//0	1//0	0//0	251170000	38	14			-1	6609800	744580	322580	5325300	217360	0	1.32196	2.01626	25798000	13273000	137570000	14342000	0	2.27594e+07	1.40913e+07	8.25795e+07	1.04321e+07
EmuJ_001132500.1	EmuJ_001132500	EmuJ_001132500.1	EmuJ_001132500.1	EmuJ_001132500.1 transcript=EmuJ_001132500.1 gene=EmuJ_001132500	1	11	54.1	35.611	320	0	115.53	1//0	1//0	1//0	1//0	1//0	228130000	19	20			-1	12007000	2274400	572620	5026600	739180	3394000	2.40136	1.67335	39817000	18957000	50320000	23863000	52970000	3.28603e+07	1.25069e+07	3.10041e+07	1.77382e+07	4.82595e+07
EmuJ_001132700.1	EmuJ_001132700	EmuJ_001132700.1	EmuJ_001132700.1	EmuJ_001132700.1 transcript=EmuJ_001132700.1 gene=EmuJ_001132700	1	17	61.3	29.636	256	0	323.31	1//0	1//0	1//0	1//0	1//0	2897500000	12	94			-1	241460000	75880000	64789000	41384000	32853000	26554000	48.292	18.9308	540890000	980570000	418280000	550450000	444290000	3.66953e+08	3.94237e+08	1.85761e+08	2.9658e+08	1.55532e+08
EmuJ_001133200.1	EmuJ_001133200	EmuJ_001133200.1	EmuJ_001133200.1	EmuJ_001133200.1 transcript=EmuJ_001133200.1 gene=EmuJ_001133200	1	2	19.4	24.083	216	0	20.795	1//0	0//0	1//0	0//0	0//0	53640000	10	5			-1	5364000	3419200	0	1944700	0	0	1.07278	1.39417	22638000	0	14556000	0	0	2.94984e+07	0	1.36302e+07	0
EmuJ_001133400.1	EmuJ_001133400	EmuJ_001133400.1	EmuJ_001133400.1	EmuJ_001133400.1 transcript=EmuJ_001133400.1 gene=EmuJ_001133400	1	9	60	26.709	245	0	309.4	1//0	1//0	1//0	1//0	1//0	6362200000	8	88			-1	795280000	272330000	173700000	171140000	74928000	103180000	159.056	68.3975	1231600000	2289500000	982240000	857840000	789310000	1.55901e+09	1.13936e+09	7.09948e+08	5.78273e+08	7.28064e+08
EmuJ_001133800.1	EmuJ_001133800	EmuJ_001133800.1	EmuJ_001133800.1	EmuJ_001133800.1 transcript=EmuJ_001133800.1 gene=EmuJ_001133800	1	27	17.7	275.62	2513	0	218.9	1//0	1//0	0//0	1//0	0//0	248960000	110	36			-1	2263300	107700	2023800	0	131830	0	0.452666	0.787428	12788000	173620000	0	16300000	0	1.02205e+07	7.95479e+07	0	1.83165e+07
EmuJ_001133900.1	EmuJ_001133900	EmuJ_001133900.1	EmuJ_001133900.1	EmuJ_001133900.1 transcript=EmuJ_001133900.1 gene=EmuJ_001133900	1	19	47.5	50.451	455	0	316.95	1//0	1//0	1//0	1//0	1//0	928150000	25	63			-1	37126000	2594000	2865600	21645000	2643000	7378900	7.4253	7.33764	54786000	129890000	309360000	117660000	153240000	3.2051e+07	4.53054e+07	1.58302e+08	8.34547e+07	8.80471e+07
EmuJ_001136300.1	EmuJ_001136300	EmuJ_001136300.1	EmuJ_001136300.1	EmuJ_001136300.1 transcript=EmuJ_001136300.1 gene=EmuJ_001136300	1	3	6.2	82.646	752	0	17.285	1//0	0//0	1//0	1//0	0//0	18005000	43	3			-1	418730	272500	0	96157	50079	0	0.0837472	0.100938	6083700	0	5971200	4552700	0	1.01088e+07	0	2.89799e+06	2.71985e+06
EmuJ_001137100.1	EmuJ_001137100	EmuJ_001137100.1	EmuJ_001137100.1	EmuJ_001137100.1 transcript=EmuJ_001137100.1 gene=EmuJ_001137100	1	2	22.6	9.5964	84	0	22.198	1//0	1//0	0//0	0//0	0//0	58594000	4	4			-1	14648000	9381300	5267200	0	0	0	2.9297	3.81671	46390000	25969000	0	0	0	3.23736e+07	2.42197e+07	0	0
EmuJ_001138100.1	EmuJ_001138100	EmuJ_001138100.1	EmuJ_001138100.1	EmuJ_001138100.1 transcript=EmuJ_001138100.1 gene=EmuJ_001138100	1	4	25.3	31.765	297	0	56.622	1//0	0//0	1//0	1//0	1//0	112230000	10	10			-1	11223000	3782900	0	3826200	1286200	2328000	2.24466	1.47184	17756000	0	18631000	31520000	21987000	3.2636e+07	0	2.31338e+07	1.62453e+07	2.65159e+07
EmuJ_001138200.1	EmuJ_001138200	EmuJ_001138200.1	EmuJ_001138200.1	EmuJ_001138200.1 transcript=EmuJ_001138200.1 gene=EmuJ_001138200	1	6	38.9	25.23	226	0	51.166	1//0	0//0	1//0	1//0	0//0	42315000	10	8			-1	4231500	2359900	0	1473300	398250	0	0.84629	0.929227	15502000	0	11045000	0	0	1.71463e+07	0	1.03265e+07	5.03009e+06
EmuJ_001138800.1	EmuJ_001138800	EmuJ_001138800.1	EmuJ_001138800.1	EmuJ_001138800.1 transcript=EmuJ_001138800.1 gene=EmuJ_001138800	1	2	4	124.52	1095	0	19.317	0//0	0//0	1//0	0//0	0//0	14440000	55	2			-1	262540	0	0	262540	0	0	0.052508	0.105016	0	0	9690100	0	0	0	0	1.01207e+07	0
EmuJ_001138900.1	EmuJ_001138900	EmuJ_001138900.1	EmuJ_001138900.1	EmuJ_001138900.1 transcript=EmuJ_001138900.1 gene=EmuJ_001138900	1	2	5.4	59.208	517	0.0022548	12.426	1//0	0//0	1//0	0//0	0//0	17155000	24	4			-1	714800	475130	0	239670	0	0	0.14296	0.190264	11269000	0	4462100	0	0	9.83769e+06	0	4.03162e+06	0
EmuJ_001142200.1	EmuJ_001142200	EmuJ_001142200.1	EmuJ_001142200.1	EmuJ_001142200.1 transcript=EmuJ_001142200.1 gene=EmuJ_001142200	1	13	40	45.711	422	0	102.2	1//0	1//0	1//0	1//0	1//0	545260000	18	27			-1	30292000	5565800	445260	10730000	2938700	10612000	6.05835	4.0998	105000000	26176000	154530000	73866000	144520000	6.60992e+07	9.21334e+06	7.87323e+07	4.44441e+07	1.35504e+08
EmuJ_001144800.1	EmuJ_001144800	EmuJ_001144800.1	EmuJ_001144800.1	EmuJ_001144800.1 transcript=EmuJ_001144800.1 gene=EmuJ_001144800	1	13	22.5	109.63	1001	0	104.71	1//0	0//0	1//0	1//0	1//0	192060000	37	27			-1	5190900	1790200	0	2320500	420110	660050	1.03817	0.873234	56380000	0	50564000	29136000	36445000	2.26699e+07	0	3.34713e+07	1.69169e+07	2.49094e+07
EmuJ_001145700.1	EmuJ_001145700	EmuJ_001145700.1	EmuJ_001145700.1	EmuJ_001145700.1 transcript=EmuJ_001145700.1 gene=EmuJ_001145700	1	6	19	70.495	643	0	67.239	1//0	1//0	1//0	0//0	1//0	81557000	33	10			-1	2471400	162900	240130	1292300	0	776150	0.494296	0.476446	8046800	13000000	24323000	0	34661000	4.63781e+06	9.10936e+06	2.36127e+07	0	2.91734e+07
EmuJ_001146700.1	EmuJ_001146700	EmuJ_001146700.1	EmuJ_001146700.1	EmuJ_001146700.1 transcript=EmuJ_001146700.1 gene=EmuJ_001146700	1	19	67	40.533	355	0	323.31	1//0	1//0	1//0	1//0	1//0	1416500000	19	69			-1	74554000	26821000	4428700	17075000	8755600	17473000	14.9107	7.75709	389130000	165050000	249850000	302480000	280140000	2.23806e+08	5.62489e+07	1.31141e+08	1.33873e+08	2.37718e+08
EmuJ_001147800.1	EmuJ_001147800	EmuJ_001147800.1	EmuJ_001147800.1	EmuJ_001147800.1 transcript=EmuJ_001147800.1 gene=EmuJ_001147800	1	5	9.2	107.8	987	0	36.273	1//0	0//0	1//0	0//0	0//0	33058000	50	5			-1	661150	582300	0	78857	0	0	0.132231	0.227097	26780000	0	4980300	0	0	1.79365e+07	0	2.76349e+06	0
EmuJ_001151200.1	EmuJ_001151200	EmuJ_001151200.1	EmuJ_001151200.1	EmuJ_001151200.1 transcript=EmuJ_001151200.1 gene=EmuJ_001151200	1	2	0.9	247.31	2324	0.0032859	11.31	1//0	1//0	1//0	1//0	1//0	444040000	90	13			-1	4933700	1703300	1292400	429100	890270	618580	0.98673	0.46102	191440000	180580000	36337000	69347000	30319000	1.32251e+08	1.33718e+08	2.70683e+07	1.012e+08	6.34105e+07
EmuJ_001152900.1	EmuJ_001152900	EmuJ_001152900.1	EmuJ_001152900.1	EmuJ_001152900.1 transcript=EmuJ_001152900.1 gene=EmuJ_001152900	1	12	68	26.195	231	0	323.31	1//0	1//0	1//0	1//0	1//0	2501800000	14	55			-1	178700000	52395000	11566000	56777000	22009000	35953000	35.74	17.2795	752550000	306660000	662130000	330420000	418300000	4.24399e+08	1.39602e+08	3.37937e+08	3.03242e+08	3.90761e+08
EmuJ_001153900.1	EmuJ_001153900	EmuJ_001153900.1;EmuJ_001154300.1;EmuJ_001154200.1;EmuJ_001154000.1;EmuJ_001153700.1;EmuJ_001153600.1	EmuJ_001153900.1;EmuJ_001154300.1;EmuJ_001154200.1;EmuJ_001154000.1;EmuJ_001153700.1;EmuJ_001153600.1	EmuJ_001153900.1 transcript=EmuJ_001153900.1 gene=EmuJ_001153900;EmuJ_001154300.1 transcript=EmuJ_001154300.1 gene=EmuJ_001154300;EmuJ_001154200.1 transcript=EmuJ_001154200.1 gene=EmuJ_001154200;EmuJ_001154000.1 transcript=EmuJ_001154000.1 gene=EmuJ_001154	6	2	6.4	59.486	529	0.0023202	13.627	1//0	1//0	1//0	1//0	1//0	758940000	28	14			-1;-1;-1;-1;-1;-1	27105000	4244300	1578800	4518900	7726100	9037000	5.42102	2.65894	108340000	68116000	92053000	243590000	285450000	1.02526e+08	5.08194e+07	8.86852e+07	2.73236e+08	2.88202e+08
EmuJ_001158400.1	EmuJ_001158400	EmuJ_001158400.1	EmuJ_001158400.1	EmuJ_001158400.1 transcript=EmuJ_001158400.1 gene=EmuJ_001158400	1	4	20.5	28.716	259	0	27.544	1//0	0//0	1//0	0//0	1//0	57635000	15	8			-1	3842300	1157500	0	1872000	0	812830	0.768466	0.714448	12623000	0	15722000	0	13481000	1.4979e+07	0	1.96809e+07	0	1.38872e+07
EmuJ_001158900.1	EmuJ_001158900	EmuJ_001158900.1	EmuJ_001158900.1	EmuJ_001158900.1 transcript=EmuJ_001158900.1 gene=EmuJ_001158900	1	4	11	58.416	526	0	27.298	1//0	0//0	1//0	0//0	1//0	12042000	22	4			-1	547380	112320	0	300720	0	134340	0.109476	0.110608	0	0	4439700	0	0	2.13178e+06	0	4.63699e+06	0	3.36632e+06
EmuJ_001163400.1	EmuJ_001163400	EmuJ_001163400.1	EmuJ_001163400.1	EmuJ_001163400.1 transcript=EmuJ_001163400.1 gene=EmuJ_001163400	1	6	45.6	18.709	169	0	51.941	1//0	1//0	1//0	1//0	1//0	217730000	11	27			-1	19793000	8249400	4759900	4107300	1176900	1499900	3.95868	2.56352	78097000	71514000	49750000	29341000	21788000	6.99926e+07	5.55541e+07	3.16666e+07	1.63508e+07	1.87919e+07
EmuJ_001166200.1	EmuJ_001166200	EmuJ_001166200.1	EmuJ_001166200.1	EmuJ_001166200.1 transcript=EmuJ_001166200.1 gene=EmuJ_001166200	1	26	15.1	326.36	3006	0	201.21	1//0	1//0	1//0	1//0	1//0	202480000	161	38			-1	1257600	499040	625.25	483060	95654	179240	0.251524	0.203639	52644000	0	60093000	24488000	46854000	2.17796e+07	115726	1.61563e+07	1.94512e+07	2.37261e+07
EmuJ_001166800.1	EmuJ_001166800	EmuJ_001166800.1	EmuJ_001166800.1	EmuJ_001166800.1 transcript=EmuJ_001166800.1 gene=EmuJ_001166800	1	4	19.2	35.004	313	0	25.8	1//0	0//0	1//0	0//0	1//0	43453000	11	5			-1	3950300	0	0	2532400	0	1417900	0.79006	1.02981	0	0	19171000	0	13225000	0	0	1.95248e+07	0	1.77648e+07
EmuJ_001167300.1	EmuJ_001167300	EmuJ_001167300.1	EmuJ_001167300.1	EmuJ_001167300.1 transcript=EmuJ_001167300.1 gene=EmuJ_001167300	1	12	57	25.616	230	0	96.783	1//0	0//0	1//0	0//0	1//0	216780000	17	20			-1	12752000	6796500	0	5682100	0	273020	2.55032	3.03422	49447000	0	88971000	0	12049000	5.40391e+07	0	3.15608e+07	0	5.28656e+06
EmuJ_001168600.1	EmuJ_001168600	EmuJ_001168600.1;EmuJ_000516500.1;EmuJ_000516800.1;EmuJ_000887700.1	EmuJ_001168600.1;EmuJ_000516500.1;EmuJ_000516800.1;EmuJ_000887700.1	EmuJ_001168600.1 transcript=EmuJ_001168600.1 gene=EmuJ_001168600;EmuJ_000516500.1 transcript=EmuJ_000516500.1 gene=EmuJ_000516500;EmuJ_000516800.1 transcript=EmuJ_000516800.1 gene=EmuJ_000516800;EmuJ_000887700.1 transcript=EmuJ_000887700.1 gene=EmuJ_000887	4	8	77.2	8.9472	79	0	247.49	1//0	1//0	1//0	1//0	1//0	1349100000	4	78			-1;-1;-1;-1	337270000	112820000	30573000	118880000	40740000	34261000	67.4548	39.6947	316330000	329880000	333290000	238210000	127450000	2.97627e+08	1.4058e+08	2.52992e+08	1.67545e+08	1.246e+08
EmuJ_001168700.1	EmuJ_001168700	EmuJ_001168700.1	EmuJ_001168700.1	EmuJ_001168700.1 transcript=EmuJ_001168700.1 gene=EmuJ_001168700	1	2	7.3	88.629	812	0	22.874	1//0	0//0	1//0	0//0	0//0	32915000	35	3			-1	940430	560710	0	379720	0	0	0.188086	0.237361	14508000	0	13885000	0	0	1.69307e+07	0	9.3149e+06	0
EmuJ_001169400.1	EmuJ_001169400	EmuJ_001169400.1	EmuJ_001169400.1	EmuJ_001169400.1 transcript=EmuJ_001169400.1 gene=EmuJ_001169400	1	12	37.7	53.621	472	0	83.448	1//0	1//0	1//0	0//0	0//0	247320000	19	19			-1	13017000	656500	11384000	975850	0	0	2.60327	4.40667	12730000	313240000	16485000	0	0	1.07616e+07	1.22615e+08	1.29953e+07	0
EmuJ_001169800.1	EmuJ_001169800	EmuJ_001169800.1	EmuJ_001169800.1	EmuJ_001169800.1 transcript=EmuJ_001169800.1 gene=EmuJ_001169800	1	2	30.8	10.277	91	0.0022779	12.998	0//0	0//0	1//0	0//0	1//0	8237300	4	4			-1	2059300	0	0	2059300	0	0	0.41186	0.82372	0	0	6086400	0	0	0	0	5.77349e+06	0	0
EmuJ_001172900.1	EmuJ_001172900	EmuJ_001172900.1	EmuJ_001172900.1	EmuJ_001172900.1 transcript=EmuJ_001172900.1 gene=EmuJ_001172900	1	3	10.7	40.065	363	0	31.609	1//0	0//0	1//0	0//0	1//0	55551000	20	6			-1	2777500	2541200	0	0	0	236280	0.555496	0.99706	46183000	0	0	0	8506100	4.38478e+07	0	0	0	5.38246e+06
EmuJ_001174200.1	EmuJ_001174200	EmuJ_001174200.1	EmuJ_001174200.1	EmuJ_001174200.1 transcript=EmuJ_001174200.1 gene=EmuJ_001174200	1	2	7.8	48.398	434	0.0012121	15.516	1//0	0//0	1//0	0//0	1//0	35040000	21	4			-1	1668600	985190	0	507070	0	176310	0.333714	0.374694	13542000	0	12611000	0	6273800	1.78488e+07	0	7.46314e+06	0	4.21715e+06
EmuJ_001174800.1	EmuJ_001174800	EmuJ_001174800.1	EmuJ_001174800.1	EmuJ_001174800.1 transcript=EmuJ_001174800.1 gene=EmuJ_001174800	1	2	14.3	32.959	286	0	18.562	1//0	0//0	1//0	0//0	0//0	8552200	11	3			-1	777470	120300	0	657170	0	0	0.155494	0.255128	1319200	0	4444800	0	0	1.14164e+06	0	5.0667e+06	0
EmuJ_001176700.1	EmuJ_001176700	EmuJ_001176700.1	EmuJ_001176700.1	EmuJ_001176700.1 transcript=EmuJ_001176700.1 gene=EmuJ_001176700	1	2	9.7	26.544	237	0	17.349	1//0	0//0	1//0	1//0	1//0	43884000	15	6			-1	2925600	342720	0	422730	309260	1850900	0.585122	0.648967	5483800	0	5292400	7443000	23093000	4.43507e+06	0	4.44431e+06	5.85915e+06	3.16228e+07
EmuJ_001177600.1	EmuJ_001177600	EmuJ_001177600.1	EmuJ_001177600.1	EmuJ_001177600.1 transcript=EmuJ_001177600.1 gene=EmuJ_001177600	1	3	35.6	20.386	180	0	35.56	1//0	0//0	1//0	1//0	1//0	87999000	9	7			-1	9777600	1273900	0	2510100	2998100	2995500	1.95552	1.16316	5807600	0	7906200	47841000	29644000	9.89135e+06	0	1.58341e+07	3.40808e+07	3.07063e+07
EmuJ_001178700.1	EmuJ_001178700	EmuJ_001178700.1	EmuJ_001178700.1	EmuJ_001178700.1 transcript=EmuJ_001178700.1 gene=EmuJ_001178700	1	2	0.6	505.15	4564	0.0085106	10.384	1//0	1//0	0//0	0//0	1//0	31196000	191	3			-1	163330	22811	28153	0	0	112370	0.0326668	0.0414834	5683100	6952000	0	0	0	3.75887e+06	6.18154e+06	0	0	2.44452e+07
EmuJ_001181950.1	EmuJ_001181950	EmuJ_001181950.1	EmuJ_001181950.1	EmuJ_001181950.1 transcript=EmuJ_001181950.1 gene=EmuJ_001181950	1	16	34.1	66.753	610	0	323.31	1//0	1//0	1//0	1//0	1//0	1514200000	32	65			-1	47318000	13539000	19518000	7415100	5216400	1629200	9.46354	6.34528	465560000	838130000	205040000	173500000	58260000	2.23225e+08	4.4184e+08	1.18699e+08	2.02339e+08	5.93801e+07
EmuJ_001182700.1	EmuJ_001182700	EmuJ_001182700.1	EmuJ_001182700.1	EmuJ_001182700.1 transcript=EmuJ_001182700.1 gene=EmuJ_001182700	1	4	32.7	24.368	223	0	31.931	0//0	0//0	1//0	0//0	1//0	45429000	11	5			-1	4129900	0	0	2236800	0	1893100	0.82598	1.01744	0	0	16607000	0	18575000	0	0	1.72453e+07	0	2.37189e+07
EmuJ_001183300.1	EmuJ_001183300	EmuJ_001183300.1	EmuJ_001183300.1	EmuJ_001183300.1 transcript=EmuJ_001183300.1 gene=EmuJ_001183300	1	2	3	101.49	936	0.0023781	14.649	1//0	0//0	0//0	1//0	0//0	18046000	41	3			-1	440160	87498	0	0	352660	0	0.0880316	0.136585	5919800	0	0	13367000	0	3.09492e+06	0	0	1.82624e+07
EmuJ_001185000.1	EmuJ_001185000	EmuJ_001185000.1;EmuJ_001185100.1	EmuJ_001185000.1;EmuJ_001185100.1	EmuJ_001185000.1 transcript=EmuJ_001185000.1 gene=EmuJ_001185000;EmuJ_001185100.1 transcript=EmuJ_001185100.1 gene=EmuJ_001185100	2	24	85.2	35.527	338	0	323.31	1//0	1//0	1//0	1//0	1//0	8134000000	17	116			-1;-1	478470000	86444000	21470000	293850000	18976000	57735000	95.695	102.164	525350000	794590000	3281800000	678630000	1285100000	1.046e+09	2.11954e+08	1.52813e+09	2.45827e+08	5.71655e+08
EmuJ_001186200.1	EmuJ_001186200	EmuJ_001186200.1	EmuJ_001186200.1	EmuJ_001186200.1 transcript=EmuJ_001186200.1 gene=EmuJ_001186200	1	7	30.6	48.992	434	0	67.627	1//0	1//0	1//0	0//0	1//0	170870000	23	14			-1	7429300	2511400	238150	3801400	0	878390	1.48587	1.45238	55804000	9961200	63355000	0	22339000	4.43062e+07	6.29673e+06	4.37758e+07	0	2.30112e+07
EmuJ_001187600.1	EmuJ_001187600	EmuJ_001187600.1	EmuJ_001187600.1	EmuJ_001187600.1 transcript=EmuJ_001187600.1 gene=EmuJ_001187600	1	2	5.1	48.377	430	0.0023068	13.554	1//0	0//0	1//0	0//0	0//0	14914000	26	3			-1	573600	69184	0	504410	0	0	0.114719	0.196679	4376500	0	7695800	0	0	1.55186e+06	0	9.19211e+06	0
EmuJ_001188400.1	EmuJ_001188400	EmuJ_001188400.1	EmuJ_001188400.1	EmuJ_001188400.1 transcript=EmuJ_001188400.1 gene=EmuJ_001188400	1	7	17.2	49.344	441	0	80.258	1//0	0//0	1//0	1//0	1//0	88820000	25	11			-1	3552800	1571400	0	1367200	209330	404870	0.71056	0.635892	42852000	0	22513000	0	11042000	2.8808e+07	0	2.17524e+07	6.61003e+06	1.15286e+07
EmuJ_001190500.1	EmuJ_001190500	EmuJ_001190500.1	EmuJ_001190500.1	EmuJ_001190500.1 transcript=EmuJ_001190500.1 gene=EmuJ_001190500	1	4	13.6	47.976	426	0	32.853	1//0	0//0	1//0	0//0	1//0	51071000	25	6			-1	2042900	86072	0	999470	0	957310	0.40857	0.466507	7915200	0	19030000	0	16303000	1.8564e+06	0	1.75129e+07	0	2.72591e+07
EmuJ_001190600.1	EmuJ_001190600	EmuJ_001190600.1	EmuJ_001190600.1	EmuJ_001190600.1 transcript=EmuJ_001190600.1 gene=EmuJ_001190600	1	6	8.1	123.48	1282	0	82.594	1//0	1//0	1//0	1//0	0//0	296170000	38	19			-1	7794000	4854500	1417600	465310	1056600	0	1.5588	1.7181	112950000	58119000	16270000	89439000	0	1.01688e+08	4.4895e+07	1.23934e+07	5.07109e+07
EmuJ_001190900.1	EmuJ_001190900	EmuJ_001190900.1	EmuJ_001190900.1	EmuJ_001190900.1 transcript=EmuJ_001190900.1 gene=EmuJ_001190900	1	31	72.9	60.566	568	0	323.31	1//0	1//0	1//0	1//0	1//0	2536600000	32	89			-1	79270000	7711300	1913500	62582000	1476100	5586500	15.8539	23.4789	229830000	102310000	1593200000	73302000	219840000	6.48062e+07	4.16063e+07	3.65036e+08	5.02106e+07	1.07866e+08
EmuJ_001192500.1	EmuJ_001192500	EmuJ_001192500.1	EmuJ_001192500.1	EmuJ_001192500.1 transcript=EmuJ_001192500.1 gene=EmuJ_001192500	1	17	59.4	28.147	249	0	233.11	1//0	1//0	1//0	1//0	1//0	1178000000	15	55			-1	78532000	19662000	4222800	34342000	7006300	13300000	15.7066	10.7358	178810000	125310000	285110000	178910000	193990000	1.84691e+08	5.65631e+07	1.84286e+08	1.09074e+08	1.96033e+08
EmuJ_001193100.1	EmuJ_001193100	EmuJ_001193100.1;EmuJ_001193200.1	EmuJ_001193100.1;EmuJ_001193200.1	EmuJ_001193100.1 transcript=EmuJ_001193100.1 gene=EmuJ_001193100;EmuJ_001193200.1 transcript=EmuJ_001193200.1 gene=EmuJ_001193200	2	14	60.5	38.819	354	0	144.6	1//0	1//0	1//0	0//0	1//0	443500000	20	36			-1;-1	22175000	8603700	4555600	4454200	0	4561500	4.435	2.72317	139890000	124900000	92688000	0	98211000	7.09778e+07	4.89708e+07	4.25843e+07	0	8.90069e+07
EmuJ_001193600.1	EmuJ_001193600	EmuJ_001193600.1	EmuJ_001193600.1	EmuJ_001193600.1 transcript=EmuJ_001193600.1 gene=EmuJ_001193600	1	2	8.4	46.446	403	0.0024096	15.231	1//0	1//0	1//0	1//0	1//0	138440000	22	6			-1	6292700	1232300	327560	1229500	1451500	2051700	1.25851	0.554002	27880000	11068000	21399000	43971000	35723000	2.33884e+07	8.28409e+06	1.89592e+07	4.03342e+07	5.14121e+07
EmuJ_001193900.1	EmuJ_001193900	EmuJ_001193900.1	EmuJ_001193900.1	EmuJ_001193900.1 transcript=EmuJ_001193900.1 gene=EmuJ_001193900	1	4	34.5	20.93	177	0	29.6	1//0	0//0	1//0	0//0	0//0	32732000	11	7			-1	2975700	1722800	0	1252900	0	0	0.59514	0.743887	10790000	0	11829000	0	0	1.32719e+07	0	9.65932e+06	0
EmuJ_001195100.1	EmuJ_001195100	EmuJ_001195100.1	EmuJ_001195100.1	EmuJ_001195100.1 transcript=EmuJ_001195100.1 gene=EmuJ_001195100	1	5	73.6	12.549	121	0	190.24	1//0	1//0	1//0	1//0	1//0	478980000	5	19			-1	95796000	27023000	1193200	50782000	4070600	12728000	19.1594	18.186	115830000	11522000	205860000	30225000	57378000	1.16569e+08	6.8584e+06	1.54985e+08	2.57068e+07	7.24835e+07
EmuJ_001197300.1	EmuJ_001197300	EmuJ_001197300.1	EmuJ_001197300.1	EmuJ_001197300.1 transcript=EmuJ_001197300.1 gene=EmuJ_001197300	1	6	13.7	64.204	569	0	93.555	1//0	0//0	1//0	0//0	0//0	52304000	31	8			-1	1687200	887600	0	799630	0	0	0.337446	0.41422	26711000	0	19970000	0	0	2.14419e+07	0	1.5414e+07	0
EmuJ_001198000.1	EmuJ_001198000	EmuJ_001198000.1	EmuJ_001198000.1	EmuJ_001198000.1 transcript=EmuJ_001198000.1 gene=EmuJ_001198000	1	25	54.5	79.775	725	0	306.13	1//0	1//0	1//0	1//0	1//0	894490000	42	67			-1	21297000	4231200	1018100	7645900	3957800	4444500	4.2595	2.1024	116690000	91901000	152400000	240320000	265090000	8.43234e+07	3.55714e+07	1.09632e+08	1.62577e+08	1.356e+08
EmuJ_001199000.1	EmuJ_001199000	EmuJ_001199000.1	EmuJ_001199000.1	EmuJ_001199000.1 transcript=EmuJ_001199000.1 gene=EmuJ_001199000	1	12	44.1	37.691	356	0	279.98	1//0	1//0	1//0	1//0	1//0	1899800000	18	50			-1	105550000	12486000	3964200	65658000	4641900	18796000	21.1092	22.9322	151000000	144340000	674510000	119290000	376700000	1.23694e+08	6.22959e+07	3.60144e+08	1.05533e+08	2.38164e+08
EmuJ_001199400.1	EmuJ_001199400	EmuJ_001199400.1	EmuJ_001199400.1	EmuJ_001199400.1 transcript=EmuJ_001199400.1 gene=EmuJ_001199400	1	4	9.5	83.49	730	0	26.963	1//0	0//0	1//0	0//0	0//0	31802000	35	7			-1	908630	627290	0	281340	0	0	0.181726	0.248001	18045000	0	10372000	0	0	1.70308e+07	0	6.90165e+06	0
EmuJ_001200300.1	EmuJ_001200300	EmuJ_001200300.1	EmuJ_001200300.1	EmuJ_001200300.1 transcript=EmuJ_001200300.1 gene=EmuJ_001200300	1	20	42.6	59.998	528	0	323.31	1//0	1//0	1//0	1//0	1//0	6109600000	26	210			-1	234990000	112490000	84540000	15025000	15408000	7523600	46.9973	43.0744	2197000000	3266900000	375460000	1043600000	347500000	1.1958e+09	1.18746e+09	1.28034e+08	3.07912e+08	1.78612e+08
EmuJ_001201000.1	EmuJ_001201000	EmuJ_001201000.1	EmuJ_001201000.1	EmuJ_001201000.1 transcript=EmuJ_001201000.1 gene=EmuJ_001201000	1	4	25.1	27.226	235	0	70.232	1//0	1//0	1//0	1//0	1//0	210870000	11	17			-1	19170000	4384100	461320	9086700	3349600	1888100	3.83396	2.94243	32923000	20963000	68670000	46571000	21382000	4.16048e+07	5.83357e+06	7.00568e+07	4.65371e+07	2.36559e+07
EmuJ_001201500.1	EmuJ_001201500	EmuJ_001201500.1;EmuJ_000472900.1;EmuJ_000472600.1;EmuJ_000384200.1;EmuJ_000383900.1;EmuJ_000383600.1;EmuJ_000367500.1;EmuJ_000367200.1;EmuJ_000337000.1;EmuJ_000279200.1;EmuJ_001203200.1;EmuJ_002179900.1;EmuJ_002179800.1;EmuJ_002202600.1	EmuJ_001201500.1;EmuJ_000472900.1;EmuJ_000472600.1;EmuJ_000384200.1;EmuJ_000383900.1;EmuJ_000383600.1;EmuJ_000367500.1;EmuJ_000367200.1;EmuJ_000337000.1;EmuJ_000279200.1;EmuJ_001203200.1;EmuJ_002179900.1;EmuJ_002179800.1;EmuJ_002202600.1	EmuJ_001201500.1 transcript=EmuJ_001201500.1 gene=EmuJ_001201500;EmuJ_000472900.1 transcript=EmuJ_000472900.1 gene=EmuJ_000472900;EmuJ_000472600.1 transcript=EmuJ_000472600.1 gene=EmuJ_000472600;EmuJ_000384200.1 transcript=EmuJ_000384200.1 gene=EmuJ_000384	14	12	64.1	13.77	128	0	323.31	1//0	1//0	1//0	1//0	1//0	38661000000	6	209			-1;-1;-1;-1;-1;-1;-1;-1;-1;-1;-1;-1;-1;-1	6443600000	1268700000	90308000	1777000000	837140000	2470500000	1288.73	809.387	7460600000	1104100000	8794400000	7188700000	15235000000	5.6265e+09	5.38124e+08	6.44666e+09	5.55377e+09	1.29097e+10
EmuJ_002185200.1	EmuJ_002185200	EmuJ_002185200.1	EmuJ_002185200.1	EmuJ_002185200.1 transcript=EmuJ_002185200.1 gene=EmuJ_002185200	1	4	27.4	23.76	208	0	26.304	1//0	0//0	1//0	0//0	0//0	41179000	10	5			-1	4117900	1672600	0	2445300	0	0	0.82358	1.03785	12812000	0	15951000	0	0	1.443e+07	0	1.71393e+07	0
						10251
