# Supplementary material for: Targeted and non-targeted proteomics to characterize the parasite proteins of Echinococcus multilocularis metacestodes
Source: Front Cell Infect Microbiol. 2023 May 30;13:1170763. doi: 10.3389/fcimb.2023.1170763 (PMC10266102; doi:10.3389/fcimb.2023.1170763)
Supplement: Supplementary Table 5 — Full dataset of AgB8/1-HA uptake experiment. [file Table_5.xlsx]

## Sheet: VF
										5µL Vesicle Fluid at different time point, 2 injections per sample
			Calibration points							REAL SAMPLES
	Protein	Peptide	VF_AgB8_0_1ng_PRM Total Area	VF_AgB8_0_5ng_PRM Total Area	VF_AgB8_1ng_PRM1 Total Area	VF_AgB8_1ng_PRM2 Total Area	VF_AgB8_5ng_PRM Total Area	VF_AgB8_10ng_PRM Total Area	VF_AgB8_50ng_PRM Total Area	2_VF_noAgB8_0h_PRM_i01 Total Area	2_VF_noAgB8_0h_PRM_i02 Total Area	5_VF_AgB8_0h_PRM_i01 Total Area	5_VF_AgB8_0h_PRM_i02 Total Area	8_VF_AgB8_30min_PRM_i01 Total Area	8_VF_AgB8_30min_PRM_i02 Total Area	11_VF_AgB8_1h_PRM_i01 Total Area	11_VF_AgB8_1h_PRM_i02 Total Area	14_VF_AgB8_2h_PRM_i01 Total Area	14_VF_AgB8_2h_PRM_i02 Total Area	17_VF_AgB8_6h_PRM_i01 Total Area	17_VF_AgB8_6h_PRM_i02 Total Area	20_VF_AgB8_24h_PRM_i01 Total Area	20_VF_AgB8_24h_PRM_i02 Total Area	23_VF_AgB8_48h_PRM_i01 Total Area	23_VF_AgB8_48h_PRM_i02 Total Area	26_VF_AgB8_72h_PRM_i01 Total Area	26_VF_AgB8_72h_PRM_i02 Total Area	29_VF_noAgB8_72h_PRM_i01 Total Area	29_VF_noAgB8_72h_PRM_i02 Total Area
	AgB8_1-HA|no_ID	DDGLTSTSR	22331	13835294	3100	3045	1249	21159	25351	3492124	2906613	3567569	3762696	599560	1654781	2402769	3061611	3828953	7470164	4284630	5482404	1896891	2323467	815225	1506269	2316551	2424396	1708955	4716866
	AgB8_1-HA|no_ID	YFFERDPLGQK	668278720	391237152	69888928	52737776	57736848	1515720960	562785792	46076336	44797724	55845804	62138360	21633144	25031906	70265272	74394768	24974246	26761638	53072052	55517868	292857056	317551520	26892088	29298362	31051242	31308274	93918344	94778152
	AgB8_1-HA|no_ID	ELEEVFQMLR	2666024448	1584747776	200502464	141997424	174205200	5939339264	1849050112	182695872	182326032	203141424	206293136	98860912	94534344	278181248	280264576	155270624	153956016	270218176	259172512	651256576	711531264	121888208	136218992	135959792	144120816	325059744	338672096
	AgB8_1-HA|no_ID	ELEEVFQMLRK	449694304	239811424	45269696	31743608	39857444	935437696	392255680	27996998	30310440	41486676	38850932	14191827	15079186	44080780	44497744	13843956	15043338	26564316	27570284	175729952	182393936	13384565	13593505	15550378	16037056	53387384	54062204
	AgB8_1-HA|no_ID	SHLRELVAEGK	26994142	12956662	21765324	10208432	14897056	132581280	86751632	13356133	11462199	17205522	19130034	2473924	3823425	11547054	12594378	5352786	6417893	6313532	6852905	197636864	224799760	7226573	8335969	11554511	13889668	13493870	15371953
	AgB8_1-HA|no_ID	GGGYPYDVPDYA	197524	943801	3261812	2636042	13375922	42238708	186987424	#N/A	#N/A	#N/A	#N/A	#N/A	#N/A	131205	137796	394685	406263	931532	972605	648026	783192	2617119	2703911	152334	171479	#N/A	#N/A
	GGGYPYDVPDYA
