# Supplementary material for: Targeted and non-targeted proteomics to characterize the parasite proteins of Echinococcus multilocularis metacestodes
Source: Front Cell Infect Microbiol. 2023 May 30;13:1170763. doi: 10.3389/fcimb.2023.1170763 (PMC10266102; doi:10.3389/fcimb.2023.1170763)
Supplement: Supplementary Table 6 — Full dataset of AgB8/2-HA uptake experiment. [file Table_6.xlsx]

## Sheet: data Fig3D
Peptide	Protein	0_2_VF_AgB8_2HA_PRM_MK_i01 Total Area	0_2_VF_AgB8_2HA_PRM_MK_i02 Total Area	1_VF_AgB8_2HA_PRM_MK_i01 Total Area	1_VF_AgB8_2HA_PRM_MK_i02 Total Area	10_VF_AgB8_2HA_PRM_MK_i01 Total Area	10_VF_AgB8_2HA_PRM_MK_i02 Total Area	28_VF_noAgB8_2HA_0h_1 Total Area	28_VF_noAgB8_2HA_0h_2 Total Area	29_VF_noAgB8_2HA_0h_1 Total Area	29_VF_noAgB8_2HA_0h_2 Total Area	30_VF_noAgB8_2HA_0h_1 Total Area	30_VF_noAgB8_2HA_0h_2 Total Area	31_VF_AgB8_2HA_1h_1 Total Area	31_VF_AgB8_2HA_1h_2 Total Area	32_54_VF_AgB8_2HA_1h_1 Total Area	32_54_VF_AgB8_2HA_1h_2 Total Area	33_VF_AgB8_2HA_1h_1 Total Area	33_VF_AgB8_2HA_1h_2 Total Area	34_VF_AgB8_2HA_2h_1 Total Area	34_VF_AgB8_2HA_2h_2 Total Area	35_VF_AgB8_2HA_2h_1 Total Area	35_VF_AgB8_2HA_2h_2 Total Area	36_VF_AgB8_2HA_2h_1 Total Area	36_VF_AgB8_2HA_2h_2 Total Area	37_VF_AgB8_2HA_3h_1 Total Area	37_VF_AgB8_2HA_3h_2 Total Area	38_VF_AgB8_2HA_3h_1 Total Area	38_VF_AgB8_2HA_3h_2 Total Area	39_VF_AgB8_2HA_3h_1 Total Area	39_VF_AgB8_2HA_3h_2 Total Area	40_VF_AgB8_2HA_6h_1 Total Area	40_VF_AgB8_2HA_6h_2 Total Area	41_VF_AgB8_2HA_6h_1 Total Area	41_VF_AgB8_2HA_6h_2 Total Area	42_VF_AgB8_2HA_6h_1 Total Area	42_VF_AgB8_2HA_6h_2 Total Area	43_VF_AgB8_2HA_24h_1 Total Area	43_VF_AgB8_2HA_24h_2 Total Area	44_VF_AgB8_2HA_24h_1 Total Area	44_VF_AgB8_2HA_24h_2 Total Area	45_VF_AgB8_2HA_24h_1 Total Area	45_VF_AgB8_2HA_24h_2 Total Area
WGELRDFFK	AgB8_2-HA|no_ID	2977529	2871436	2734245	3086464	8188915	8714312	7918018	7170787	20055220	25891048	9975860	12235215	9248641	10107337	15469626	22154002	1081800	1173417	10913927	14715016	10988620	12383168	16430398	16703671	6877370	6529195	12382232	11150376	9346008	11799285	2439040	2794548	17208106	18214692	20739238	20147124	16855208	14001535	19969076	20501946	2862635	3077588
DFFKNDPLGQR	AgB8_2-HA|no_ID	4060856	4496100	3545655	3757189	7721433	7954151	11707899	12954381	14917718	16420481	1719888	1281695	4649691	5664794	9831158	10751892	856338	978549	5919037	6675065	7086675	7791161	9318375	10791213	3344843	3710738	6554300	6900755	6374472	8422154	1273493	1238239	13453473	13969792	11567932	13136618	12580474	13328246	13205865	16495741	1532527	1515856
NDPLGQR	AgB8_2-HA|no_ID	459903	1129069	520790	926430	2091418	2150617	993086	9811928	1877557	3704115	2013202	2574539	840336	1319653	1851345	4051930	75787	257015	1079713	2182877	780054	813189	1078972	1316649	506100	1945910	1096693	1904203	555918	921047	329598	300372	1001115	988162	1333917	2676278	967177	1180956	1187689	2541386	270676	536223
GGGYPYDVPDYA	AgB8_2-HA|no_ID	2163035	2228508	10710477	10582488	114061584	114793088	#N/A	#N/A	#N/A	#N/A	#N/A	#N/A	3297633	3431645	3807345	3649930	2907607	3084984	2842600	3119450	3422667	3647632	#NV*	#NV*	1278085	1314105	2627116	2708684	5487116	6078917	10267846	12586690	5174926	5561697	1560434	1635645	#NV*	#NV*	2601032	2845567	1057971	1121519
																																							* values were not included as too little sample was available to measure the peptide
